# Supplementary material for: Microbiome Depletion Increases Fentanyl Self-Administration and Alters the Striatal Proteome Through Short-Chain Fatty Acids
Source: eNeuro. 2024 Feb 9;11(2):ENEURO.0388-23.2023. doi: 10.1523/ENEURO.0388-23.2023 (PMC10875718; doi:10.1523/ENEURO.0388-23.2023)
Supplement: Table 4-1 — Number of OTUs, Simpson index, and genus abundance statistics for 16s sequencing analyses. Download Table 4-1, XLS file. [file eneuro-11-ENEURO.0388-23.2023-s001.xls]

## Sheet: Sheet1
Measure	Level	Statistic	P value
	Self-administration paradigm	F(2, 31) = 2.93	0.0683
Number of OTUs	Drink	F(1, 31) = 865	< 0.0001****
	Interaction	F(2, 31) = 0.9925	0.3821
	Self-administration paradigm	F(2, 31) = 1.97	0.1565
Shannon Index	Drink	F(1, 31) = 1123	< 0.0001****
	Interaction	F(2, 31) = 0.01229	0.9878
	Self-administration paradigm	F(2, 31) = 0.3608	0.7
Simpson Index	Drink	F(1, 31) = 129.3	< 0.0001****
	Interaction	F(2, 31) = 0.2261	0.799
Ruminococcus abundance (H2O, Sal)		t(21) = 4.328	0.0003***
Butyricicoccus abundance (H2O, Sal)		t(21) = 5.068	< 0.0001****
Lachnospiracae_unclassified abundance (H2O, Sal)		t(21) = 12.75	< 0.0001****
Anaerotignum abundance (H2O, Sal)		t(21) = 7.71	< 0.0001****
