# Supplementary material for: Microbiome Depletion Increases Fentanyl Self-Administration and Alters the Striatal Proteome Through Short-Chain Fatty Acids
Source: eNeuro. 2024 Feb 9;11(2):ENEURO.0388-23.2023. doi: 10.1523/ENEURO.0388-23.2023 (PMC10875718; doi:10.1523/ENEURO.0388-23.2023)
Supplement: Table 4-2 — Full phylum abundance list and statistics for 16s sequencing analyses. Download Table 4-2, XLS file. [file eneuro-11-ENEURO.0388-23.2023-s002.xls]

## Sheet: Sheet1
Phylum Abundance and Fold Change H2O-Sal calculations
Groups legend prefix:
HS = H2O-Sal
AS = Abx-Sal
HF = H2O-FR1
HI = H2O-IncFR
AF = Abx-FR1
AI = Abx-IncFR
	H2O-Sal									Abx-Sal									H2O-FR1								Abx-FR1									H2O-IncFR										Abx-IncFR
Phylum	HS101	HS102	HS117	HS401	HS402	HS417	HS418	Avg		AS103	AS119	AS120	AS403	AS404	AS419	AS420	p-value		HF109	HF113	HF118	HF405	HF414	p-value	FDR correction		AF104	AF127	AF408	AF423	AF428	Avg	p-value	FDR correction		HI406	HI409	HI410	HI425	HI429	HI430	Avg	p-value	FDR correction		AI411	AI412	AI415	AI416
p__Firmicutes	81.1104	81.826	87.8301	88.4153	87.686	88.7011	88.4878	86.2938		1.77857	2.46157	0.795749	25.9984	28.429	29.912	24.1072	1.76169e-08		90.7406	89.8279	84.0348	88.4329	90.0874	0.226482	0.46833		1.06157	2.5816	29.7662	23.2421	25.5275	16.4358	1.08203e-07	8.3314e-07		81.1347	90.293	91.3767	86.3381	88.6688	88.3741	87.6976	0.482944	0.520427		2.25199	1.87134	29.4402	24.2163
p__Proteobacteria	1.02381	1.14511	1.01642	1.64424	1.50014	1.75086	1.53602	1.3738		95.4192	94.8538	89.701	72.9549	70.4213	68.1321	73.8726	6.78419e-10		1.55158	1.52429	0.965108	0.849474	1.51592	0.633694	0.622908		95.3156	96.5875	68.5382	74.3677	73.5732	81.6764	1.4927e-08	1.37676e-07		1.32284	1.41422	1.4403	0.92789	1.05465	1.0943	1.20903	0.291149	0.46833		96.9988	97.5307	68.3579	73.2336
p__Bacteroidetes	9.14443	7.41115	7.12654	8.49238	9.52475	8.55316	8.41901	8.38163		1.20402	1.78979	8.94392	0.167232	0.173992	0.574876	0.151964	0.000211153		6.18308	7.4519	7.59713	9.17565	7.10355	0.147676	0.411695		0.235556	0.210839	0.924082	0.482907	0.025957	0.375868	2.78673e-09	3.696e-08		15.0783	7.21112	6.21169	11.1882	8.41548	8.64587	9.45843	0.410764	0.477904		0.204989	0.150552	0.344766	1.10222
p__Actinobacteria	6.8214	4.55129	1.49849	1.12572	0.915463	0.743441	1.16392	2.40282		0.737313	0.811533	0.559313	0.388659	0.404898	0.950306	1.13526	0.0829984		1.36031	0.965623	4.47719	0.847822	0.99767	0.590117	0.592683		0.560624	0.560675	0.394753	0.99187	0.761902	0.653965	0.132729	0.408807		1.11342	0.77537	0.803885	1.19537	1.50587	1.51627	1.1517	0.224704	0.46833		0.508142	0.391153	0.563355	0.784817
p__Verrucomicrobia	1.40699	4.91096	2.34066	0.044347	0.084037	0.070034	0.026453	1.26907		0.02157	0.044132	0	0.044905	0.053661	0.005028	0.005959	0.098944		0.012513	0.028558	2.72591	0.409863	0.138425	0.533364	0.560032		0.006282	0.051538	0.046653	0.022582	0.02443	0.030297	0.168577	0.426921		0.811504	0.019253	0	0.029515	0.074297	0.029765	0.160722	0.175574	0.426921		0.014436	0.018291	0.019549	0.067394
p__Cyanobacteria	0	0	0	0.006823	0.005364	0	0.051142	0.009047		0.81575	0.004904	0	0.21833	0.053661	0.343585	0.449934	0.0389609		0	0	0.005711	0.003305	0.005064	0.48438	0.520427		2.8094	0.004685	0.152518	0.779947	0.041225	0.757556	0.120096	0.396316		0.00349	0.014002	0.011723	0.033205	0	0	0.0104033	0.883699	0.816538		0	0.007035	1.08761	0.408713
p__unclassified	0.435069	0.149701	0.187795	0.243907	0.271778	0.111337	0.236311	0.2337		0.019609	0.019614	0	0.227621	0.463437	0.073745	0.266683	0.312566		0.10904	0.190983	0.16561	0.261122	0.128296	0.26019	0.46833		0.010993	0	0.177639	0.11291	0.045806	0.0694696	0.0138293	0.0912735		0.471196	0.208282	0.10551	0.236123	0.242824	0.301152	0.260848	0.673649	0.648387		0.010105	0.021105	0.172383	0.176095
p__Candidatus_Saccharibacteria	0.039915	0.005832	0	0.008528	0.012516	0.052077	0.056432	0.0250429		0	0	0	0	0	0	0	0.0160872		0.026813	0.010709	0.007614	0.004958	0.023633	0.385206	0.46833		0	0	0	0	0	0	0.0418978	0.193568		0.04712	0.056009	0.03182	0.029515	0.028994	0.01926	0.035453	0.362886	0.46833		0	0	0	0
p__Deferribacteres	0	0	0	0.005117	0	0.017958	0	0.00329643		0	0	0	0	0	0	0	0.220051		0	0	0.009518	0.003305	0	0.834881	0.787173		0	0	0	0	0	0	0.306246	0.46833		0	0.003501	0.013398	0.018447	0.009061	0	0.00740117	0.322528	0.46833		0.011549	0.009849	0.014217	0.01087
p__Tenericutes	0	0	0	0.013645	0	0	0.017635	0.00446857		0	0	0	0	0	0	0	0.15149		0.016088	0	0.007614	0.011569	0	0.567965	0.583111		0	0.003124	0	0	0	0.0006248	0.302858	0.46833		0.017452	0.005251	0.005024	0.003689	0	0.01926	0.008446	0.379748	0.46833		0	0	0	0
p__Candidatus_Melainabacteria	0	0	0	0	0	0	0	0		0	0	0	0	0	0	0.010429	0.337049		0	0	0	0	0	#DIV/0!			0	0	0	0	0	0	#DIV/0!			0	0	0	0	0	0	0	#DIV/0!			0	0	0	0
p__Acidobacteria	0.01397	0	0	0	0	0	0.005291	0.00275157		0	0.014711	0	0	0	0	0	0.827005		0	0	0	0	0	0.281175	0.46833		0	0	0	0	0	0	0.281175	0.46833		0	0	0	0	0	0	0	0.234618	0.46833		0	0	0	0
p__Gemmatimonadetes	0	0	0	0	0	0	0	0		0.003922	0	0	0	0	0.00838	0	0.179975		0	0	0	0	0	#DIV/0!			0	0	0	0	0	0	#DIV/0!			0	0	0	0	0	0	0	#DIV/0!			0	0	0	0
p__Planctomycetes	0.003991	0	0	0	0	0	0	0.000570143		0	0	0	0	0	0	0	0.337049		0	0	0	0	0	0.424114	0.477904		0	0	0	0	0	0	0.424114	0.477904		0	0	0	0	0	0	0	0.377374	0.46833		0	0	0	0
p__Elusimicrobia	0	0	0	0	0	0	0	0		0	0	0	0	0	0	0	#DIV/0!		0	0	0.003807	0	0	0.254981	0.46833		0	0	0	0	0	0	#DIV/0!			0	0	0	0	0	0	0	#DIV/0!			0	0	0	0
Fold Change H2O-sal
p__Firmicutes	0.939933	0.948225	1.0178	1.02458	1.01613	1.0279	1.02542			0.0206106	0.0285254	0.00922139	0.301277	0.329445	0.34663	0.279362			1.05153	1.04095	0.973822	1.02479	1.04396				0.0123019	0.0299164	0.34494	0.269337	0.295821	0.190463				0.940215	1.04634	1.0589	1.00051	1.02752	1.02411	1.01627				0.0260968	0.0216857	0.341162	0.280626
p__Proteobacteria	0.745239	0.833537	0.739859	1.19685	1.09197	1.27446	1.11808			69.4565	69.0448	65.2941	53.1045	51.2603	49.5939	53.7724			1.12941	1.10954	0.70251	0.618339	1.10345				69.381	70.3069	49.8895	54.1329	53.5545	59.4529				0.962905	1.02942	1.0484	0.675419	0.767691	0.796552	0.880065				70.6062	70.9934	49.7583	53.3074
p__Bacteroidetes	1.09101	0.884213	0.850257	1.01321	1.13638	1.02047	1.00446			0.143649	0.213537	1.06709	0.0199522	0.0207587	0.0685876	0.0181306			0.737694	0.889075	0.906402	1.09473	0.847514				0.0281038	0.0251549	0.110251	0.0576149	0.00309689	0.0448443				1.79897	0.860348	0.741107	1.33484	1.00404	1.03153	1.12847				0.0244569	0.0179621	0.0411335	0.131504
p__Actinobacteria	2.83892	1.89415	0.623639	0.468501	0.380996	0.309404	0.484398			0.306853	0.337742	0.232774	0.161751	0.16851	0.395496	0.472472			0.566132	0.401871	1.86331	0.352845	0.415208				0.233319	0.233341	0.164288	0.412795	0.317087	0.272166				0.463381	0.322692	0.334559	0.497488	0.62671	0.631037	0.479311				0.211478	0.162789	0.234456	0.326624
p__Verrucomicrobia	1.10868	3.86973	1.8444	0.0349445	0.0662194	0.0551853	0.0208444			0.0169967	0.0347751	0	0.0353842	0.0422838	0.00396196	0.00469557			0.00985999	0.0225031	2.14796	0.322964	0.109076				0.00495009	0.0406109	0.0367616	0.0177942	0.0192503	0.0238734				0.639448	0.015171	0	0.0232572	0.0585445	0.0234542	0.126646				0.0113753	0.0144129	0.0154042	0.0531051
p__Cyanobacteria	0	0	0	0.754173	0.592904	0	5.65292			90.168	0.542058	0	24.1329	5.93136	37.9778	49.733			0	0	0.631259	0.365314	0.559744				310.534	0.517851	16.8584	86.2106	4.55676	83.7356				0.385763	1.5477	1.29579	3.67028	0	0	1.14992				0	0.777606	120.218	45.1766
p__unclassified	1.86166	0.64057	0.803574	1.04368	1.16294	0.476411	1.01117			0.0839068	0.0839282	0	0.973989	1.98304	0.315555	1.14114			0.466582	0.817215	0.708644	1.11734	0.548978				0.047039	0	0.760116	0.483141	0.196004	0.29726				2.01625	0.891238	0.451477	1.01037	1.03904	1.28863	1.11617				0.0432392	0.0903082	0.737626	0.75351
p__Candidatus_Saccharibacteria	1.59387	0.232881	0	0.340536	0.499783	2.07952	2.25342			0	0	0	0	0	0	0			1.07068	0.427627	0.304039	0.197981	0.943702				0	0	0	0	0	0				1.88157	2.23653	1.27062	1.17858	1.15778	0.769082	1.41569				0	0	0	0
p__Deferribacteres	0	0	0	1.55229	0	5.44771	0			0	0	0	0	0	0	0			0	0	2.88737	1.0026	0				0	0	0	0	0	0				0	1.06206	4.0644	5.59606	2.74873	0	2.24521				3.50349	2.98778	4.31285	3.29751
p__Tenericutes	0	0	0	3.05355	0	0	3.94645			0	0	0	0	0	0	0			3.60026	0	1.7039	2.58897	0				0	0.699105	0	0	0	0.139821				3.9055	1.1751	1.1243	0.825543	0	4.3101	1.89009				0	0	0	0
p__Candidatus_Melainabacteria	#DIV/0!	#DIV/0!	#DIV/0!	#DIV/0!	#DIV/0!	#DIV/0!	#DIV/0!
p__Acidobacteria	5.0771	0	0	0	0	0	1.9229			0	5.3464	0	0	0	0	0			0	0	0	0	0				0	0	0	0	0					0	0	0	0	0	0					0	0	0	0
p__Gemmatimonadetes
p__Planctomycetes	7	0	0	0	0	0	0			0	0	0	0	0	0	0			0	0	0	0	0				0	0	0	0	0					0	0	0	0	0	0					0	0	0	0
[truncated: 6 more columns]
