# Supplementary material for: Microbiome Depletion Increases Fentanyl Self-Administration and Alters the Striatal Proteome Through Short-Chain Fatty Acids
Source: eNeuro. 2024 Feb 9;11(2):ENEURO.0388-23.2023. doi: 10.1523/ENEURO.0388-23.2023 (PMC10875718; doi:10.1523/ENEURO.0388-23.2023)
Supplement: Table 5-1 — Full correlation matrix between fentanyl intake and genus abundance. Download Table 5-1, XLS file. [file eneuro-11-ENEURO.0388-23.2023-s003.xls]

## Sheet: Sheet1
Genus	p-value	R2
g__Firmicutes_unclassified	0.564416	0.0382474
g__Lactobacillus	0.069981	0.319488
g__Lachnospiraceae_unclassified	0.000694934	0.738776
g__Clostridiales_unclassified	0.776328	0.00943461
g__Clostridium	0.381759	0.0858951
g__Proteobacteria_unclassified	0.616688	0.0289931
g__Collinsella	0.27092	0.1326
g__Betaproteobacteria_unclassified
g__Blautia	0.653993	0.0233163
g__Corynebacterium	0.223454	0.15963
g__Erysipelatoclostridium	0.087741	0.289529
g__Bilophila	0.217015	0.163754
g__Mucispirillum	0.633104	0.0264045
g__Megasphaera	0.205683	0.171322
g__Flavonifractor	0.254436	0.141375
g__Bacteroidales_unclassified	0.0659063	0.3273
g__Akkermansia	0.148619	0.217095
g__Bifidobacterium	0.392458	0.0822712
g__Murimonas	0.633985	0.0262697
g__Bacteroidetes_unclassified	0.31948	0.10982
g__Pediococcus	0.578291	0.0356345
g__Kineothrix	0.124246	0.242057
g__Anaerotignum	0.0147159	0.501663
g__Escherichia	0.817734	0.00621817
g__Filifactor	0.614547	0.0293415
g__Ruminococcaceae_unclassified	0.528883	0.0454935
g__Porphyromonadaceae_unclassified	0.848675	0.00426673
g__Eubacterium	0.901559	0.00179526
g__Lachnoclostridium	0.834125	0.00513714
g__Ruminococcus	0.00105211	0.714388
g__Anaerobium	0.0432519	0.380423
g__Acetivibrio	0.50589	0.0506363
g__Roseburia	0.482719	0.0562093
g__Pseudoflavonifractor	0.612005	0.0297585
g__Eisenbergiella	0.816885	0.00627709
g__Acetatifactor	0.499308	0.0521784
g__Clostridiales_Family_IV._Incertae_Sedis_unclassified	0.498583	0.0523502
g__Oscillibacter	0.683354	0.0193485
g__Muribaculum	0.00984418	0.541409
g__Peptostreptococcaceae_unclassified	0.931346	0.000871301
g__Desulfovibrio	0.0185504	0.477439
g__Clostridia_unclassified	0.69052	0.0184439
g__unclassified	0.579609	0.0353923
g__Bacteroides	0.00980634	0.541776
g__Adlercreutzia	0.000143073	0.814564
g__Butyricicoccus	0.00522767	0.598262
g__Burkholderia	0.297393	0.119662
g__Clostridiaceae_unclassified	0.699231	0.0173771
g__Paramuribaculum	0.028381	0.43037
g__Coriobacteriales_unclassified	0.00452775	0.610244
g__Lachnospira	0.404839	0.0782339
g__Barnesiella	0.498141	0.0524551
g__Tyzzerella	0.641031	0.025206
g__Anaerovorax	0.76678	0.0102774
g__Anaerostipes	0.128639	0.237237
g__Turicibacter	0.449963	0.0648136
g__Parasutterella	0.245849	0.14619
g__Alistipes	0.681376	0.0196024
g__Mordavella	0.592022	0.0331622
g__Oscillospira	0.230875	0.155027
g__Anaerotruncus	0.586127	0.0342099
g__Neglecta	0.531741	0.0448801
g__Coprococcus	0.6883	0.0187215
g__Muribaculaceae_unclassified	0.791367	0.00818473
g__Allobaculum	0.63568	0.0260113
g__Parabacteroides	0.0559086	0.348415
g__Peptostreptococcus	0.0827359	0.297384
g__Atopobiaceae_unclassified	0.132202	0.23344
g__Streptococcus	0.0140904	0.506098
g__Rothia	0.11683	0.250561
g__Clostridiales_Family_XIV._Incertae_Sedis_unclassified	0.272822	0.131625
g__Eggerthella	0.51648	0.0482214
g__Absiella	0.487527	0.0550192
g__Romboutsia	0.591163	0.0333135
g__Faecalimonas	0.744826	0.0123632
g__Sutterella	0.0445231	0.376869
g__Anaerofustis	0.0543824	0.351923
g__Enterorhabdus	0.95456	0.000381254
g__Proteus	0.933198	0.000824841
g__Gordonibacter	0.273087	0.13149
g__Candidatus_Saccharibacteria_unclassified	0.293271	0.12159
g__Defluviitaleaceae_unclassified	0.595288	0.0325903
g__Desulfovibrionaceae_unclassified	0.809131	0.00682871
g__Robinsoniella	0.0598495	0.339728
g__Asaccharobacter	0.0242608	0.448125
g__Acutalibacter	0.0405343	0.388328
g__Klebsiella	0.778088	0.00928348
g__Actinobacteria_unclassified	0.701277	0.0171319
g__Staphylococcus	0.830897	0.00534157
g__Dorea	0.561636	0.0387853
g__Lactococcus	0.60408	0.0310813
g__Marvinbryantia	0.0504324	0.36141
g__Ihubacter	0.630333	0.0268314
g__Fusimonas	0.871009	0.00309179
g__Mediterraneibacter	0.514113	0.0487542
g__Citrobacter	0.290119	0.123085
g__Raoultella
g__Christensenellaceae_unclassified
g__Cyanobacteria_unclassified	0.629383	0.0269786
g__Rikenellaceae_unclassified	0.706534	0.0165103
g__Dehalobacterium	0.0193097	0.473142
g__Moryella	0.197631	0.176961
g__Sporobacter	0.520475	0.0473312
g__Harryflintia	0.36288	0.0926141
g__Ethanoligenens	0.957169	0.000338704
g__Duncaniella	0.0189514	0.475152
g__Bittarella	0.520475	0.0473312
g__Clostridiales_Family_XIII._Incertae_Sedis_unclassified	0.0347365	0.406823
g__Erysipelotrichaceae_unclassified	0.381753	0.0858973
g__Candidatus_Arthromitus	0.0566702	0.346696
g__Actinomyces	0.121856	0.244745
g__Enterococcus	0.188296	0.183792
g__Erysipelotrichales_unclassified	0.11324	0.254859
g__Tenericutes_unclassified	0.896496	0.00198557
g__Morganella	0.315556	0.11151
g__Holdemania	0.766492	0.0103034
g__Kopriimonas	0.156681	0.209685
g__Acinetobacter
g__Candidatus_Soleaferrea	0.134265	0.231284
g__Candidatus_Stoquefichus	0.976061	0.000105752
g__Hungatella
g__Anaerotaenia	0.944802	0.000562817
g__Streptomyces	0.784243	0.00876503
g__Olsenella	0.17834	0.191457
g__Lactobacillales_unclassified	0.121856	0.244745
g__Helicobacter	0.326087	0.107027
g__Longibaculum	0.741695	0.0126777
g__Coriobacteriaceae_unclassified	0.496874	0.0527567
g__Butyricimonas	0.252316	0.142548
g__Acidobacteria_unclassified
g__Eubacteriaceae_unclassified	0.94039	0.000656527
g__Christensenella	0.248354	0.144767
g__Faecalicatena
g__Bacillales_unclassified	0.134265	0.231284
g__Thermotalea
g__Bacillus	0.784243	0.00876503
g__Gracilibacter
g__Acetitomaculum	0.0839382	0.295459
g__Beduini	0.66773	0.0214067
g__Intestinibacillus	0.0795973	0.302528
g__Hespellia	0.134265	0.231284
g__Selenomonas	0.982229	5.82717e-05
g__Aerococcus	0.647517	0.0242496
g__Mobilitalea
g__Peptococcaceae_unclassified
g__Oxobacter	0.274825	0.130606
g__Skermanella
g__Cuneatibacter
g__Beduinibacterium
g__Clostridiales_Family_XII._Incertae_Sedis_unclassified	0.0761459	0.308396
g__Prevotella
g__Veillonella	0.644067	0.0247556
g__Sphingomonas
g__Symbiobacterium
g__Faecalibaculum	0.17834	0.191457
g__Clostridioides
g__Acetanaerobacterium	0.766492	0.0103034
g__Acetoanaerobium
g__Dongia
g__Frankiales_unclassified
g__Microvirga
g__Planctomycetaceae_unclassified
g__Lutispora
g__Insolitispirillum
g__Globicatella	0.134265	0.231284
g__Lactonifactor	0.492209	0.0538775
g__Lachnotalea
g__Desulfotomaculum	0.784243	0.00876503
g__Porphyromonas
g__Faecalibacterium	0.17834	0.191457
g__Alphaproteobacteria_unclassified
g__Haemophilus	0.237394	0.151109
g__Subdoligranulum
g__Parvibacter	0.569885	0.0372035
g__Anaeroplasmatales_unclassified	0.635049	0.0261073
g__Acholeplasma	0.163471	0.203722
g__Pseudobutyrivibrio	0.151214	0.214669
g__Ruthenibacterium	0.967997	0.000189027
g__Syntrophococcus	0.121856	0.244745
g__Agathobaculum	0.976061	0.000105752
g__Anaerosporobacter
g__Bacilli_unclassified	0.304233	0.116527
g__Oligella
g__Terrahaemophilus
g__Geobacillus	0.784243	0.00876503
g__Natronincola	0.890154	0.00223763
g__Anaerovibrio	0.890154	0.00223763
g__Acidaminobacter
g__Anaerofilum
g__Brachybacterium
g__Moraxella
g__Verrucomicrobia_unclassified
g__Garciella
g__Clostridiales_Family_XVII._Incertae_Sedis_unclassified	0.290119	0.123085
g__Anoxynatronum
g__Elusimicrobium
g__Oribacterium
g__Shigella	0.134265	0.231284
g__Enterobacterales_unclassified
g__Curtobacterium
g__Gemmatimonas
g__Salmonella
g__Shimwellia
g__Sutterellaceae_unclassified
g__Dermacoccus
g__Pseudoclavibacter
g__Trichococcus
g__Rhizobiales_unclassified
g__Solirubrobacter
g__Rhodospirillaceae_unclassified
g__Chromatiales_unclassified
g__Comamonas
g__Serratia
g__Leifsonia
g__Rhodococcus
g__Bradyrhizobium
g__Enterobacteriaceae_unclassified
g__Candidatus_Melainabacteria_unclassified
g__Calidifontibacter
g__Erwinia
g__Cronobacter
g__Enterobacter
g__Gammaproteobacteria_unclassified
g__Methylobacterium
g__Pseudomonas
g__Burkholderiales_unclassified
g__Ralstonia
