# Supplementary material for: Microbiome Depletion Increases Fentanyl Self-Administration and Alters the Striatal Proteome Through Short-Chain Fatty Acids
Source: eNeuro. 2024 Feb 9;11(2):ENEURO.0388-23.2023. doi: 10.1523/ENEURO.0388-23.2023 (PMC10875718; doi:10.1523/ENEURO.0388-23.2023)
Supplement: Table 6-1 — Full matrix of pairwise proteomics comparisons with fold change and statistics. Download Table 6-1, XLS file. [file eneuro-11-ENEURO.0388-23.2023-s004.xls]

## Sheet: Sheet1
H2O-Sal vs Abx-Sal											H2O-Sal vs H2O-FR1											H2O-Sal vs H2O-IncFR											H2O-Sal vs Abx-FR1											H2O-Sal vs Abx-IncFR
Accession#	GeneName	T.test	NegLogP	FoldChange	Log2FC	q value 10%	NegLogP(q value)				Accession#	GeneName	T.test	NegLogP	FoldChange	Log2FC	q value 10%	NegLogP(q value)				Accession#	GeneName	T.test	NegLogP	FoldChange	Log2FC	q value 10%	NegLogP(q value)				Accession#	GeneName	T.test	NegLogP	FoldChange	Log2FC	q value 10%	NegLogP(q value)				Accession#	GeneName	T.test	NegLogP	FoldChange	Log2FC
B3DMA0	Tp53i11	0.0016169	2.79132	0.542177	-0.883164	0.0538925	1.26847				F1LYQ8	Farp1	0.00539918	2.26767	0.717338	-0.479275	0.0646459	1.18946				P81377	Prkar1b	9.94531e-05	4.00238	0.581853	-0.781274	0.0129549	1.88757				P81377	Prkar1b	0.000120631	3.91854	0.612509	-0.707197	0.0285298	1.5447				P26769	Adcy2	4.84489e-05	4.31472	0.564625	-0.824634
P49620	Dgkg	0.00428586	2.36796	0.558032	-0.841579	0.077034	1.11332				P26769	Adcy2	0.0105974	1.9748	0.783463	-0.352064	0.0911654	1.04017				P26769	Adcy2	0.0105925	1.975	0.677414	-0.56189	0.0840805	1.0753				P26769	Adcy2	0.00306723	2.51325	0.646209	-0.629928	0.0597094	1.22396				P81377	Prkar1b	0.00172314	2.76368	0.665144	-0.588262
P81377	Prkar1b	4.0069e-05	4.39719	0.597116	-0.743916	0.0285893	1.5438				Q9WU70	Stxbp5	0.00373583	2.42761	0.860886	-0.216107	0.0538694	1.26866				P63012	Rab3a	0.000498579	3.30227	0.714756	-0.484477	0.0241748	1.61664				O55043	Arhgef7	0.00198544	2.70214	0.848925	-0.23629	0.0505344	1.29641				F1LYQ8	Farp1	0.0110624	1.95615	0.731048	-0.451961
Q64542	Atp2b4	0.000134349	3.87176	0.640698	-0.642283	0.0358257	1.44581				O08816	Wasl	3.72369e-05	4.42903	0.861014	-0.215892	0.008463	2.07248				O35430	Apba1	0.00317914	2.49769	0.767099	-0.382514	0.0517382	1.28619				P15205	Map1b	0.00646166	2.18966	0.850693	-0.233289	0.085172	1.0697				P32851	Stx1a	2.72011e-06	5.56541	0.788282	-0.343216
P55051	Fabp7	0.0054003	2.26758	0.709535	-0.495054	0.0823381	1.0844				P54290	Cacna2d1	0.0095523	2.01989	0.863339	-0.212001	0.0860568	1.06521				O70593	Sgta	0.000168941	3.77226	0.808911	-0.305948	0.0167648	1.7756				P29994	Itpr1	1.68793e-05	4.77265	1.20007	0.263123	0.0119542	1.92248				Q63754	Sncb	0.0101519	1.99345	0.790261	-0.339599
Q9EPH2	Marcksl1	0.00598941	2.22262	0.711132	-0.491811	0.0861101	1.06495				P32851	Stx1a	0.00479416	2.31929	0.867466	-0.205122	0.0605908	1.21759				Q99068	Lrpap1	0.00545253	2.2634	0.816772	-0.291995	0.0611296	1.21375				P54283	Cacnb1	0.0035675	2.44764	1.23187	0.300853	0.0663925	1.17788				P63012	Rab3a	0.00129699	2.88706	0.791056	-0.338148
D3ZBN0	Hist1h1b	0.00629758	2.20083	0.713002	-0.488022	0.0886216	1.05246				P15205	Map1b	0.0011996	2.92097	0.882033	-0.181096	0.032329	1.49041				P15205	Map1b	0.00343638	2.4639	0.828457	-0.271502	0.0535122	1.27155				P30337	Chn1	0.000183212	3.73705	1.34839	0.431233	0.0330433	1.48092				P60905	Dnajc5	0.00463495	2.33396	0.810953	-0.30231
P97836	Dlgap1	0.00650394	2.18682	0.723641	-0.466654	0.0897489	1.04697				O55043	Arhgef7	0.00537213	2.26985	0.884424	-0.17719	0.0646459	1.18946				P32851	Stx1a	0.000411923	3.38518	0.829302	-0.270031	0.0220071	1.65744				P97610	Syt12	0.00144994	2.83865	1.3719	0.456172	0.0496492	1.30409				P15791	Camk2d	0.0186723	1.7288	0.823275	-0.280553
F1LYQ8	Farp1	0.0062245	2.2059	0.726045	-0.46187	0.0881744	1.05466				P09216	Prkce	0.00459843	2.33739	0.888447	-0.170642	0.0592101	1.2276				P54290	Cacna2d1	0.00453683	2.34325	0.842608	-0.247066	0.0565812	1.24733				P12369	Prkar2b	0.00293386	2.53256	1.39604	0.481341	0.0590604	1.2287				P54757	Epha5	0.0148459	1.82839	0.839541	-0.252328
Q5FVC7	Acap2	0.00329395	2.48228	0.738375	-0.437575	0.0704537	1.1521				P12369	Prkar2b	0.00201143	2.6965	1.36744	0.451479	0.0400157	1.39777				Q62888	Nlgn2	0.00965442	2.01527	0.84784	-0.238137	0.0816496	1.08805				Q04400	Adcy5	0.000673532	3.17164	2.24395	1.16604	0.035402	1.45097				P11275	Camk2a	0.000427877	3.36868	0.840138	-0.251302
P26769	Adcy2	0.00351123	2.45454	0.739664	-0.435058	0.0708444	1.14969				Q04400	Adcy5	0.00238897	2.62179	1.88639	0.915631	0.043249	1.36402				P02650	Apoe	0.0100483	1.99791	0.894318	-0.16114	0.0826066	1.08299				P0C643	Rasgrp2	0.00277788	2.55629	2.27904	1.18843	0.0583669	1.23383				P11730	Camk2g	0.00700643	2.1545	0.84336	-0.245779
Q9QX74	Shank2	0.00081105	3.09095	0.741073	-0.432313	0.0472236	1.32584				P09215	Prkcd	0.00431442	2.36508	2.15244	1.10597	0.0566212	1.24702				P61265	Stx1b	0.00342917	2.46481	0.902794	-0.147531	0.0535122	1.27155				P0C6C0	Sphkap	0.00503022	2.29841	0.53629	-0.898915	0.0754822	1.12216				O70593	Sgta	0.00191433	2.71798	0.86236	-0.213639
Q9JK25	Clip1	0.00101382	2.99404	0.75473	-0.405967	0.0528974	1.27657				P0C643	Rasgrp2	0.00188152	2.72549	2.07673	1.05432	0.0397257	1.40093				Q6RUV5	Rac1	0.0109661	1.95995	0.904947	-0.144095	0.0852402	1.06936				Q811Q2	Clic6	0.00326135	2.4866	0.550847	-0.860275	0.0617858	1.20911				O55043	Arhgef7	0.000501203	3.29999	0.868148	-0.203987
Q3KRE8	Tubb2b	0.000112975	3.94702	0.758248	-0.399257	0.0345272	1.46184				P19686	Gucy1a3	0.00364995	2.43771	1.50688	0.591568	0.0538694	1.26866				Q5U2U2	Crkl	0.0110545	1.95646	1.09749	0.134204	0.0856125	1.06746				P97836	Dlgap1	0.00213695	2.67021	0.652859	-0.615157	0.050953	1.29283				P15205	Map1b	6.44289e-05	4.19092	0.869213	-0.202219
P47819	Gfap	0.00603933	2.21901	0.777223	-0.363599	0.0861101	1.06495				P29994	Itpr1	2.54877e-05	4.59367	1.19869	0.261461	0.00821559	2.08536				Q5EGY4	Ykt6	0.0022303	2.65164	1.11374	0.155409	0.0479545	1.31917				P55051	Fabp7	0.00379809	2.42043	0.672703	-0.571958	0.0672319	1.17242				P61265	Stx1b	1.88181e-05	4.72542	0.880673	-0.183322
Q05175	Basp1	0.000510832	3.29172	0.784089	-0.350911	0.0435883	1.36063				P30337	Chn1	0.0036859	2.43346	1.29806	0.376352	0.0538694	1.26866				P85970	Arpc2	0.0105636	1.97619	1.14936	0.20083	0.0840805	1.0753				P47819	Gfap	5.75441e-05	4.24	0.682811	-0.550441	0.0203363	1.69173				P09216	Prkce	0.00824312	2.08391	0.882389	-0.180513
P20236	Gabra3	0.00268993	2.57026	0.784349	-0.350432	0.0701365	1.15406				P63045	Vamp2	0.00801627	2.09603	1.18994	0.250887	0.078468	1.10531				Q63537	Syn2	0.00889353	2.05093	1.15908	0.212978	0.0781505	1.10707				Q641X8	Eif3e	0.00186676	2.72891	0.690797	-0.533666	0.0505344	1.29641				P60881	Snap25	0.0175769	1.75506	0.898021	-0.155179
Q9QZR6	Sept9	7.05345e-05	4.1516	0.797993	-0.325552	0.0301578	1.5206				P97610	Syt12	0.000453322	3.34359	1.20563	0.269791	0.0235463	1.62808				P30337	Chn1	0.0149462	1.82547	1.20476	0.268742	0.0988429	1.00505				Q9JK25	Clip1	0.000683905	3.165	0.718974	-0.475988	0.035402	1.45097				P08413	Camk2b	0.0195485	1.70889	0.898023	-0.155176
Q9ESI7	Dcx	0.0032045	2.49424	0.803364	-0.315875	0.0704511	1.15211				Q07310	Nrxn3	0.000426562	3.37002	1.29502	0.372976	0.0230074	1.63813				M0RC99	Rab5a	0.000135538	3.86794	1.23367	0.302956	0.0151306	1.82014				Q80Z30	Ppm1e	0.00642761	2.19195	0.732581	-0.448939	0.085172	1.0697				P61765	Stxbp1	0.0139919	1.85412	0.952987	-0.0694714
Q6IUR5	Nenf	0.000683125	3.1655	0.804819	-0.313264	0.0471237	1.32676				Q8CFG6	Cacna2d2	0.00534279	2.27223	1.45612	0.54213	0.0646459	1.18946				P97610	Syt12	0.00835548	2.07803	1.24171	0.312324	0.0769499	1.11379				Q99JE4	Rasgrf2	0.000341215	3.46697	0.743348	-0.427891	0.035402	1.45097				P62944	Ap2b1	0.00160595	2.79427	1.07263	0.101158
P05369	Fdps	0.00427226	2.36934	0.811209	-0.301855	0.077034	1.11332				Q5I0K3	Clybl	0.00200834	2.69716	0.598145	-0.741432	0.0400157	1.39777				P13234	Camk4	0.00529096	2.27647	1.26188	0.33558	0.0602307	1.22018				P37397	Cnn3	0.00167901	2.77495	0.749232	-0.416516	0.0505344	1.29641				Q63372	Nrxn1	0.0163105	1.78753	1.08068	0.111941
P60841	Ensa	0.00143345	2.84362	0.814079	-0.296759	0.0538925	1.26847				Q9EPH2	Marcksl1	0.00378506	2.42193	0.677662	-0.561362	0.0541943	1.26605				P68182	Prkacb	0.0023394	2.6309	1.28261	0.359084	0.0479545	1.31917				P14659	Hspa2	0.00121321	2.91606	0.755907	-0.403719	0.0470709	1.32725				Q5U2U2	Crkl	0.0150869	1.8214	1.08737	0.120849
Q9Z0J8	Negr1	0.0049296	2.30719	0.817394	-0.290896	0.0807617	1.09279				P10536	Rab1b	0.00072557	3.13932	0.678792	-0.558959	0.0263704	1.57888				P36506	Map2k2	0.00545828	2.26294	1.34431	0.426865	0.0611296	1.21375				P62961	Ybx1	0.00225338	2.64717	0.765966	-0.384648	0.053122	1.27473				P54921	Napa	0.000271502	3.56623	1.1095	0.149909
Q80WD1	Rtn4rl2	0.00672556	2.17227	0.826319	-0.27523	0.0897926	1.04676				Q4KM62	Palmd	0.00986384	2.00595	0.710433	-0.49323	0.08666	1.06218				P12369	Prkar2b	0.0139271	1.85614	1.35476	0.438033	0.0967998	1.01413				Q3KRE8	Tubb2b	0.00121993	2.91366	0.774837	-0.368036	0.0470709	1.32725				P0C0R5	Pik3r4	0.00902671	2.04447	1.11715	0.159818
P32736	Opcml	0.00186483	2.72936	0.830759	-0.267498	0.0584619	1.23313				Q5FVC7	Acap2	0.00052205	3.28229	0.711378	-0.491312	0.0241605	1.61689				P31424	Grm5	0.00573754	2.24127	1.36354	0.447355	0.0622383	1.20594				P17425	Hmgcs1	0.00393647	2.40489	0.778007	-0.362145	0.0672319	1.17242				P31422	Grm3	0.0217239	1.66306	1.12542	0.170466
P84100	Rpl19	0.00776773	2.10971	0.83162	-0.266003	0.0983112	1.0074				Q924S1	Agpat4	0.0080475	2.09434	0.713387	-0.487243	0.078468	1.10531				Q04400	Adcy5	0.0106145	1.9741	2.05027	1.03581	0.0840805	1.0753				P60192	Snapin	0.00651438	2.18613	0.800141	-0.321674	0.0853274	1.06891				P85970	Arpc2	0.00980425	2.00859	1.15044	0.202185
P61983	Ywhag	0.000707936	3.15001	0.832271	-0.264875	0.0472236	1.32584				P47819	Gfap	0.00161635	2.79147	0.735106	-0.443975	0.03636	1.43938				P0C643	Rasgrp2	0.0045635	2.3407	2.20713	1.14217	0.0565812	1.24733				P26453	Bsg	0.000783853	3.10577	0.800744	-0.320587	0.038004	1.42017				P29994	Itpr1	0.0026764	2.57245	1.17588	0.233744
P97686	Nrcam	0.00105799	2.97552	0.835634	-0.259056	0.0532437	1.27373				P02688	Mbp	0.00594007	2.22621	0.735153	-0.443884	0.0671942	1.17267				P09215	Prkcd	0.0145983	1.8357	2.43767	1.2855	0.0980986	1.00834				P62853	Rps25	0.00309787	2.50894	0.800856	-0.320385	0.0597646	1.22356				Q498R7	2	0.00230147	2.63799	1.17851	0.236969
P62083	Rps7	0.00196844	2.70588	0.837243	-0.256281	0.0584619	1.23313				P05696	Prkca	0.000162928	3.788	0.741548	-0.431389	0.0171308	1.76622				P0C6C0	Sphkap	0.00169877	2.76986	0.48558	-1.04222	0.0416395	1.38049				Q9QYU1	Pex19	0.00496025	2.3045	0.801196	-0.319774	0.0754822	1.12216				P54283	Cacnb1	0.00517819	2.28582	1.19667	0.259028
P62961	Ybx1	0.00193695	2.71288	0.841609	-0.248777	0.0584619	1.23313				Q3KRE8	Tubb2b	0.000344268	3.4631	0.743416	-0.427757	0.0220106	1.65737				P07154	Ctsl	0.00392436	2.40623	0.513069	-0.962774	0.0546155	1.26268				P32736	Opcml	0.00411928	2.38518	0.812948	-0.298765	0.0682869	1.16566				P30337	Chn1	0.0095321	2.02081	1.20249	0.26603
P62853	Rps25	0.00159059	2.79844	0.843261	-0.245948	0.0538925	1.26847				P19944	Rplp1	0.0100181	1.99922	0.753228	-0.408841	0.0872845	1.05906				P97534	Fkbp1b	0.00109021	2.96249	0.602016	-0.732127	0.0338909	1.46992				Q80WD1	Rtn4rl2	0.00511676	2.291	0.813524	-0.297743	0.0754949	1.12208				P20595	Gucy1b3	0.0108387	1.96502	1.21073	0.275879
P46844	Blvra	0.00253235	2.59648	0.848429	-0.237134	0.0690388	1.16091				Q9JK25	Clip1	0.00340549	2.46782	0.786547	-0.346395	0.0520279	1.28376				Q4KM62	Palmd	0.00556465	2.25456	0.629623	-0.667441	0.0615922	1.21047				P46844	Blvra	0.000416674	3.3802	0.816307	-0.292816	0.035402	1.45097				M0RC99	Rab5a	3.61817e-05	4.44151	1.24131	0.311863
P10824	Gnai1	0.000905083	3.04331	0.848899	-0.236336	0.0489262	1.31046				P62749	Hpcal1	0.010428	1.9818	0.801789	-0.318706	0.0904717	1.04349				P97836	Dlgap1	0.00242668	2.61499	0.642465	-0.638311	0.0486147	1.31323				Q71TY3	Rps27	0.000564183	3.24858	0.81961	-0.28699	0.035402	1.45097				Q642A4	2	0.0128154	1.89227	1.27401	0.349377
P68511	Ywhah	0.0011693	2.93207	0.850969	-0.232821	0.0532437	1.27373				P62961	Ybx1	0.00126217	2.89888	0.801993	-0.318338	0.0327082	1.48534				Q8VIL3	Zwint	0.000567632	3.24593	0.647229	-0.627652	0.0268922	1.57037				P97686	Nrcam	0.00136581	2.86461	0.8238	-0.279634	0.0496492	1.30409				Q4KM45	2	0.0021257	2.6725	1.28308	0.359609
Q561R9	Lactb2	0.00284298	2.54623	0.85295	-0.229467	0.0701365	1.15406				Q99JE4	Rasgrf2	0.00305716	2.51468	0.802146	-0.318063	0.048521	1.31407				Q5XI81	Fxr1	0.000353864	3.45116	0.650072	-0.621328	0.0216898	1.66374				O55156	Clip2	0.00276484	2.55833	0.825954	-0.275867	0.0583669	1.23383				P97610	Syt12	6.72076e-05	4.17258	1.29522	0.373195
Q6AYD3	Pa2g4	0.00313408	2.50389	0.855205	-0.225657	0.0701365	1.15406				P32736	Opcml	0.00112379	2.94931	0.807887	-0.307775	0.0319637	1.49534				P14270	Pde4d	0.000622057	3.20617	0.656873	-0.606313	0.0278351	1.55541				P62919	Rpl8	0.00735556	2.13338	0.829394	-0.26987	0.0907547	1.04213				P36506	Map2k2	0.00910837	2.04056	1.29567	0.373699
Q68A21	Purb	0.00309465	2.50939	0.856348	-0.223731	0.0701365	1.15406				P47863	Aqp4	0.00223023	2.65165	0.807902	-0.307748	0.0415084	1.38186				Q00657	Cspg4	0.00065915	3.18102	0.659147	-0.601328	0.0286006	1.54362				P61983	Ywhag	0.00657017	2.18242	0.832421	-0.264615	0.0855329	1.06787				P12369	Prkar2b	0.00227558	2.64291	1.34947	0.432388
P54290	Cacna2d1	0.00361747	2.44159	0.857655	-0.221531	0.0716317	1.14489				P15865	Hist1h1e	0.00720238	2.14252	0.807964	-0.307637	0.074101	1.13018				O09032	Elavl4	0.0140857	1.85122	0.662638	-0.593708	0.0968447	1.01392				P61078	Ube2d3	0.00399223	2.39878	0.838313	-0.254438	0.0672319	1.17242				P31421	Grm2	0.0126914	1.89649	1.42171	0.507632
P46413	Gss	0.00686764	2.16319	0.857771	-0.221336	0.0897926	1.04676				Q561R9	Lactb2	0.000569355	3.24462	0.809783	-0.304393	0.0247878	1.60576				Q5FVJ4	Rell2	0.00361915	2.44139	0.670506	-0.576678	0.0535122	1.27155				P24049	Rpl17	0.00165299	2.78173	0.842406	-0.247413	0.0505344	1.29641				Q8CFG6	Cacna2d2	0.000680438	3.16721	1.53211	0.615522
Q812E9	Gpm6a	0.00116754	2.93273	0.858213	-0.220593	0.0532437	1.27373				Q7TQ94	Nit1	0.00498774	2.3021	0.815303	-0.294591	0.062274	1.20569				Q9QYU1	Pex19	2.81145e-05	4.55107	0.673053	-0.571209	0.00835884	2.07785				P05696	Prkca	0.00202136	2.69436	0.842875	-0.246609	0.0505344	1.29641				P19686	Gucy1a3	0.00114442	2.94142	1.74458	0.802877
P62919	Rpl8	0.0041824	2.37857	0.860628	-0.216539	0.077034	1.11332				Q9QZR6	Sept9	0.000609392	3.2151	0.816056	-0.29326	0.0249949	1.60215				Q80Z30	Ppm1e	0.000191565	3.71768	0.677173	-0.562403	0.0173902	1.7597				P54645	Prkaa1	0.00837226	2.07716	0.843724	-0.245158	0.0970809	1.01287				Q04400	Adcy5	0.00172652	2.76283	2.01277	1.00918
Q5RJR8	Lrrc59	0.00434316	2.36219	0.861448	-0.215165	0.077034	1.11332				Q80WD1	Rtn4rl2	0.00207946	2.68205	0.830808	-0.267413	0.0409303	1.38795				Q5U301	Akap2	0.0129457	1.88788	0.694911	-0.5251	0.0936427	1.02853				Q9JK11	Rtn4	0.00157339	2.80316	0.846193	-0.240942	0.0496809	1.30381				P0C643	Rasgrp2	0.000365726	3.43684	2.28553	1.19253
P62907	Rpl10a	0.00434252	2.36226	0.865125	-0.209019	0.077034	1.11332				Q9JJ50	Hgs	0.00608887	2.21546	0.835263	-0.259698	0.0673904	1.1714				Q2LC84	Numb	0.00503592	2.29792	0.709256	-0.495622	0.0596079	1.2247				Q5RJR8	Lrrc59	0.00786012	2.10457	0.849192	-0.235837	0.0950341	1.02212				Q6IFU8	Krt17	0.00451497	2.34534	0.208448	-2.26224
Q91ZN1	Coro1a	0.00490396	2.30945	0.869391	-0.201923	0.0807617	1.09279				O55156	Clip2	0.00148423	2.8285	0.836401	-0.257733	0.0353313	1.45184				P15943	Aplp2	0.00135817	2.86705	0.70973	-0.494658	0.0373331	1.42791				P04644	Rps17	0.00590824	2.22854	0.851601	-0.23175	0.0814095	1.08932				Q6IG02	Krt2	0.00147881	2.83009	0.214591	-2.22034
Q71TY3	Rps27	0.00500626	2.30049	0.87001	-0.200897	0.0807617	1.09279				P54313	Gnb2	0.00426035	2.37055	0.840165	-0.251256	0.0566212	1.24702				Q9Z1A5	Nae1	3.21244e-05	4.49316	0.713434	-0.487147	0.00835884	2.07785				Q9QZR6	Sept9	0.00538154	2.26909	0.855759	-0.224723	0.076606	1.11574				Q6IFW6	Krt10	0.0122979	1.91017	0.313598	-1.67301
P21533	Rpl6	0.00703988	2.15243	0.875683	-0.191519	0.0912576	1.03973				P24155	Thop1	0.00221762	2.65411	0.848302	-0.23735	0.0415084	1.38186				P05765	Rps21	0.000737577	3.13219	0.713909	-0.486188	0.0301263	1.52105				P68511	Ywhah	0.00679334	2.16792	0.856918	-0.222771	0.0863306	1.06384				P0C6C0	Sphkap	9.87818e-05	4.00532	0.438427	-1.18959
P27952	Rps2	0.000823961	3.08409	0.880464	-0.183664	0.0472236	1.32584				P97686	Nrcam	0.00201329	2.69609	0.848652	-0.236755	0.0400157	1.39777				Q05175	Basp1	0.000238804	3.62196	0.720726	-0.472477	0.0177816	1.75003				P23358	Rpl12	0.000995226	3.00208	0.85866	-0.219842	0.0422288	1.37439				P20767		0.0209289	1.67925	0.440755	-1.18195
Q66HR2	Mapre1	0.00259205	2.58636	0.881321	-0.18226	0.0692987	1.15927				O08651	Phgdh	0.000888157	3.05151	0.854454	-0.226926	0.0284091	1.54654				Q9ESI7	Dcx	0.00908715	2.04157	0.72284	-0.468251	0.078559	1.1048				P13471	Rps14	0.000562331	3.25001	0.866732	-0.206343	0.035402	1.45097				Q6AYC4	Capg	0.00074651	3.12696	0.454152	-1.13875
P28073	Psmb6	0.00314829	2.50192	0.888983	-0.169773	0.0701365	1.15406				Q66HR2	Mapre1	0.00062853	3.20167	0.855302	-0.225495	0.0249949	1.60215				Q62881	Nol3	0.0132045	1.87928	0.738013	-0.438282	0.0949293	1.0226				Q5PPK9	Eipr1	0.000636115	3.19646	0.869913	-0.201058	0.035402	1.45097				Q5PQM2	Klc4	0.0159829	1.79634	0.514455	-0.958884
Q8R4A1	Ero1a	0.0047584	2.32254	0.890586	-0.167172	0.0807617	1.09279				Q9JK11	Rtn4	0.00163432	2.78666	0.856396	-0.22365	0.0363654	1.43931				Q4KLG9	Zfand2b	0.0063877	2.19466	0.739613	-0.435157	0.0659096	1.18105				B5DF41	Snph	0.00152373	2.81709	0.871015	-0.199231	0.0496809	1.30381				Q811Q2	Clic6	0.000228269	3.64155	0.53909	-0.891401
O70593	Sgta	0.00293777	2.53198	0.895209	-0.159703	0.0701365	1.15406				P70600	Ptk2b	7.72053e-05	4.11235	0.856411	-0.223625	0.0126	1.89963				Q9JJK1	Gpm6b	0.00593528	2.22656	0.753293	-0.408717	0.0630353	1.20042				Q6AXM7	Hbs1l	0.00151831	2.81864	0.871678	-0.198133	0.0496809	1.30381				Q5I0K3	Clybl	0.000468909	3.32891	0.598397	-0.740825
P23358	Rpl12	0.00272682	2.56434	0.899847	-0.152249	0.0701365	1.15406				Q68A21	Purb	0.0119536	1.9225	0.860798	-0.216253	0.0986928	1.00571				Q5U2X6	Ccdc47	0.0127971	1.89289	0.755157	-0.405152	0.0931851	1.03065				Q6AYD3	Pa2g4	0.00637419	2.19557	0.872627	-0.196564	0.0850689	1.07023				P49620	Dgkg	0.0198884	1.7014	0.601155	-0.734192
O35509	Rab11b	0.00337546	2.47167	0.908184	-0.138943	0.0707708	1.15015				Q71TY3	Rps27	0.00428664	2.36788	0.863877	-0.211102	0.0566212	1.24702				Q08406	Cntfr	0.00987557	2.00544	0.76506	-0.386356	0.0819669	1.08636				Q99MS0	Sec14l2	0.00181374	2.74143	0.876601	-0.190009	0.0505344	1.29641				P04631	S100b	0.00685626	2.16391	0.604459	-0.726284
Q07647	Slc2a3	0.00332907	2.47768	0.916852	-0.12524	0.0704973	1.15183				Q62825	Exoc3	0.0035381	2.45123	0.864553	-0.209973	0.0530856	1.27502				Q64361	Lxn	0.00877096	2.05695	0.765728	-0.385095	0.0781505	1.10707				Q8R4A1	Ero1a	0.00445334	2.35131	0.877674	-0.188243	0.0721335	1.14186				P07154	Ctsl	0.0168322	1.77386	0.606829	-0.720638
Q9JHL4	Dbnl	0.00195032	2.70989	0.920235	-0.119926	0.0584619	1.23313				P62959	Hint1	0.000962317	3.01668	0.865565	-0.208286	0.030061	1.522				Q5FWS6	Kazn	0.0063908	2.19444	0.765976	-0.38463	0.0659096	1.18105				P52759	Rida	0.00729168	2.13717	0.880401	-0.183767	0.0907547	1.04213				P97836	Dlgap1	0.00229463	2.63929	0.640267	-0.643255
Q66HD0	Hsp90b1	0.00341696	2.46636	0.926976	-0.109396	0.0708444	1.14969				Q62950	Crmp1	3.2083e-05	4.49373	0.87008	-0.20078	0.00821559	2.08536				P60841	Ensa	0.0047828	2.32032	0.767148	-0.382423	0.0585476	1.23249				Q9WTV0	Preb	0.00528297	2.27712	0.881228	-0.182412	0.0762639	1.11768				Q4KM62	Palmd	0.00280245	2.55246	0.642494	-0.638246
P48004	Psma7	0.00667324	2.17566	0.928432	-0.107132	0.0897926	1.04676				O88941	Mogs	0.0028758	2.54124	0.870898	-0.199424	0.046367	1.33379				P20236	Gabra3	0.0060005	2.22181	0.768808	-0.379304	0.0631273	1.19978				Q6IRE4	Tsg101	0.00204836	2.68859	0.883114	-0.179328	0.0505344	1.29641				P97534	Fkbp1b	0.000260518	3.58416	0.644571	-0.633588
Q7TPB1	Cct4	0.0057888	2.23741	0.948542	-0.0762164	0.0859847	1.06558				P08592	App	0.00250502	2.60119	0.872158	-0.197338	0.0441254	1.35531				P31977	Ezr	0.00291413	2.53549	0.775148	-0.367456	0.0507259	1.29477				Q63198	Cntn1	0.00811253	2.09084	0.885761	-0.175011	0.0964943	1.0155				P15800	Lamb2	0.00762268	2.11789	0.650223	-0.620994
Q9Z1N4	Bpnt1	0.00499045	2.30186	1.06925	0.0965975	0.0807617	1.09279				P46844	Blvra	0.00581193	2.23568	0.876402	-0.190336	0.0664808	1.1773				P26453	Bsg	2.02627e-05	4.6933	0.776306	-0.365302	0.00802032	2.09581				P27952	Rps2	0.00492223	2.30784	0.889882	-0.168314	0.0754822	1.12216				Q5XI81	Fxr1	0.00130051	2.88589	0.665868	-0.586692
O88600	Hspa4	0.00114098	2.94272	1.07896	0.109635	0.0532437	1.27373				P04775	Scn2a	0.000646809	3.18922	0.877959	-0.187775	0.0249949	1.60215				P15146	Map2	0.00687549	2.1627	0.777688	-0.362737	0.068616	1.16357				Q3B8Q0	Mapre2	0.00743635	2.12864	0.890743	-0.166919	0.0912113	1.03995				Q64541	Atp1a4	0.00291462	2.53542	0.674473	-0.568167
O35952	Hagh	0.00046931	3.32854	1.08878	0.122709	0.0435883	1.36063				Q6AYD3	Pa2g4	0.00533267	2.27306	0.879312	-0.185552	0.0646459	1.18946				D4A631	Arfgef1	0.00121971	2.91375	0.778531	-0.361174	0.0368334	1.43376				P59215	Gnao1	0.00672987	2.17199	0.894153	-0.161406	0.0863306	1.06384				Q80Z30	Ppm1e	2.88648e-05	4.53963	0.688122	-0.539264
P00507	Got2	0.00423297	2.37336	1.09412	0.129772	0.077034	1.11332				O88339	Epn1	0.00598262	2.22311	0.879698	-0.18492	0.0672559	1.17227				P14056	Araf	0.00182272	2.73928	0.778805	-0.360665	0.0436514	1.36				P49242	Rps3a	0.00492065	2.30798	0.895476	-0.159274	0.0754822	1.12216				P17475	Serpina1	0.0148219	1.82909	0.69085	-0.533555
P10760	Ahcy	0.00298727	2.52473	1.09892	0.136086	0.0701365	1.15406				P97710	Sirpa	0.00895027	2.04816	0.883321	-0.17899	0.0840602	1.07541				O35964	Sh3gl1	0.000138254	3.85932	0.779104	-0.360111	0.0151306	1.82014				Q5RJK8	Acbd6	0.00532208	2.27392	0.915725	-0.127013	0.0763078	1.11743				Q99JE4	Rasgrf2	3.45583e-05	4.46145	0.706315	-0.501616
P11915	Scp2	0.00744408	2.12819	1.10442	0.143283	0.0948478	1.02297				Q63716	Prdx1	0.00972365	2.01217	0.88358	-0.178567	0.0860568	1.06521				Q5FVM6	Mtmr12	0.00541013	2.26679	0.781695	-0.355323	0.0611296	1.21375				Q6Q0N1	Cndp2	0.00717555	2.14414	0.91604	-0.126517	0.0906418	1.04267				Q05175	Basp1	0.000191912	3.7169	0.707518	-0.499161
P85834	Tufm	0.00242557	2.61519	1.10609	0.145463	0.067721	1.16928				P48679	Lmna	0.00616222	2.21026	0.88548	-0.175468	0.0678317	1.16857				P04644	Rps17	0.00232261	2.63402	0.783833	-0.351381	0.0479545	1.31917				P28023	Dctn1	0.0037696	2.4237	0.921155	-0.118485	0.0672319	1.17242				Q9WV48	Shank1	0.0166674	1.77813	0.709654	-0.494813
Q66HA8	Hsph1	0.00139395	2.85575	1.10826	0.148302	0.0538925	1.26847				Q3B8Q0	Mapre2	0.00401405	2.39642	0.887415	-0.172319	0.0554337	1.25623				Q5FWU3	Atg9a	0.00758205	2.12021	0.784635	-0.349906	0.0721225	1.14193				P30427	Plec	0.00485683	2.31365	0.930013	-0.104677	0.0754822	1.12216				O09032	Elavl4	0.016834	1.77381	0.711018	-0.492042
P19139	Csnk2a1	0.00327091	2.48533	1.11046	0.151162	0.0704537	1.1521				P28073	Psmb6	0.00584682	2.23308	0.888161	-0.171107	0.0665096	1.17712				P69897	Tubb5	0.00227934	2.64219	0.79061	-0.338961	0.0479545	1.31917				O35824	Dnaja2	0.00354557	2.45031	0.9304	-0.104078	0.0663925	1.17788				O88382	Magi2	0.000620656	3.20715	0.713543	-0.486929
Q5XI78	Ogdh	0.00685632	2.16391	1.11963	0.163017	0.0897926	1.04676				D3ZAA9	Mpp2	0.0095642	2.01935	0.888215	-0.17102	0.0860568	1.06521				O88370	Pip4k2c	0.000370828	3.43083	0.792294	-0.335892	0.0220071	1.65744				P47858	Pfkm	0.00818501	2.08698	1.093	0.128298	0.0964943	1.0155				Q9JJK1	Gpm6b	0.00164928	2.78271	0.714668	-0.484654
Q5XIH7	Phb2	0.00564961	2.24798	1.12045	0.164076	0.084507	1.07311				P68255	Ywhaq	0.000619161	3.2082	0.888369	-0.170768	0.0249949	1.60215				Q5FVI4	Cend1	0.00406906	2.39051	0.792773	-0.33502	0.0549624	1.25993				P35435	Atp5c1	0.00855932	2.06756	1.10054	0.138217	0.0987099	1.00564				Q5FVI4	Cend1	8.15711e-05	4.08846	0.715875	-0.482221
Q9Z2L0	Vdac1	0.00535034	2.27162	1.12098	0.16476	0.0823226	1.08448				Q01728	Slc8a1	0.00914596	2.03877	0.892455	-0.164148	0.0851202	1.06997				Q2HWF0	Fnbp1l	0.00230163	2.63796	0.794619	-0.331664	0.0479545	1.31917				Q9JHZ4	Gripap1	0.00134261	2.87205	1.10817	0.148176	0.0496492	1.30409				Q3KRE8	Tubb2b	0.000412015	3.38509	0.719949	-0.474034
P54921	Napa	0.00150022	2.82384	1.1211	0.164918	0.0538925	1.26847				Q9JMB5	Adrm1	0.00373246	2.428	0.914646	-0.128714	0.0538694	1.26866				Q9Z2K5	Mlst8	0.00303137	2.51836	0.795124	-0.330747	0.0510384	1.2921				O35952	Hagh	0.0014599	2.83568	1.10892	0.149155	0.0496492	1.30409				P62813	Gabra1	0.00351701	2.45383	0.719949	-0.474033
P81155	Vdac2	0.00483658	2.31546	1.12354	0.168049	0.0807617	1.09279				Q5RJK8	Acbd6	5.10714e-05	4.29182	0.916398	-0.125953	0.0104627	1.98035				Q06486	Csnk1d	0.00225735	2.6464	0.795382	-0.33028	0.0479545	1.31917				Q99NA5	Idh3a	0.00389826	2.40913	1.10969	0.150157	0.0672319	1.17242				Q5FVJ4	Rell2	0.00247196	2.60696	0.726241	-0.461479
Q2TA68	Opa1	0.00542754	2.2654	1.12468	0.169516	0.0823381	1.0844				Q4KLH5	Agfg1	0.00601726	2.2206	0.917529	-0.124174	0.0672559	1.17227				P81795	Eif2s3	0.0134061	1.8727	0.796336	-0.32855	0.0954304	1.02031				Q66HA8	Hsph1	0.0039558	2.40277	1.11001	0.150579	0.0672319	1.17242				Q64232	Tecr	0.00147347	2.83166	0.729261	-0.455493
Q5SGE0	Lrpprc	0.00432122	2.36439	1.12817	0.173986	0.077034	1.11332				P62260	Ywhae	0.00661021	2.17978	0.9226	-0.116222	0.0696675	1.15697				P24942	Slc1a3	0.00234848	2.62921	0.797809	-0.325884	0.0479545	1.31917				P67779	Phb	0.0073439	2.13407	1.112	0.15315	0.0907547	1.04213				Q64542	Atp2b4	0.0102648	1.98865	0.732483	-0.449134
Q561S0	Ndufa10	0.00435807	2.36071	1.12983	0.176104	0.077034	1.11332				Q9JHL4	Dbnl	0.00957695	2.01877	0.928296	-0.107344	0.0860568	1.06521				P63331	Ppp2ca	0.00806147	2.09359	0.798246	-0.325095	0.0749673	1.12513				Q66HF1	Ndufs1	0.00120074	2.92055	1.11242	0.1537	0.0470709	1.32725				Q8VIL3	Zwint	0.00281831	2.55001	0.735697	-0.442817
P04636	Mdh2	0.0034954	2.4565	1.13081	0.177362	0.0708444	1.14969				O35814	Stip1	0.00445091	2.35155	0.945675	-0.0805834	0.0580473	1.23622				Q8K581	Txndc9	0.0139521	1.85536	0.798544	-0.324557	0.0967998	1.01413				P07895	Sod2	0.00788232	2.10335	1.11569	0.157942	0.0950341	1.02212				Q6Q0N0	Clstn1	0.0182584	1.73854	0.735725	-0.442761
Q66HF1	Ndufs1	0.000449187	3.34757	1.13125	0.177922	0.0435883	1.36063				O35867	Ppp1r9a	0.00136287	2.86555	1.30858	0.388005	0.0338681	1.47021				P97686	Nrcam	0.000795921	3.09913	0.799255	-0.323272	0.0302253	1.51963				P14604	Echs1	0.0019654	2.70655	1.11871	0.161839	0.0505344	1.29641				Q9EPH2	Marcksl1	0.0133285	1.87522	0.737291	-0.439693
Q5XIN6	Letm1	0.00129335	2.88828	1.13351	0.180792	0.0538925	1.26847				P06300	Pdyn	0.00023502	3.62889	4.12293	2.04367	0.0171308	1.76622				Q6IUR5	Nenf	0.00566597	2.24673	0.800749	-0.320578	0.0621232	1.20675				P11505	Atp2b1	0.00262654	2.58062	1.12624	0.17151	0.0583669	1.23383				P15146	Map2	8.04346e-05	4.09456	0.745039	-0.424612
B2RYW9	Fahd2	0.00664567	2.17746	1.1336	0.180907	0.0897926	1.04676				P23977	Slc6a3	0.0078361	2.1059	2.42547	1.27826	0.0778845	1.10855				O54701	Slc24a2	0.0123701	1.90763	0.800986	-0.320151	0.0910572	1.04069				Q5XIH7	Phb2	0.000667238	3.17572	1.12672	0.172124	0.035402	1.45097				P60841	Ensa	0.000259446	3.58595	0.769727	-0.377582
P14408	Fh	0.00076695	3.11523	1.13486	0.182518	0.0472236	1.32584				P24587	Akap5	0.0012357	2.90809	1.59215	0.670974	0.0326813	1.4857				P23978	Slc6a1	0.0028042	2.55219	0.801251	-0.319674	0.050597	1.29587				P97829	Cd47	0.0017908	2.74695	1.12757	0.173219	0.0505344	1.29641				P62961	Ybx1	0.00199809	2.69938	0.770388	-0.376343
Q01205	Dlst	0.00490926	2.30898	1.13536	0.183147	0.0807617	1.09279				P37136	Ache	0.0108568	1.9643	2.03941	1.02815	0.0922395	1.03508				Q99JE4	Rasgrf2	0.0143958	1.84176	0.802396	-0.317613	0.0976865	1.01017				Q5XIN6	Letm1	0.000543685	3.26465	1.12871	0.174675	0.035402	1.45097				Q9QX74	Shank2	0.00731528	2.13577	0.773196	-0.371094
Q02253	Aldh6a1	0.00233307	2.63207	1.13621	0.184231	0.067388	1.17142				P38406	Gnal	0.00505498	2.29628	2.43071	1.28138	0.062728	1.20254				Q99J86	Atrn	4.47373e-05	4.34933	0.809503	-0.304891	0.00846537	2.07235				Q9JHU0	Dpysl5	0.00827139	2.08242	1.13604	0.184011	0.0968331	1.01398				Q00657	Cspg4	4.42752e-05	4.35384	0.774026	-0.369546
B0BN86	Tmem11	0.00145008	2.83861	1.14105	0.190361	0.0538925	1.26847				P49621	Dgkb	0.00100748	2.99676	1.52808	0.611719	0.0305017	1.51568				P97612	Faah	0.0036939	2.43252	0.810794	-0.302593	0.0535122	1.27155				P48721	Hspa9	0.00126554	2.89772	1.13657	0.184684	0.0479735	1.319				P47819	Gfap	0.000776349	3.10994	0.7741	-0.369409
Q3KRE0	Atad3	0.00502165	2.29915	1.14187	0.191397	0.0807617	1.09279				P62024	Phactr1	0.00872007	2.05948	1.34341	0.425896	0.0838225	1.07664				P23358	Rpl12	0.00060036	3.22159	0.814786	-0.295506	0.027776	1.55633				Q2TA68	Opa1	0.0015909	2.79836	1.13936	0.188223	0.0496809	1.30381				Q9Z1A5	Nae1	0.000774841	3.11079	0.779091	-0.360136
O70351	Hsd17b10	0.00243848	2.61288	1.14218	0.19179	0.067721	1.16928				Q05683	Gad2	0.00673772	2.17149	1.25927	0.332589	0.070388	1.1525				Q9ERQ6	Cspg5	0.00369919	2.43189	0.815468	-0.294299	0.0535122	1.27155				P10888	Cox4i1	0.000520549	3.28354	1.14143	0.190839	0.035402	1.45097				O35964	Sh3gl1	0.000285404	3.54454	0.780597	-0.35735
P14604	Echs1	0.000461993	3.33537	1.1423	0.191943	0.0435883	1.36063				Q07652	Cacna1e	0.00103611	2.98459	1.39945	0.484855	0.0307422	1.51227				O35264	Pafah1b2	0.004349	2.36161	0.817323	-0.291021	0.0559249	1.25239				P56571	Es1	0.00524975	2.27986	1.14245	0.192127	0.0762639	1.11768				Q8VHX0	Cacng3	5.52734e-05	4.25748	0.781726	-0.355265
Q60587	Hadhb	0.001446	2.83983	1.14255	0.192257	0.0538925	1.26847				Q4KM45	2	0.00573998	2.24109	1.27232	0.347467	0.0664747	1.17734				Q99MZ4	Ggt7	0.00514916	2.28826	0.821558	-0.283566	0.0596302	1.22453				P19139	Csnk2a1	0.000243454	3.61358	1.14469	0.194961	0.0334223	1.47596				P26453	Bsg	2.65226e-06	5.57638	0.785146	-0.348967
F1LNJ2	Snrnp200	0.00236309	2.62652	1.143	0.192821	0.067388	1.17142				Q5MJ12	Fbxl16	0.00950751	2.02193	1.16306	0.217924	0.0860568	1.06521				Q8R4A1	Ero1a	0.0030383	2.51737	0.825809	-0.27612	0.0510384	1.2921				Q06647	Atp5o	0.00197948	2.70345	1.14874	0.20005	0.0505344	1.29641				P63031	Mpc1	0.0157706	1.80215	0.790734	-0.338735
P70619	Gsr	0.00601048	2.22109	1.14359	0.193572	0.0861101	1.06495				Q63707	Dhodh	0.00743759	2.12857	1.2545	0.327116	0.0753926	1.12267				P17702	Rpl28	0.0148865	1.82721	0.827794	-0.272657	0.0987596	1.00542				O35095	Ncdn	0.00204131	2.69009	1.15387	0.206486	0.0505344	1.29641				Q9QYU1	Pex19	0.000427832	3.36873	0.79212	-0.33621
P62898	Cycs	0.00052723	3.278	1.16216	0.216807	0.0435883	1.36063				Q75Q39	Tomm70	0.000251104	3.60015	1.2659	0.340167	0.0171308	1.76622				Q5GH59	Xkr4	0.00268338	2.57132	0.828998	-0.270559	0.050597	1.29587				O70351	Hsd17b10	0.000927496	3.03269	1.15517	0.2081	0.0411589	1.38554				P07936	Gap43	3.55093e-05	4.44966	0.792735	-0.33509
P11661	Mtnd5	0.00515278	2.28796	1.1631	0.217979	0.0815088	1.0888				Q9JI12	Slc17a6	6.0737e-05	4.21655	2.10032	1.07061	0.0112985	1.94698				A0JPM9	Eif3j	0.00490905	2.309	0.829242	-0.270135	0.0587224	1.2312				P14882	Pcca	0.00500074	2.30097	1.16192	0.216511	0.0754822	1.12216				Q91ZN1	Coro1a	3.97798e-05	4.40034	0.794872	-0.331206
Q68FY0	Uqcrc1	0.000384479	3.41513	1.16688	0.222656	0.0435883	1.36063				Q9QYJ6	Pde10a	0.000375489	3.4254	2.39676	1.26108	0.0227438	1.64314				Q9WTV0	Preb	2.31464e-05	4.63552	0.829612	-0.269492	0.00802032	2.09581				Q641Y2	Ndufs2	0.000120447	3.9192	1.16246	0.217184	0.0285298	1.5447				P60192	Snapin	0.0014059	2.85205	0.794906	-0.331144
P26284	Pdha1	0.00190037	2.72116	1.16692	0.222703	0.0584619	1.23313				Q9R1Z0	Vdac3	0.000969472	3.01346	1.20581	0.270007	0.030061	1.522				P32736	Opcml	0.00925657	2.03355	0.830047	-0.268735	0.0793588	1.10041				B0BN86	Tmem11	0.00597842	2.22341	1.16623	0.221858	0.0818427	1.08702				P69897	Tubb5	0.000377474	3.42311	0.800402	-0.321203
P29994	Itpr1	0.0022988	2.6385	1.16761	0.223562	0.0673591	1.1716				Q9Z2I6	Sv2c	0.000521608	3.28266	2.21894	1.14987	0.0241605	1.61689				Q63965	Sfxn1	0.00364812	2.43793	0.830367	-0.268179	0.0535122	1.27155				P21913	Sdhb	0.00301333	2.52095	1.16757	0.223511	0.0592013	1.22767				P27682	Scg5	0.00644313	2.1909	0.80152	-0.31919
P14882	Pcca	0.00637407	2.19558	1.16847	0.224618	0.0891048	1.0501				P85834	Tufm	0.00704585	2.15207	1.12175	0.165752	0.072862	1.1375				P55067	Ncan	0.00375717	2.42514	0.830418	-0.268091	0.0536067	1.27078				Q9R1Z0	Vdac3	0.0080275	2.09542	1.1707	0.227369	0.0962476	1.01661				P24050	Rps5	8.94664e-05	4.04834	0.802023	-0.318284
Q06647	Atp5o	0.000376179	3.42461	1.17106	0.227815	0.0435883	1.36063				B0BN86	Tmem11	0.00879757	2.05564	1.15932	0.21328	0.0839856	1.0758				Q64566	Atp2c1	0.00966124	2.01497	0.830774	-0.267472	0.0816496	1.08805				P11661	Mtnd5	0.00425948	2.37064	1.17203	0.229006	0.0700605	1.15453				P24942	Slc1a3	0.000676715	3.16959	0.802487	-0.317451
P29147	Bdh1	0.00292659	2.53364	1.1745	0.232041	0.0701365	1.15406				B2GUZ1	Usp4	0.0111573	1.95244	1.17652	0.234529	0.0936228	1.02862				Q9JJ19	Slc9a3r1	0.000221267	3.65508	0.830929	-0.267203	0.0177816	1.75003				P07633	Pccb	0.00679425	2.16786	1.17585	0.233703	0.0863306	1.06384				P63090	Ptn	0.00159808	2.7964	0.802817	-0.316857
Q4FZT0	Stoml2	0.00524762	2.28004	1.17469	0.232276	0.0815088	1.0888				B2GV06	Oxct1	0.00403434	2.39423	1.13057	0.177045	0.0554337	1.25623				P04762	Cat	0.00861641	2.06467	0.831232	-0.266676	0.0780385	1.10769				Q9ER34	Aco2	0.000723726	3.14043	1.17689	0.234974	0.0365801	1.43676				Q9ESI7	Dcx	0.00711038	2.14811	0.804269	-0.31425
Q3MIE4	Vat1	0.00370004	2.43179	1.17637	0.234342	0.0726032	1.13904				B2RYW9	Fahd2	0.00303341	2.51807	1.15772	0.21129	0.0485162	1.31411				P46844	Blvra	0.0058676	2.23154	0.83217	-0.265051	0.0626883	1.20281				Q5BK63	Ndufa9	2.47838e-05	4.60583	1.18234	0.241645	0.0131567	1.88085				Q63965	Sfxn1	0.000756014	3.12147	0.806659	-0.30997
P56571	Es1	0.000839458	3.076	1.17841	0.236837	0.0472236	1.32584				C9WPN6	Eif2s3y	0.00451559	2.34529	1.25821	0.331374	0.0585222	1.23268				Q91ZN1	Coro1a	0.000688456	3.16212	0.833244	-0.263189	0.0292498	1.53388				F1LNJ2	Snrnp200	0.00366622	2.43578	1.18493	0.244803	0.0670641	1.17351				Q9JJ19	Slc9a3r1	0.000125844	3.90017	0.806758	-0.309793
Q641Y2	Ndufs2	0.000106085	3.97435	1.17868	0.23717	0.0345272	1.46184				D3ZZC3	Klhl22	0.00268646	2.57082	1.317	0.397251	0.0450786	1.34603				Q80WD1	Rtn4rl2	0.00113737	2.9441	0.834082	-0.26174	0.0348323	1.45802				Q80W96	Isca1	0.00175803	2.75497	1.18514	0.245054	0.0505344	1.29641				P68511	Ywhah	1.15354e-05	4.93797	0.807234	-0.308941
Q80W96	Isca1	0.00347369	2.45921	1.18036	0.239228	0.0708444	1.14969				O08557	Ddah1	0.000407403	3.38998	1.12347	0.167964	0.0227438	1.64314				Q5RJR8	Lrrc59	0.00416578	2.3803	0.834736	-0.260608	0.0549624	1.25993				Q03555	Gphn	0.00830479	2.08067	1.18531	0.245269	0.0968331	1.01398				P61983	Ywhag	3.6549e-05	4.43712	0.811652	-0.301067
Q5BKC9	Ngef	0.00727372	2.13824	1.1841	0.243791	0.0937229	1.02815				O35331	Pdxk	0.00661375	2.17955	1.2261	0.294076	0.0696675	1.15697				Q5XIM5	Cdv3	0.00750924	2.1244	0.834739	-0.260604	0.0717557	1.14414				A8WCF8	Tprg1l	0.00552812	2.25742	1.19621	0.258473	0.0776867	1.10965				P14659	Hspa2	0.00337487	2.47174	0.811836	-0.300739
Q68FX0	Idh3B	0.000765196	3.11623	1.18611	0.246243	0.0472236	1.32584				O35458	Slc32a1	0.000220177	3.65723	1.30812	0.387493	0.0171308	1.76622				O08875	Dclk1	0.00849456	2.07086	0.835523	-0.259248	0.0776175	1.11004				Q561S0	Ndufa10	0.000395569	3.40278	1.19652	0.258841	0.035402	1.45097				P11608	Mt-atp8	0.0172112	1.76419	0.814912	-0.295285
Q5QJC9	Bag5	0.00160823	2.79365	1.18711	0.247448	0.0538925	1.26847				O35952	Hagh	0.00938944	2.02736	1.09309	0.128413	0.0860568	1.06521				P68511	Ywhah	0.000329512	3.48213	0.835613	-0.259093	0.021483	1.66791				P97700	Slc25a11	0.000452124	3.34474	1.19743	0.259946	0.035402	1.45097				Q5BJR4	Prune2	0.00150314	2.823	0.816199	-0.293006
Q566R0	Them4	0.000584911	3.23291	1.18851	0.24915	0.0435883	1.36063				O70351	Hsd17b10	0.000219516	3.65853	1.17905	0.237628	0.0171308	1.76622				Q5BJR4	Prune2	0.00275575	2.55976	0.835929	-0.258547	0.050597	1.29587				P56603	Scamp1	0.0054152	2.26639	1.20572	0.269896	0.076606	1.11574				O88370	Pip4k2c	0.00260938	2.58346	0.818823	-0.288377
Q5BK63	Ndufa9	0.000155573	3.80807	1.19016	0.251157	0.0370734	1.43094				O88884	Akap1	0.0097258	2.01207	1.15207	0.20423	0.0860568	1.06521				Q8VHX0	Cacng3	0.00206409	2.68527	0.835935	-0.258538	0.0467361	1.33035				Q78P75	Dynll2	0.00590726	2.22861	1.2063	0.270591	0.0814095	1.08932				P31977	Ezr	0.00557	2.25414	0.819493	-0.287196
P97700	Slc25a11	0.000256146	3.59151	1.19264	0.254158	0.0435883	1.36063				O88954	Mpp3	0.00893546	2.04888	1.15621	0.209406	0.0840602	1.07541				Q02589	Adprh	0.005162	2.28718	0.836614	-0.257365	0.0596302	1.22453				O35112	Alcam	0.00263925	2.57852	1.20993	0.274918	0.0583669	1.23383				Q56AP7	Crbn	0.00520681	2.28343	0.820384	-0.285629
P18297	Spr	0.00686637	2.16327	1.19519	0.257242	0.0897926	1.04676				P00406	Mtco2	0.00604354	2.21871	1.21871	0.285349	0.0672559	1.17227				Q68A21	Purb	0.00363015	2.44008	0.84026	-0.251093	0.0535122	1.27155				P11884	Aldh2	0.000657485	3.18211	1.21238	0.277836	0.035402	1.45097				P20236	Gabra3	0.0081795	2.08727	0.821087	-0.284392
P18163	Acsl1	0.00114243	2.94217	1.19834	0.261033	0.0532437	1.27373				P00507	Got2	0.00195455	2.70895	1.12228	0.166436	0.0400157	1.39777				P35427	Rpl13a	0.00983549	2.0072	0.840428	-0.250803	0.0819669	1.08636				Q5RKI8	Abcb8	0.00734259	2.13415	1.21676	0.283041	0.0907547	1.04213				P37397	Cnn3	0.000900381	3.04557	0.821362	-0.283911
P30337	Chn1	0.00401916	2.39586	1.20066	0.263828	0.077034	1.11332				P04177	Th	0.00190776	2.71948	2.44226	1.28822	0.0398636	1.39942				Q07266	Dbn1	0.0022944	2.63933	0.842537	-0.247188	0.0479545	1.31917				P19234	Ndufv2	0.000467682	3.33005	1.21821	0.284768	0.035402	1.45097				O35314	Chgb	0.00526019	2.279	0.822005	-0.282781
Q5RKI8	Abcb8	0.00522487	2.28192	1.20175	0.265138	0.0815088	1.0888				P04636	Mdh2	0.00210857	2.67601	1.16676	0.222514	0.0411255	1.38589				P31596	Slc1a2	0.00688407	2.16215	0.845374	-0.242339	0.068616	1.16357				Q5QJC9	Bag5	0.000684369	3.16471	1.21877	0.285427	0.035402	1.45097				P97686	Nrcam	0.000140513	3.85228	0.825773	-0.276184
P11884	Aldh2	0.00290346	2.53708	1.20176	0.265148	0.0701365	1.15406				P04639	Apoa1	0.00938218	2.0277	1.53547	0.618679	0.0860568	1.06521				Q6AYT7	Abhd12	0.0104736	1.9799	0.846661	-0.240143	0.0839209	1.07613				P04041	Gpx1	0.00211603	2.67448	1.22795	0.29625	0.050953	1.29283				P29534	Vcam1	0.0202713	1.69312	0.830418	-0.26809
P04041	Gpx1	0.0027726	2.55711	1.20238	0.265891	0.0701365	1.15406				P07633	Pccb	0.00047156	3.32646	1.26414	0.338157	0.0235463	1.62808				P62959	Hint1	0.00139496	2.85544	0.846848	-0.239825	0.0377411	1.42319				Q91ZW1	Tfam	0.00282076	2.54963	1.22802	0.296335	0.0586892	1.23144				O35353	Gnb4	0.0125306	1.90203	0.835157	-0.25988
P32551	Uqcrc2	0.000553192	3.25712	1.20408	0.267935	0.0435883	1.36063				P07895	Sod2	0.00636221	2.19639	1.12436	0.169101	0.0685589	1.16394				P03994	Hapln1	0.00398501	2.39957	0.84693	-0.239686	0.0546155	1.26268				Q5XID7	Armcx3	0.0017136	2.76609	1.22963	0.298219	0.0505344	1.29641				Q6MG11	Atat1	0.00252207	2.59824	0.838235	-0.254573
Q9ER34	Aco2	0.00126316	2.89854	1.20637	0.270668	0.0538925	1.26847				P08009	Gstm3	0.00273662	2.56279	1.18751	0.247941	0.0454545	1.34242				Q5HZY0	Ubxn4	0.00163205	2.78727	0.848274	-0.237398	0.0409612	1.38763				B0LT89	Stk24	0.00627828	2.20216	1.23383	0.303141	0.0843179	1.07408				Q9EPC6	Pfn2	0.00948761	2.02284	0.838687	-0.253795
Q9Z339	Gsto1	0.000323224	3.4905	1.2144	0.280239	0.0435883	1.36063				P09811	Pygl	0.00154337	2.81153	1.2274	0.295602	0.0363137	1.43993				P63029	Tpt1	0.00231214	2.63599	0.850242	-0.234054	0.0479545	1.31917				P20070	Cyb5r3	0.00466735	2.33093	1.23508	0.304602	0.07336	1.13454				Q71TY3	Rps27	0.000352314	3.45307	0.83871	-0.253757
P70645	Blmh	0.00400261	2.39766	1.21634	0.282541	0.077034	1.11332				P0C2X9	Aldh4a1	0.0105115	1.97834	1.16342	0.218371	0.0908071	1.04188				Q62829	Pak3	0.00237875	2.62365	0.851599	-0.231754	0.0481159	1.31771				P18163	Acsl1	0.00452028	2.34483	1.23698	0.306822	0.0722454	1.14119				A0JPM9	Eif3j	0.00282356	2.5492	0.838895	-0.253437
Q64536	Pdk2	0.00517602	2.286	1.21923	0.285975	0.0815088	1.0888				P10888	Cox4i1	0.000770725	3.1131	1.13441	0.181939	0.0267563	1.57257				P06687	Atp1a3	0.000409166	3.3881	0.853572	-0.228415	0.0220071	1.65744				Q5HZV9	Ppp1r7	0.000206925	3.68419	1.24281	0.313607	0.0330433	1.48092				B5DF41	Snph	1.3467e-05	4.87073	0.840804	-0.250159
Q07310	Nrxn3	0.00493932	2.30633	1.21962	0.286434	0.0807617	1.09279				P11240	Cox5a	0.00627104	2.20266	1.27398	0.349344	0.0682608	1.16583				P52759	Rida	0.00144951	2.83878	0.853845	-0.227954	0.0385788	1.41365				O35049	Smpd3	0.00526783	2.27837	1.2437	0.314633	0.0762639	1.11768				P23358	Rpl12	0.000577497	3.23845	0.841264	-0.24937
Q5XID7	Armcx3	0.00166316	2.77907	1.22104	0.28811	0.0538925	1.26847				P11505	Atp2b1	0.0011842	2.92657	1.2051	0.26915	0.032329	1.49041				Q4G009	Mcts1	0.00292242	2.53426	0.857013	-0.222611	0.0507259	1.29477				P63329	Ppp3ca	0.00147437	2.83139	1.24556	0.316797	0.0496492	1.30409				P62890	Rpl30	0.000210097	3.67758	0.844517	-0.243801
P48303	S1pr1	0.00263851	2.57864	1.22152	0.288674	0.0696843	1.15687				P11884	Aldh2	0.000385013	3.41452	1.22716	0.295318	0.0227438	1.64314				B5DF41	Snph	0.000931013	3.03104	0.858861	-0.219503	0.0323243	1.49047				Q5XIT9	Mccc2	0.00816374	2.08811	1.24677	0.318191	0.0964943	1.0155				P63029	Tpt1	0.000438879	3.35766	0.846258	-0.24083
Q03555	Gphn	0.000346542	3.46024	1.22597	0.29392	0.0435883	1.36063				P11960	Bckdha	0.00779275	2.10831	1.29293	0.370643	0.077835	1.10883				P62859	Rps28	0.000221797	3.65405	0.860885	-0.216107	0.0177816	1.75003				P62138	Ppp1ca	0.00159175	2.79812	1.25741	0.330452	0.0496809	1.30381				Q68A21	Purb	0.00809636	2.09171	0.848168	-0.237579
Q08877	Dnm3	0.000648679	3.18797	1.22614	0.294125	0.0462705	1.3347				P13086	Suclg1	0.000746635	3.12689	1.16698	0.222786	0.0263704	1.57888				B5DEN9	Vps28	0.0139838	1.85438	0.861674	-0.214787	0.0967998	1.01413				Q63707	Dhodh	0.00293009	2.53312	1.2645	0.338564	0.0590604	1.2287				Q6P9T8	Tubb4b	0.00120928	2.91747	0.848465	-0.237072
Q68FW7	Tars2	6.13885e-05	4.21191	1.2275	0.295721	0.0301578	1.5206				P13264	Gls	0.00795235	2.0995	1.1069	0.146523	0.0782775	1.10636				Q5RJK8	Acbd6	2.30506e-06	5.63732	0.862266	-0.213795	0.0024061	2.61869				Q5MJ12	Fbxl16	0.00237817	2.62376	1.26494	0.339063	0.0548504	1.26082				Q8VHF0	Mark3	0.00815155	2.08876	0.850135	-0.234237
D4A055	Cacnb4	0.00297546	2.52645	1.22848	0.296869	0.0701365	1.15406				P14408	Fh	0.00140558	2.85214	1.15949	0.213484	0.0338681	1.47021				Q5FVQ4	Mlec	0.0118128	1.92765	0.863187	-0.212254	0.0894867	1.04824				Q9Z339	Gsto1	0.000980449	3.00858	1.26528	0.339458	0.0422288	1.37439				P05765	Rps21	0.0213413	1.67078	0.850538	-0.233552
Q99J82	Ilk	0.00598285	2.22309	1.2324	0.301476	0.0861101	1.06495				P14646	Pde4b	0.00309655	2.50912	1.22905	0.297549	0.0487778	1.31178				Q80W92	Vac14	0.00180776	2.74286	0.863217	-0.212205	0.0436514	1.36				Q704S8	Crat	0.0062233	2.20598	1.27787	0.353742	0.0842738	1.07431				O08875	Dclk1	0.00298447	2.52513	0.852825	-0.229678
P97610	Syt12	0.00596471	2.22441	1.23279	0.301927	0.0861101	1.06495				P14882	Pcca	0.000202636	3.69328	1.23713	0.306993	0.0171308	1.76622				Q64568	Atp2b3	0.00256977	2.59011	0.863749	-0.211316	0.0500357	1.30072				Q8K1P7	Smarca4	0.000199378	3.70032	1.27983	0.35595	0.0330433	1.48092				Q99J86	Atrn	0.000414921	3.38203	0.853225	-0.229001
P21913	Sdhb	3.80138e-05	4.42006	1.23335	0.302577	0.0285893	1.5438				P15684	Anpep	0.000395394	3.40297	1.32817	0.409437	0.0227438	1.64314				Q9JJ50	Hgs	0.0123444	1.90853	0.863821	-0.211196	0.0910572	1.04069				P07171	Calb1	0.00229387	2.63943	1.28056	0.356774	0.0534943	1.27169				P28073	Psmb6	6.56565e-05	4.18272	0.853908	-0.227848
P07633	Pccb	0.000223636	3.65046	1.24077	0.311239	0.0435883	1.36063				P15999	Atp5a1	0.00262882	2.58024	1.14843	0.199659	0.0448573	1.34817				Q63016	Slc7a5	0.000752097	3.12373	0.864353	-0.210308	0.0301263	1.52105				Q5M7W7	Pars2	0.006235	2.20516	1.28591	0.362793	0.0842738	1.07431				Q07266	Dbn1	0.000507362	3.29468	0.853971	-0.227741
Q9JM53	Aifm1	0.00322829	2.49103	1.24173	0.312353	0.0704511	1.15211				P18088	Gad1	0.0010859	2.96421	1.39839	0.483763	0.0317655	1.49804				O88989	Mdh1	0.000438095	3.35843	0.864603	-0.20989	0.0226176	1.64555				Q9Z1P2	Actn1	0.00405619	2.39188	1.29322	0.370964	0.0677719	1.16895				P59215	Gnao1	2.85497e-05	4.5444	0.855005	-0.225996
P52873	Pc	0.000429811	3.36672	1.243	0.31383	0.0435883	1.36063				P18297	Spr	0.00662743	2.17865	1.23418	0.303552	0.0696675	1.15697				Q4V8B0	Oxr1	1.8055e-06	5.7434	0.864895	-0.209403	0.0024061	2.61869				Q63259	Ptprn	0.00578397	2.23777	1.29521	0.373183	0.0807496	1.09286				Q1WIM3	Cadm3	0.000276842	3.55777	0.855307	-0.225486
P00406	Mtco2	0.000574485	3.24072	1.2446	0.315687	0.0435883	1.36063				P19234	Ndufv2	0.0056052	2.25141	1.19044	0.251497	0.0663624	1.17808				P69735	Rab3gap1	0.014718	1.83215	0.867607	-0.204887	0.0985869	1.00618				F1LQY6	Necab2	0.00396844	2.40138	1.3002	0.378737	0.0672319	1.17242				Q9QZR6	Sept9	0.00220981	2.65564	0.85733	-0.222078
P70500	Cdipt	0.00122167	2.91305	1.2474	0.318922	0.0538925	1.26847				P20761	Igh-1a	0.000637356	3.19562	1.68013	0.748571	0.0249949	1.60215				P59215	Gnao1	0.00417483	2.37936	0.867633	-0.204843	0.0549624	1.25993				P23576	Gabra2	0.0051231	2.29047	1.30371	0.382626	0.0754949	1.12208				P35434	Atp5d	0.00132498	2.87779	0.857364	-0.22202
D3ZAF6	Atp5j2	0.00161274	2.79244	1.2496	0.321462	0.0538925	1.26847				P21913	Sdhb	0.00240788	2.61837	1.18287	0.242291	0.043249	1.36402				Q68FR6	Eef1g	0.00161987	2.79052	0.872189	-0.197287	0.0409612	1.38763				Q5BKC9	Ngef	0.000678713	3.16831	1.31208	0.391858	0.035402	1.45097				P13852	Prnp	0.00914722	2.03871	0.858012	-0.22093
P09811	Pygl	0.00172945	2.76209	1.26301	0.33687	0.0551951	1.2581				P23576	Gabra2	0.000857107	3.06697	1.28779	0.364901	0.0278525	1.55514				P27952	Rps2	0.00021842	3.66071	0.873343	-0.195379	0.0177816	1.75003				Q63159	Coq3	0.000900854	3.04535	1.315	0.395061	0.0411589	1.38554				P55067	Ncan	0.00372694	2.42865	0.859408	-0.218585
Q5XIT9	Mccc2	0.00157712	2.80214	1.26514	0.339303	0.0538925	1.26847				P25286	Atp6v0a1	0.00766893	2.11527	1.11401	0.155758	0.0769719	1.11367				P29066	Arrb1	0.0148625	1.82791	0.875235	-0.192257	0.0987596	1.00542				Q9JLU4	Shank3	0.00386531	2.41282	1.31565	0.395779	0.0672319	1.17242				P23978	Slc6a1	0.00342521	2.46531	0.860522	-0.216716
Q5XIE6	Hibch	0.00138497	2.85856	1.27071	0.345639	0.0538925	1.26847				P25809	Ckmt1	0.00160834	2.79362	1.19896	0.261781	0.03636	1.43938				Q80W83	Ppp2r5b	0.0142474	1.84627	0.878028	-0.187661	0.0976294	1.01042				Q5BJQ0	Coq8a	0.00292929	2.53324	1.33765	0.4197	0.0590604	1.2287				P62919	Rpl8	0.0112106	1.95037	0.86075	-0.216334
Q08415	Kyat1	0.00301791	2.52029	1.28005	0.356197	0.0701365	1.15406				P26284	Pdha1	0.00275281	2.56022	1.16491	0.220215	0.0454545	1.34242				P28073	Psmb6	0.0027919	2.5541	0.878502	-0.186882	0.050597	1.29587				Q75Q39	Tomm70	0.000252198	3.59826	1.36481	0.448705	0.0334223	1.47596				P29066	Arrb1	0.0108061	1.96633	0.861985	-0.214265
Q63159	Coq3	0.00310079	2.50853	1.28411	0.360771	0.0701365	1.15406				P28841	Pcsk2	0.00960104	2.01768	1.30929	0.388788	0.0860568	1.06521				P35745	Acyp2	0.00211409	2.67488	0.878512	-0.186866	0.0473536	1.32465				O35458	Slc32a1	0.00764747	2.11648	1.36527	0.449185	0.0932604	1.0303				Q9JIR4	Rims1	0.0106134	1.97415	0.862216	-0.213879
O35331	Pdxk	0.00059149	3.22805	1.29199	0.3696	0.0435883	1.36063				P29147	Bdh1	0.000483295	3.31579	1.1918	0.253148	0.0235463	1.62808				P08592	App	0.0121308	1.91611	0.878638	-0.186659	0.0909039	1.04142				O35867	Ppp1r9a	0.00197954	2.70344	1.38166	0.466398	0.0505344	1.29641				P32736	Opcml	0.0128082	1.89251	0.864607	-0.209883
P0C089	Ptpmt1	0.00146579	2.83393	1.29897	0.377366	0.0538925	1.26847				P29419	Atp5i	0.00565526	2.24755	1.25538	0.328127	0.0663624	1.17808				Q6AYH5	Dctn2	9.20612e-05	4.03592	0.880009	-0.184409	0.0127908	1.8931				P10362	Scg2	0.00196129	2.70746	1.39032	0.475415	0.0505344	1.29641				P52759	Rida	0.00196295	2.70709	0.864841	-0.209494
P13234	Camk4	0.00487692	2.31185	1.30248	0.381264	0.0807617	1.09279				P32551	Uqcrc2	0.000241079	3.61784	1.22737	0.295572	0.0171308	1.76622				P34926	Map1a	0.00391712	2.40703	0.882992	-0.179527	0.0546155	1.26268				D3ZPX4	Plxna3	0.00274211	2.56192	1.40411	0.48966	0.0583669	1.23383				Q66HR2	Mapre1	0.00067822	3.16863	0.866436	-0.206836
Q5I0C3	Mccc1	0.00474738	2.32355	1.31199	0.391751	0.0807617	1.09279				P33124	Acsl6	0.00418283	2.37853	1.1754	0.233153	0.0566212	1.24702				Q4FZT2	Ppme1	0.000351138	3.45452	0.883192	-0.179201	0.0216898	1.66374				Q66HF8	Aldh1b1	0.00191094	2.71875	1.41107	0.496788	0.0505344	1.29641				Q63362	Ndufa5	0.0218727	1.6601	0.866525	-0.206686
Q5FVQ8	Nlrx1	0.00688472	2.16211	1.31516	0.395238	0.0897926	1.04676				P35053	Gpc1	0.00645395	2.19017	1.25109	0.32319	0.0691862	1.15998				Q8VI04	Asrgl1	8.93712e-05	4.0488	0.884002	-0.177878	0.0127908	1.8931				P63055	Pcp4	0.000435606	3.36091	1.42714	0.513128	0.035402	1.45097				Q561R9	Lactb2	0.00347502	2.45904	0.867625	-0.204857
Q6AYU3	Dnajb6	0.00305464	2.51504	1.33608	0.418005	0.0701365	1.15406				P35171	Cox7a2	0.0113362	1.94553	1.16131	0.215758	0.0944097	1.02498				Q812E9	Gpm6a	0.0140039	1.85375	0.885589	-0.17529	0.0967998	1.01413				Q4KM45	2	0.00250332	2.60148	1.44096	0.52703	0.0571128	1.24327				Q4V8B0	Oxr1	8.53034e-06	5.06903	0.869055	-0.202481
Q66HF8	Aldh1b1	0.00586734	2.23156	1.34231	0.424715	0.0861101	1.06495				P35234	Ptpn5	0.0025422	2.59479	1.99639	0.997391	0.0441254	1.35531				Q1WIM2	Cadm2	0.00363921	2.43899	0.885616	-0.175246	0.0535122	1.27155				H1UBN0	Cpne7	0.0020804	2.68185	1.44364	0.52971	0.0507341	1.2947				P62959	Hint1	2.5578e-05	4.59213	0.869783	-0.201273
Q704S8	Crat	0.000361026	3.44246	1.35837	0.441877	0.0435883	1.36063				P35435	Atp5c1	0.00140199	2.85325	1.12296	0.167307	0.0338681	1.47021				Q1WIM3	Cadm3	0.00188728	2.72416	0.8868	-0.173319	0.0446704	1.34998				P70483	Strn	0.00017993	3.7449	1.46104	0.546996	0.0330433	1.48092				Q8R4A1	Ero1a	0.00186416	2.72952	0.869985	-0.200937
Q642A4	C8orf82	0.000774012	3.11125	1.37271	0.457028	0.0472236	1.32584				P38718	Mpc2	0.00525385	2.27952	1.26356	0.337495	0.0644166	1.191				Q71TY3	Rps27	0.00555768	2.25511	0.887203	-0.172663	0.0615922	1.21047				Q66H62	Cyld	0.00392237	2.40645	1.4645	0.550408	0.0672319	1.17242				P47863	Aqp4	0.0069498	2.15803	0.870572	-0.199964
Q8CFG6	Cacna2d2	0.00415726	2.38119	1.38362	0.468448	0.077034	1.11332				P40112	Psmb3	0.00239546	2.62061	1.21841	0.285004	0.043249	1.36402				P04775	Scn2a	0.00670872	2.17336	0.887229	-0.172621	0.068616	1.16357				P16975	Sparc	0.00870045	2.06046	1.507	0.591677	0.0997937	1.0009				P97710	Sirpa	0.000635779	3.19669	0.872073	-0.197479
P07687	Ephx1	0.00140186	2.85329	1.40596	0.49156	0.0538925	1.26847				P41565	Idh3g	0.000531028	3.27488	1.16378	0.218824	0.0241605	1.61689				P0C1X8	Aak1	4.19633e-05	4.37713	0.891541	-0.165627	0.00846537	2.07235				P62024	Phactr1	0.00269535	2.56939	1.51566	0.599948	0.0583669	1.23383				P04644	Rps17	0.0146877	1.83305	0.874281	-0.193832
Q09073	Slc25a5	0.000247329	3.60672	1.41997	0.505864	0.0435883	1.36063				P43425	Gng7	0.000704923	3.15186	1.64495	0.718047	0.0262452	1.58095				Q66HC5	Nup93	0.0109149	1.96198	0.893491	-0.162475	0.0852402	1.06936				P50554	Abat	0.000621827	3.20633	1.51721	0.601423	0.035402	1.45097				P62762	Vsnl1	0.0124412	1.90514	0.874638	-0.193242
Q921A2	Slc2a13	0.00442265	2.35432	1.43312	0.519161	0.0775421	1.11046				P47728	Calb2	0.0046356	2.33389	1.37003	0.454205	0.0593263	1.22675				P97710	Sirpa	0.0109593	1.96022	0.894078	-0.161527	0.0852402	1.06936				Q921A2	Slc2a13	0.000864509	3.06323	1.53768	0.620752	0.0407905	1.38944				Q5HZY0	Ubxn4	0.00180651	2.74316	0.876051	-0.190913
P84076	Hpca	0.00661616	2.17939	1.45138	0.53743	0.0897926	1.04676				P47858	Pfkm	0.00192844	2.71479	1.11668	0.159222	0.0398746	1.3993				P21533	Rpl6	0.01135	1.945	0.895374	-0.159438	0.0872484	1.05924				Q63531	Rps6ka1	0.00437735	2.35879	1.53952	0.622485	0.0714478	1.14601				P25113	Pgam1	0.00172977	2.76201	0.87619	-0.190684
O54835	Smad9	0.00431459	2.36506	1.45842	0.54441	0.077034	1.11332				P48721	Hspa9	0.00391629	2.40712	1.1203	0.163891	0.0554096	1.25642				P55068	Bcan	0.00822979	2.08461	0.895757	-0.15882	0.0761988	1.11805				P13601	Aldh1a7	0.00178937	2.7473	1.56017	0.641706	0.0505344	1.29641				P06687	Atp1a3	0.000453612	3.34332	0.877217	-0.188995
P70483	Strn	0.0016593	2.78007	1.47773	0.563385	0.0538925	1.26847				P50554	Abat	0.00021509	3.66738	1.52335	0.607243	0.0171308	1.76622				Q9WUS0	Ak4	0.00705072	2.15177	0.897643	-0.155786	0.0696144	1.1573				Q07652	Cacna1e	0.000632781	3.19875	1.56694	0.647945	0.035402	1.45097				Q5M7A7	Cnrip1	0.0151349	1.82002	0.879563	-0.18514
P50554	Abat	0.000914761	3.03869	1.5037	0.588516	0.0489262	1.31046				P51647	Aldh1a1	9.4216e-07	6.02588	3.85911	1.94827	0.00192875	2.71472				Q562A2	Zfr	0.0147781	1.83038	0.897792	-0.155547	0.0986716	1.00581				Q05683	Gad2	0.00370316	2.43143	1.5916	0.670482	0.067162	1.17288				P46844	Blvra	0.00368583	2.43346	0.879647	-0.185004
Q8CFG5	Cacna2d3	0.00557487	2.25377	1.50747	0.592125	0.0839725	1.07586				P51799	Clcn7	0.00566623	2.24671	1.39961	0.485027	0.0663624	1.17808				Q68FS2	Cops4	0.00272338	2.56489	0.900887	-0.150582	0.050597	1.29587				P42260	Grik2	0.000620206	3.20746	1.61118	0.688119	0.035402	1.45097				Q9ERQ6	Cspg5	0.0186993	1.72818	0.880432	-0.183717
P84850	D2hgdh	0.00117033	2.93169	1.51383	0.598204	0.0532437	1.27373				P52873	Pc	0.00975067	2.01097	1.2041	0.26795	0.0860568	1.06521				P35434	Atp5d	0.0133146	1.87567	0.908135	-0.139021	0.0953189	1.02082				P84076	Hpca	0.00113885	2.94353	1.62475	0.700214	0.0470709	1.32725				Q5RJR8	Lrrc59	0.0201911	1.69484	0.880976	-0.182825
Q5EBA1	Supv3l1	2.44063e-05	4.6125	1.65402	0.725974	0.0285893	1.5438				P53534	Pygb	0.00161022	2.79311	1.08492	0.117583	0.03636	1.43938				Q64119	Myl6	0.00743946	2.12846	0.909646	-0.136623	0.0715392	1.14546				P47728	Calb2	0.00021846	3.66063	1.64258	0.715968	0.0330433	1.48092				P37805	Tagln3	0.0102932	1.98745	0.8828	-0.179841
Q01066	Pde1b	0.00678509	2.16844	1.74754	0.805325	0.0897926	1.04676				P54282	Cacna1a	0.0035518	2.44955	1.25319	0.325604	0.0530856	1.27502				P62870	Elob	0.0122887	1.91049	0.911989	-0.132911	0.0910572	1.04069				Q99P74	Rab27b	0.00452783	2.34411	1.64766	0.72042	0.0722454	1.14119				Q9Z0W5	Pacsin1	0.00016998	3.7696	0.883711	-0.178354
P43425	Gng7	0.00525942	2.27906	1.76835	0.822403	0.0815088	1.0888				P56571	Es1	0.00724677	2.13986	1.17164	0.22853	0.0741912	1.12965				Q07647	Slc2a3	0.00351464	2.45412	0.913223	-0.130961	0.0535122	1.27155				P43425	Gng7	0.00313746	2.50342	1.68532	0.753023	0.0599718	1.22205				P24049	Rpl17	0.0200137	1.69867	0.884701	-0.176739
Q5BJS7	Cpne9	0.000300447	3.52223	1.84249	0.881658	0.0435883	1.36063				P56603	Scamp1	0.00974221	2.01134	1.25472	0.327362	0.0860568	1.06521				P04182	Oat	0.0115048	1.93912	0.915433	-0.127473	0.0881148	1.05495				Q5BJS7	Cpne9	0.00049777	3.30297	1.71452	0.777802	0.035402	1.45097				Q68FR6	Eef1g	0.00336976	2.4724	0.885262	-0.175824
Q9ESB5	Necab1	0.000543707	3.26463	1.89997	0.925976	0.0435883	1.36063				P62882	Gnb5	0.00345269	2.46184	1.13179	0.178604	0.0523705	1.28091				Q9JHL4	Dbnl	0.00489409	2.31033	0.915617	-0.127184	0.0587224	1.2312				Q8CFG5	Cacna2d3	0.00297824	2.52604	1.72487	0.786487	0.0590604	1.2287				Q63610	Tpm3	0.000211187	3.67533	0.887773	-0.171737
P35234	Ptpn5	0.00360491	2.44311	2.08743	1.06173	0.0716317	1.14489				P62966	Crabp1	0.0057545	2.23999	2.02667	1.01911	0.0664747	1.17734				P28023	Dctn1	0.00284953	2.54523	0.918479	-0.122681	0.050597	1.29587				Q9ESB5	Necab1	0.000788006	3.10347	1.7914	0.841084	0.038004	1.42017				Q1WIM2	Cadm2	0.00179737	2.74536	0.888063	-0.171267
P0C643	Rasgrp2	0.0074503	2.12783	2.12628	1.08833	0.0948478	1.02297				P63039	Hspd1	0.00960678	2.01742	1.09187	0.1268	0.0860568	1.06521				Q9Z0W5	Pacsin1	0.0020178	2.69512	0.919715	-0.120741	0.0461967	1.33539				P24587	Akap5	0.000443236	3.35336	1.81958	0.863607	0.035402	1.45097				P68255	Ywhaq	0.00862435	2.06427	0.888299	-0.170884
Q6J4I0	Ppp1r1b	0.00254991	2.59348	2.30145	1.20254	0.0690388	1.16091				P67779	Phb	0.00261979	2.58173	1.09778	0.134593	0.0448573	1.34817				Q4KMA2	Rad23b	0.00411376	2.38576	0.924138	-0.113819	0.0549624	1.25993				Q9JI12	Slc17a6	0.000930566	3.03125	1.85956	0.894964	0.0411589	1.38554				Q63016	Slc7a5	0.00606181	2.2174	0.892579	-0.163948
P51647	Aldh1a1	0.00128617	2.8907	2.75613	1.46264	0.0538925	1.26847				P70483	Strn	7.99502e-05	4.09718	1.46191	0.547857	0.0126	1.89963				O08679	Mark2	0.0026028	2.58456	0.924609	-0.113084	0.050209	1.29922				P49621	Dgkb	7.75468e-05	4.11044	1.87931	0.910203	0.0234941	1.62904				P63095	Gnas	0.015166	1.81913	0.892901	-0.163427
P04177	Th	0.00643285	2.1916	3.09089	1.62802	0.0893456	1.04893				P70541	Eif2b3	0.00990408	2.00419	1.18138	0.240467	0.08666	1.06218				P41542	Uso1	0.0101191	1.99486	0.927185	-0.10907	0.0826066	1.08299				A4F267	Tomm40l	0.00458439	2.33872	1.90837	0.932343	0.0725931	1.1391				P35704	Prdx2	0.00115456	2.93759	0.893801	-0.161975
P70473	Amacr	0.00797122	2.09848	1.57831	0.658382	0.100287	0.998756				P81155	Vdac2	0.000410653	3.38653	1.14407	0.194174	0.0227438	1.64314				P11598	Pdia3	0.0121983	1.9137	0.933916	-0.098636	0.0909986	1.04097				Q01066	Pde1b	0.000357173	3.44712	1.91579	0.937939	0.035402	1.45097				P63102	Ywhaz	0.0114915	1.93962	0.893885	-0.16184
P60203	Plp1	0.00816709	2.08793	0.782966	-0.352979	0.100971	0.995803				P84076	Hpca	0.00236598	2.62599	1.45556	0.541571	0.043249	1.36402				O35814	Stip1	0.00453462	2.34346	0.942517	-0.0854093	0.0565812	1.24733				Q63862	Myh11	0.000282564	3.54888	1.91664	0.938576	0.0353259	1.45191				Q99MZ8	Lasp1	0.00433157	2.36335	0.896018	-0.158401
P26453	Bsg	0.00812703	2.09007	0.878207	-0.187367	0.100971	0.995803				P85973	Pnp	0.0110113	1.95816	1.11738	0.160121	0.0931613	1.03076				P56558	Ogt	0.0104431	1.98117	1.08284	0.114826	0.0839209	1.07613				P31232	Tagln	0.00666292	2.17634	1.93239	0.950383	0.0862148	1.06442				Q68FS2	Cops4	0.000473152	3.325	0.896375	-0.157825
O35458	Slc32a1	0.0081081	2.09108	1.32047	0.401048	0.100971	0.995803				P97700	Slc25a11	2.73698e-05	4.56273	1.21834	0.284915	0.00821559	2.08536				P97536	Cand1	0.00428621	2.36793	1.08575	0.118693	0.0554571	1.25604				P04639	Apoa1	1.19732e-05	4.92179	1.97699	0.983303	0.0119542	1.92248				Q6IRE4	Tsg101	0.0019538	2.70912	0.896851	-0.15706
Q75Q39	Tomm70	0.00830971	2.08041	1.30578	0.384912	0.101711	0.99263				Q01066	Pde1b	0.000547154	3.26189	1.68994	0.756976	0.0243474	1.61355				Q9JHZ4	Gripap1	0.00596082	2.22469	1.08774	0.121328	0.0630353	1.20042				P28471	Gabra4	0.00147116	2.83234	2.18522	1.12778	0.0496492	1.30409				P0C1X8	Aak1	0.000252665	3.59746	0.898817	-0.153901
Q9QYJ6	Pde10a	0.0083218	2.07978	2.7931	1.48187	0.101711	0.99263				Q01205	Dlst	0.00397379	2.4008	1.15574	0.208815	0.0554337	1.25623				P43244	Matr3	0.000181297	3.74161	1.0975	0.134226	0.017139	1.76601				P35234	Ptpn5	0.000489411	3.31033	2.40397	1.26542	0.035402	1.45097				P82995	Hsp90aa1	0.0110368	1.95716	0.899616	-0.152619
P10719	Atp5b	0.00848303	2.07145	1.13598	0.183941	0.10309	0.986783				Q03555	Gphn	0.00131117	2.88234	1.18856	0.249211	0.0331392	1.47966				P14604	Echs1	0.00912607	2.03972	1.10082	0.138583	0.078559	1.1048				Q6J4I0	Ppp1r1b	5.12724e-05	4.29012	2.44723	1.29115	0.0203363	1.69173				P34926	Map1a	0.00453191	2.34372	0.899653	-0.15256
Q99068	Lrpap1	0.00904775	2.04346	0.862804	-0.212895	0.108257	0.965544				Q05096	Myo1b	0.000822193	3.08503	1.45416	0.540183	0.0271459	1.5663				Q62847	Add3	0.00406927	2.39048	1.10157	0.139562	0.0549624	1.25993				Q9QYJ6	Pde10a	0.00179021	2.7471	2.78516	1.47776	0.0505344	1.29641				Q64559	Acot7	0.00274099	2.56209	0.902606	-0.147831
P19234	Ndufv2	0.00901042	2.04526	1.15329	0.205757	0.108257	0.965544				Q05962	Slc25a4	0.011343	1.94527	1.22213	0.289399	0.0944097	1.02498				P13383	Ncl	0.00312306	2.50542	1.10431	0.143146	0.0517382	1.28619				P37136	Ache	0.00296126	2.52852	2.84062	1.50621	0.0590604	1.2287				Q63570	Psmc4	0.0114643	1.94065	0.902979	-0.147235
Q63862	Myh11	0.00905984	2.04288	1.94204	0.957573	0.108257	0.965544				Q06647	Atp5o	0.00430131	2.3664	1.1401	0.189162	0.0566212	1.24702				P97532	Mpst	0.00415466	2.38146	1.10876	0.148949	0.0549624	1.25993				Q9Z2J4	Nexn	0.00359817	2.44392	2.9441	1.55783	0.0663925	1.17788				Q9JK11	Rtn4	0.0104378	1.98139	0.906007	-0.142407
P10536	Rab1b	0.00918903	2.03673	0.766886	-0.382915	0.108306	0.965349				Q08415	Kyat1	0.00139193	2.85638	1.32113	0.401769	0.0338681	1.47021				Q5FVI6	Atp6v1c1	0.000448952	3.3478	1.11191	0.153042	0.0226176	1.64555				Q9Z2I6	Sv2c	0.00505128	2.2966	3.03238	1.60045	0.0754822	1.12216				Q6AYH5	Dctn2	0.000137247	3.8625	0.908517	-0.138414
O08557	Ddah1	0.00920113	2.03616	1.07972	0.110653	0.108306	0.965349				Q08877	Dnm3	0.00733856	2.13439	1.252	0.324235	0.0747592	1.12634				Q6NX65	Pdcd10	0.0116627	1.9332	1.11203	0.153193	0.0889977	1.05062				P04177	Th	0.00118372	2.92675	3.12917	1.64578	0.0470709	1.32725				B2DD29	Brsk1	0.0110829	1.95534	0.909258	-0.137238
P97521	Slc25a20	0.00921587	2.03546	1.18615	0.246288	0.108306	0.965349				Q2TA68	Opa1	0.00630061	2.20062	1.10207	0.140214	0.0682608	1.16583				P10760	Ahcy	0.00360335	2.44329	1.11261	0.15395	0.0535122	1.27155				P38406	Gnal	0.002659	2.57528	3.18724	1.67231	0.0583669	1.23383				Q9Z272	Git1	0.0014836	2.82868	0.910853	-0.13471
B0BNG0	Emc2	0.00932494	2.03035	0.913831	-0.13	0.108709	0.963733				Q3KR86	Immt	0.000341518	3.46659	1.18888	0.249599	0.0220106	1.65737				Q9ESW0	Ddb1	0.000155518	3.80822	1.12059	0.164256	0.016249	1.78917				P23977	Slc6a3	0.00274303	2.56177	3.31505	1.72903	0.0583669	1.23383				O35274	Ppp1r9b	0.00655285	2.18357	0.913718	-0.130179
Q7TQ16	Uqcrq	0.00935166	2.02911	1.24427	0.315305	0.108709	0.963733				Q4AEF8	Copg1	0.00101285	2.99445	1.20982	0.274795	0.0305017	1.51568				P61107	Rab14	0.000326394	3.48626	1.12269	0.166965	0.021483	1.66791				P51647	Aldh1a1	1.16984e-05	4.93187	3.59502	1.846	0.0119542	1.92248				P47942	Dpysl2	0.00449105	2.34765	0.916762	-0.125381
Q4KM62	Palmd	0.00949155	2.02266	0.741185	-0.432094	0.109461	0.96074				Q4V8B7	Hsdl1	0.00128355	2.89159	1.29146	0.369008	0.0328624	1.4833				Q6PCT3	Tpd52l2	0.00245385	2.61015	1.12312	0.167515	0.0486874	1.31258				P06300	Pdyn	0.00141609	2.84891	5.28516	2.40195	0.0496492	1.30409				P62630	Eef1a1	0.0101838	1.99209	0.91952	-0.121047
Q4KLF8	Arpc5	0.0101201	1.99482	0.848993	-0.236176	0.109461	0.96074				Q561S0	Ndufa10	0.00370707	2.43097	1.14066	0.189867	0.0538694	1.26866				P19627	Gnaz	0.00968059	2.0141	1.12629	0.171583	0.0816496	1.08805				Q05546	Tnr	0.00881634	2.05471	0.880107	-0.184248	0.100581	0.997486				Q63198	Cntn1	0.00447599	2.34911	0.919741	-0.1207
O55156	Clip2	0.010158	1.99319	0.849295	-0.235662	0.109461	0.96074				Q566R0	Them4	0.00318888	2.49636	1.16704	0.222848	0.0498433	1.30239				P35281	Rab10	0.0013616	2.86595	1.12687	0.172324	0.0373331	1.42791				B3DMA0	Tp53i11	0.00919081	2.03665	0.560531	-0.835133	0.104298	0.981723				Q64119	Myl6	0.000756538	3.12117	0.922915	-0.11573
Q02589	Adprh	0.0108263	1.96552	0.876221	-0.190634	0.109461	0.96074				Q568Z9	Phyhip	0.00663545	2.17813	1.15883	0.212666	0.0696675	1.15697				P29314	Rps9	0.0134409	1.87157	1.12786	0.17359	0.0954304	1.02031				Q3MIE4	Vat1	0.0092688	2.03298	1.24936	0.321188	0.104624	0.980369				Q62950	Crmp1	0.00562992	2.2495	0.923193	-0.115296
P37805	Tagln3	0.0109516	1.96052	0.880265	-0.18399	0.109461	0.96074				Q5BJS7	Cpne9	9.03912e-05	4.04387	1.9521	0.965028	0.013221	1.87874				Q63413	Ddx39b	0.00133342	2.87503	1.12881	0.174803	0.0373331	1.42791				P62966	Crabp1	0.00942614	2.02567	2.62416	1.39186	0.105833	0.975379				P46462	Vcp	0.00368781	2.43323	0.923927	-0.11415
P15205	Map1b	0.0100826	1.99643	0.889013	-0.169724	0.109461	0.96074				Q5BK63	Ndufa9	0.00187871	2.72614	1.12053	0.164181	0.0397257	1.40093				Q811X6	Cryl1	0.0097544	2.0108	1.12942	0.175588	0.0819336	1.08654				Q8CH84	Elavl2	0.00962984	2.01638	0.770827	-0.375521	0.106434	0.972919				Q8VI04	Asrgl1	0.00573892	2.24117	0.92716	-0.109109
Q9R037	Wdr44	0.00971968	2.01235	0.89677	-0.15719	0.109461	0.96074				Q5BKC9	Ngef	0.00685246	2.16415	1.20038	0.263493	0.0712156	1.14742				Q9R1Z0	Vdac3	0.0139118	1.85662	1.13101	0.177609	0.0967998	1.01413				O35353	Gnb4	0.00961512	2.01705	0.803492	-0.315644	0.106434	0.972919				P62260	Ywhae	0.015838	1.8003	0.927936	-0.107902
P09216	Prkce	0.0102569	1.98898	0.897341	-0.156272	0.109461	0.96074				Q5EBA1	Supv3l1	0.00254263	2.59472	1.60386	0.681544	0.0441254	1.35531				A8WCF8	Tprg1l	0.00892253	2.04951	1.13315	0.180337	0.0781505	1.10707				Q91ZN1	Coro1a	0.00959311	2.01804	0.86266	-0.213136	0.106434	0.972919				D3ZAA9	Mpp2	0.0209831	1.67813	0.929781	-0.105037
Q8VHU4	Elp1	0.0106052	1.97448	0.921163	-0.118472	0.109461	0.96074				Q5HZA6	Prepl	0.0107023	1.97052	1.12539	0.170424	0.0913014	1.03952				P84586	Rbmxrtl	0.00692039	2.15987	1.13593	0.183878	0.0686464	1.16338				P52631	Stat3	0.00976978	2.01012	0.766183	-0.38424	0.10701	0.970574				Q5RJK8	Acbd6	0.00982433	2.0077	0.930385	-0.1041
O35567	Atic	0.00966229	2.01492	1.08523	0.118004	0.109461	0.96074				Q5I0C3	Mccc1	0.00577919	2.23813	1.27279	0.347999	0.0664747	1.17734				P37996	Arl3	0.00730809	2.1362	1.14047	0.189633	0.0708094	1.14991				P21396	Maoa	0.00978274	2.00954	1.15331	0.205779	0.10701	0.970574				P28023	Dctn1	0.000957961	3.01865	0.933966	-0.0985581
P47858	Pfkm	0.00959022	2.01817	1.08565	0.118563	0.109461	0.96074				Q5PPI4	Lamp5	0.00567224	2.24625	1.95454	0.966829	0.0663624	1.17808				Q4V7D2	Rogdi	0.0128204	1.8921	1.14114	0.190473	0.0931851	1.03065				Q9ESI7	Dcx	0.00988575	2.00499	0.773471	-0.37058	0.107034	0.97048				Q6RJR6	Rtn3	0.0212089	1.67348	0.935436	-0.0962886
Q62847	Add3	0.0105281	1.97765	1.09609	0.132372	0.109461	0.96074				Q5RKI8	Abcb8	0.00119761	2.92169	1.23835	0.308418	0.032329	1.49041				Q68FX0	Idh3B	0.00683812	2.16506	1.14218	0.191792	0.068616	1.16357				Q5EB62	Slc25a46	0.00987293	2.00555	1.24854	0.320238	0.107034	0.97048				P16086	Sptan1	0.0015843	2.80016	0.937936	-0.0924392
Q63633	Slc12a5	0.0100942	1.99593	1.10045	0.138093	0.109461	0.96074				Q5SGE0	Lrpprc	0.000816093	3.08826	1.16093	0.215282	0.0271459	1.5663				Q5XIN6	Letm1	0.00250511	2.60117	1.14436	0.194543	0.0492303	1.30777				P62813	Gabra1	0.0104967	1.97895	0.727709	-0.458566	0.1075	0.968591				B3GNI6	sep11	0.0147396	1.83151	0.939906	-0.0894118
Q5XHZ0	Trap1	0.0108495	1.96459	1.1094	0.149782	0.109461	0.96074				Q5XHZ0	Trap1	0.00493294	2.30689	1.12775	0.173443	0.0619651	1.20785				O08618	Prpsap2	0.0061149	2.21361	1.1445	0.194718	0.0639438	1.1942				Q5FVC7	Acap2	0.0102405	1.98968	0.805867	-0.311387	0.1075	0.968591				Q9JHL4	Dbnl	0.0210699	1.67634	0.939906	-0.0894109
Q9WTV5	Psmd9	0.0103746	1.98403	1.11566	0.157892	0.109461	0.96074				Q5XI78	Ogdh	0.000201249	3.69627	1.19736	0.259857	0.0171308	1.76622				Q9JLJ3	Aldh9a1	0.00201123	2.69654	1.14454	0.194774	0.0461967	1.33539				A0JPM9	Eif3j	0.0105375	1.97726	0.853855	-0.227937	0.1075	0.968591				Q5U316	Rab35	0.000585774	3.23227	0.940903	-0.0878826
P12075	Cox5b	0.0100791	1.99658	1.13723	0.185523	0.109461	0.96074				Q5XIC0	Eci2	0.00218425	2.6607	1.23378	0.303083	0.0414808	1.38215				P97874	Gak	0.00946496	2.02388	1.14751	0.198506	0.0808094	1.09254				P08592	App	0.0104106	1.98252	0.880395	-0.183777	0.1075	0.968591				O35814	Stip1	0.00067131	3.17308	0.947573	-0.0776908
P31399	Atp5h	0.0107809	1.96734	1.13755	0.185936	0.109461	0.96074				Q5XID7	Armcx3	0.00214227	2.66913	1.21522	0.281219	0.041375	1.38326				P97829	Cd47	0.00518111	2.28558	1.14864	0.199927	0.0596302	1.22453				P62898	Cycs	0.0100395	1.99829	1.12039	0.163995	0.1075	0.968591				Q7TPB1	Cct4	0.0177187	1.75157	0.951115	-0.0723084
Q9R1Z0	Vdac3	0.010929	1.96142	1.14635	0.197042	0.109461	0.96074				Q5XIE6	Hibch	0.00277539	2.55668	1.26726	0.34171	0.0454545	1.34242				Q62639	Rheb	0.000918046	3.03714	1.14913	0.200537	0.0323243	1.49047				Q68FX0	Idh3B	0.0104748	1.97986	1.1363	0.184342	0.1075	0.968591				O35987	Nsfl1c	0.00855801	2.06763	0.952941	-0.0695409
Q4V8B7	Hsdl1	0.0106585	1.9723	1.14925	0.200691	0.109461	0.96074				Q5XIF3	Ndufs4	0.00218835	2.65988	1.13727	0.185569	0.0414808	1.38215				P21396	Maoa	0.000324072	3.48936	1.15056	0.202338	0.021483	1.66791				Q4V7D2	Rogdi	0.0102504	1.98926	1.14896	0.200326	0.1075	0.968591				P16617	Pgk1	0.0175051	1.75684	1.05092	0.0716554
P68403	Prkcb	0.0105307	1.97754	1.15005	0.201698	0.109461	0.96074				Q5XIH7	Phb2	0.00023075	3.63686	1.1277	0.173378	0.0171308	1.76622				P70567	Tmod1	0.00838544	2.07647	1.15402	0.206668	0.0769499	1.11379				P0C2X9	Aldh4a1	0.0102794	1.98803	1.1666	0.22231	0.1075	0.968591				Q62717	Cadps	0.0213662	1.67027	1.06623	0.0925145
P61023	Chp1	0.0102883	1.98765	1.17085	0.227553	0.109461	0.96074				Q5XIN6	Letm1	1.04074e-05	4.98266	1.17408	0.231526	0.00650081	2.18703				Q6AXV4	Samm50	0.0119968	1.92093	1.15502	0.207921	0.0902244	1.04468				P14646	Pde4b	0.01038	1.9838	1.20265	0.266212	0.1075	0.968591				P35571	Gpd2	0.0211495	1.6747	1.07085	0.0987537
Q63707	Dhodh	0.0108257	1.96554	1.21814	0.28468	0.109461	0.96074				Q5XIT9	Mccc2	0.00284897	2.54531	1.25988	0.333283	0.0462962	1.33445				O35952	Hagh	0.00161953	2.79061	1.15641	0.209649	0.0409612	1.38763				Q2KMM2	Trappc1	0.0103865	1.98353	1.28219	0.358608	0.1075	0.968591				Q9EQS0	Taldo1	0.0193114	1.71419	1.072	0.100298
P12369	Prkar2b	0.00989486	2.00459	1.35512	0.438423	0.109461	0.96074				Q62651	Ech1	0.00750297	2.12477	1.16307	0.217934	0.0756768	1.12104				Q9Z2S9	Flot2	0.015076	1.82171	1.15689	0.210251	0.0993871	1.00267				O35331	Pdxk	0.0105285	1.97763	1.2963	0.374401	0.1075	0.968591				P97536	Cand1	0.00230493	2.63734	1.07245	0.100905
Q5M7W7	Pars2	0.0104887	1.97928	1.39332	0.478523	0.109461	0.96074				Q62717	Cadps	0.00845069	2.07311	1.07678	0.106725	0.0816199	1.0882				Q641Z8	Pef1	0.0134681	1.87069	1.15868	0.212477	0.0954304	1.02031				Q8K3V3	Adgrg1	0.0102976	1.98727	1.31456	0.394577	0.1075	0.968591				Q64604	Ptprf	0.0187219	1.72765	1.07319	0.101899
Q7TP52	Cmbl	0.0107754	1.96757	1.42305	0.508986	0.109461	0.96074				Q63159	Coq3	0.00421663	2.37503	1.24194	0.31259	0.0566212	1.24702				Q69BT7	Trappc4	0.00515838	2.28749	1.16185	0.216418	0.0596302	1.22453				Q5XFX0	Tagln2	0.0106603	1.97223	1.20735	0.27184	0.108235	0.965633				P16446	Pitpna	0.0125216	1.90234	1.07721	0.107303
P49621	Dgkb	0.0104266	1.98186	1.62444	0.699945	0.109461	0.96074				Q63259	Ptprn	0.00338284	2.47072	1.23834	0.308406	0.0520279	1.28376				P38656	Ssb	0.00448278	2.34845	1.16392	0.218987	0.0565812	1.24733				P40112	Psmb3	0.0107888	1.96703	1.1869	0.247199	0.109023	0.962482				Q5GFD9	Impact	0.0224586	1.64862	1.08095	0.112293
Q04400	Adcy5	0.01055	1.97675	2.10326	1.07263	0.109461	0.96074				Q63633	Slc12a5	0.00419524	2.37724	1.12051	0.164157	0.0566212	1.24702				P62982	Rps27a	0.010462	1.98039	1.16552	0.22098	0.0839209	1.07613				P54921	Napa	0.0109453	1.96077	1.0797	0.110624	0.109556	0.960364				Q99N27	Snx1	0.0156511	1.80546	1.08127	0.112723
Q9Z2I6	Sv2c	0.00985773	2.00622	2.679	1.42169	0.109461	0.96074				Q63666	Vamp1	0.000208855	3.68016	1.27248	0.347645	0.0171308	1.76622				Q63060	Gk	0.00347083	2.45957	1.16712	0.222955	0.0535122	1.27155				Q8CFG6	Cacna2d2	0.01092	1.96178	1.52657	0.610297	0.109556	0.960364				Q3SWU3	Hnrnpdl	0.0126487	1.89795	1.08252	0.114393
Q9Z2J4	Nexn	0.0101388	1.99402	2.70512	1.43569	0.109461	0.96074				Q641Y2	Ndufs2	2.09206e-06	5.67943	1.20923	0.274094	0.00213964	2.66966				P35815	Ppm1b	0.00392419	2.40625	1.17749	0.235718	0.0546155	1.26268				Q68FW7	Tars2	0.0110367	1.95716	1.18583	0.245903	0.109958	0.958773				Q6PCT3	Tpd52l2	0.0149519	1.8253	1.08488	0.117531
P23977	Slc6a3	0.00967626	2.01429	2.94551	1.55852	0.109461	0.96074				Q66HA8	Hsph1	0.00267852	2.57211	1.10643	0.145909	0.0450786	1.34603				P69682	Necap1	0.00483305	2.31578	1.18049	0.239383	0.0585476	1.23249				P53042	Ppp5c	0.0111037	1.95453	0.90058	-0.151073	0.11005	0.958408				Q80U96	Xpo1	0.00899559	2.04597	1.08775	0.121342
Q5GH59	Xkr4	0.0111781	1.95163	0.864368	-0.210282	0.109726	0.959691				Q66HF1	Ndufs1	0.000703676	3.15263	1.12725	0.172809	0.0262452	1.58095				Q5HZV9	Ppp1r7	0.000394994	3.40341	1.18599	0.246086	0.0220071	1.65744				Q765A7	Pgap1	0.0111501	1.95272	1.26776	0.342283	0.11005	0.958408				P10760	Ahcy	0.00664758	2.17734	1.08783	0.121458
Q8VHF5	Cs	0.0111847	1.95138	1.1042	0.142999	0.109726	0.959691				Q66HF8	Aldh1b1	0.00110887	2.95512	1.31953	0.400024	0.0319637	1.49534				Q9EST6	Anp32b	0.00687046	2.16301	1.18617	0.246306	0.068616	1.16357				P05369	Fdps	0.0112368	1.94936	0.841623	-0.248753	0.110239	0.957665				P61107	Rab14	4.22892e-05	4.37377	1.09222	0.127265
P16638	Acly	0.0110901	1.95507	1.14873	0.200038	0.109726	0.959691				Q68FU3	Etfb	0.00881904	2.05458	1.14033	0.189447	0.0839856	1.0758				P35284	Rab12	0.00127936	2.89301	1.18822	0.248802	0.0373331	1.42791				Q9WVK3	Pecr	0.011273	1.94796	1.27568	0.351265	0.110239	0.957665				Q62847	Add3	0.00990364	2.00421	1.09237	0.127467
Q5I0K8	Mrps7	0.0112347	1.94944	1.15514	0.208063	0.109726	0.959691				Q68FX0	Idh3B	0.000128654	3.89058	1.17067	0.227335	0.016508	1.78231				Q63945	Set	0.000916661	3.03779	1.18931	0.250125	0.0323243	1.49047				P17475	Serpina1	0.0113659	1.9444	0.706858	-0.500508	0.110639	0.956093				P18666	Myl12b	0.0205933	1.68627	1.09259	0.127753
P24587	Akap5	0.0111406	1.95309	1.75168	0.808736	0.109726	0.959691				Q68FY0	Uqcrc1	3.02138e-05	4.51979	1.20129	0.264587	0.00821559	2.08536				O35180	Sh3gl3	0.0043835	2.35818	1.18968	0.250573	0.0560291	1.25159				B2RYW9	Fahd2	0.01169	1.93218	1.1301	0.176452	0.113273	0.945874				Q9EQX9	Ube2n	0.00270018	2.56861	1.0929	0.128163
O70257	Stx7	0.0113441	1.94523	0.920624	-0.119317	0.110122	0.958126				Q69BT7	Trappc4	0.00245463	2.61001	1.20256	0.266105	0.0437097	1.35942				Q08877	Dnm3	0.0112149	1.9502	1.19006	0.251039	0.08653	1.06283				Q66HR5	Calcoco1	0.0117641	1.92944	1.18246	0.241788	0.113472	0.945112				O08557	Ddah1	0.00712859	2.147	1.09714	0.133743
Q1HCL7	Nadk2	0.0113991	1.94313	1.14677	0.197573	0.110122	0.958126				Q6AY09	Hnrnph2	0.011116	1.95405	1.17131	0.228121	0.0936228	1.02862				B0BN86	Tmem11	0.00465805	2.3318	1.19295	0.254537	0.0574174	1.24096				Q5PPI4	Lamp5	0.011935	1.92318	3.126	1.64432	0.1146	0.940814				Q5XI78	Ogdh	0.0175391	1.75599	1.09766	0.134436
Q9JI12	Slc17a6	0.0114298	1.94196	1.72077	0.783052	0.110122	0.958126				Q6AYQ8	Fahd1	0.0018164	2.74079	2.15082	1.10488	0.0391396	1.40738				F1MA98	Tpr	4.97421e-05	4.30328	1.19525	0.257307	0.00862792	2.06409				F1LYQ8	Farp1	0.0121933	1.91388	0.689492	-0.536394	0.1164	0.934047				P41562	Idh1	0.0100526	1.99772	1.09833	0.135308
P08592	App	0.0119109	1.92405	0.875265	-0.192209	0.112674	0.948176				Q6J4I0	Ppp1r1b	1.27148e-05	4.89569	2.18953	1.13062	0.00650081	2.18703				P61023	Chp1	0.00712139	2.14744	1.19627	0.258544	0.0699739	1.15506				Q91Z79	Ppfia3	0.0122867	1.91056	0.858907	-0.219426	0.1164	0.934047				Q4V7D2	Rogdi	0.0161516	1.79178	1.10077	0.138515
P67779	Phb	0.011994	1.92104	1.10918	0.14949	0.112674	0.948176				Q6KC51	Ablim2	0.0106829	1.97131	1.23202	0.301024	0.0913014	1.03952				P70645	Blmh	0.0101907	1.9918	1.19664	0.258983	0.0826066	1.08299				Q63416	Itih3	0.0122397	1.91223	1.2828	0.3593	0.1164	0.934047				Q8VHK7	Hdgf	0.0115906	1.9359	1.1015	0.139463
P31596	Slc1a2	0.0119387	1.92304	1.12084	0.164581	0.112674	0.948176				Q6P6R2	Dld	0.00160776	2.79378	1.10876	0.148949	0.03636	1.43938				Q498U4	Sarnp	0.00745186	2.12774	1.19687	0.259264	0.0715392	1.14546				P62907	Rpl10a	0.0124659	1.90427	0.858294	-0.220456	0.117571	0.9297				P35281	Rab10	0.00284022	2.54665	1.10184	0.13991
Q8K3P6	Slc25a25	0.0120112	1.92041	1.34063	0.422907	0.112674	0.948176				Q6PCU2	Atp6v1e1	0.00814967	2.08886	1.09492	0.130828	0.0790859	1.1019				P70619	Gsr	0.0132153	1.87892	1.19751	0.260044	0.0949293	1.0226				F1LP64	Trip12	0.0126879	1.89661	0.824208	-0.27892	0.117612	0.92955				O08662	Pi4ka	0.00714822	2.1458	1.10574	0.145016
Q05683	Gad2	0.0117597	1.9296	1.4771	0.562771	0.112674	0.948176				Q6PCU8	Ndufv3	0.00518455	2.28529	1.15408	0.206741	0.0639535	1.19414				P18297	Spr	0.0135562	1.86786	1.19883	0.261632	0.0957283	1.01896				P26772	Hspe1	0.0126354	1.89841	1.1129	0.154325	0.117612	0.92955				Q9JLJ3	Aldh9a1	0.011551	1.93738	1.10764	0.147492
B2GV87	Ptpre	0.0119374	1.92309	1.49848	0.583498	0.112674	0.948176				Q704S8	Crat	0.0117291	1.93073	1.26817	0.34275	0.0972272	1.01221				P03889	Mtnd1	0.0117466	1.93009	1.19981	0.262804	0.0893115	1.04909				P70541	Eif2b3	0.0126923	1.89646	1.2128	0.27834	0.117612	0.92955				P00388	Por	0.00489327	2.3104	1.10981	0.150307
Q9QXY2	Srcin1	0.0121687	1.91476	0.880334	-0.183877	0.113658	0.9444				Q71UF4	Rbbp7	0.00793623	2.10039	1.17702	0.235141	0.0782775	1.10636				Q00566	Mecp2	0.00895135	2.04811	1.20194	0.265369	0.0781505	1.10707				B0BNM1	Naxe	0.0126187	1.89899	1.25737	0.330404	0.117612	0.92955				O35952	Hagh	7.87241e-06	5.10389	1.11432	0.156166
Q5D006	Usp11	0.0123362	1.90882	0.864985	-0.209253	0.114285	0.942011				Q78P75	Dynll2	0.00903867	2.0439	1.20123	0.264514	0.0845085	1.0731				B5DF91	Elavl1	0.00419523	2.37724	1.20506	0.269106	0.0549624	1.25993				Q64542	Atp2b4	0.0128003	1.89278	0.724916	-0.464114	0.11765	0.929409				Q9ESW0	Ddb1	0.000605503	3.21788	1.11494	0.156969
P38406	Gnal	0.012343	1.90858	3.12258	1.64274	0.114285	0.942011				Q80W96	Isca1	0.000735074	3.13367	1.20758	0.272121	0.0263704	1.57888				F1LNJ2	Snrnp200	0.00316831	2.49917	1.2079	0.272501	0.0517382	1.28619				P29147	Bdh1	0.0128069	1.89256	1.13935	0.188207	0.11765	0.929409				Q62651	Ech1	0.0129331	1.8883	1.11524	0.157349
P54283	Cacnb1	0.0124817	1.90373	1.18189	0.2411	0.115074	0.939024				Q8CFG5	Cacna2d3	0.00177255	2.7514	1.50786	0.592506	0.0386193	1.4132				Q63707	Dhodh	0.0101286	1.99445	1.20806	0.272695	0.0826066	1.08299				Q63424	Slc15a2	0.0131215	1.88202	0.760287	-0.395384	0.119673	0.922005				Q6AY86	Vps26a	0.0177022	1.75197	1.11759	0.160395
P48721	Hspa9	0.0125374	1.90179	1.11653	0.159021	0.115085	0.938982				Q8VHF5	Cs	0.0089202	2.04963	1.12451	0.1693	0.0840602	1.07541				P69060	Cmas	0.00131157	2.88221	1.21145	0.276731	0.0373331	1.42791				O08875	Dclk1	0.0131397	1.88141	0.854227	-0.227309	0.119673	0.922005				Q3KR86	Immt	0.00999838	2.00007	1.1185	0.161569
Q9R063	Prdx5	0.0128131	1.89235	1.12807	0.173862	0.116617	0.933237				Q920L2	Sdha	0.000625535	3.20375	1.11305	0.154521	0.0249949	1.60215				P17136	Snrpb	0.00716151	2.145	1.21178	0.277133	0.0700464	1.15461				Q4V8B0	Oxr1	0.0135748	1.86726	0.902231	-0.148431	0.122582	0.911572				P69682	Necap1	0.00708032	2.14995	1.11895	0.162151
P13601	Aldh1a7	0.0128008	1.89276	1.32002	0.400562	0.116617	0.933237				Q921A2	Slc2a13	0.000250182	3.60174	1.45286	0.538892	0.0171308	1.76622				P49186	Mapk9	0.00683654	2.16516	1.21212	0.277534	0.068616	1.16357				Q6NX65	Pdcd10	0.0135194	1.86904	1.14444	0.19464	0.122582	0.911572				Q4V7C6	Gmps	0.00151517	2.81954	1.11956	0.16293
Q68FU3	Etfb	0.0129111	1.88904	1.10648	0.145973	0.117011	0.931772				Q99J82	Ilk	0.00392359	2.40632	1.26679	0.341178	0.0554096	1.25642				Q704S8	Crat	0.00875949	2.05752	1.2183	0.284872	0.0781505	1.10707				O88339	Epn1	0.0138097	1.85982	0.887332	-0.172454	0.124176	0.905963				P37996	Arl3	0.00428663	2.36788	1.12047	0.164105
P24049	Rpl17	0.0129761	1.88685	0.898282	-0.15476	0.117104	0.931427				Q99NA5	Idh3a	9.81783e-05	4.00798	1.14297	0.192794	0.0134043	1.87276				O35094	Timm44	0.00579603	2.23687	1.22126	0.288372	0.0622383	1.20594				Q01062	Pde2a	0.0142849	1.84512	1.3872	0.472175	0.127905	0.893112				Q9QXU8	Dync1li1	0.00158786	2.79919	1.12221	0.166349
P63095	Gnas	0.0130866	1.88317	0.862037	-0.214178	0.11761	0.929556				Q9ER34	Aco2	0.000251126	3.60011	1.21547	0.28151	0.0171308	1.76622				P70541	Eif2b3	0.00103424	2.98538	1.22489	0.292651	0.0336567	1.47293				Q7TMB0	Plppr3	0.0146576	1.83394	1.6887	0.755912	0.130693	0.883747				P62882	Gnb5	0.0160495	1.79454	1.12257	0.166805
P62749	Hpcal1	0.0132695	1.87715	0.821144	-0.284293	0.118746	0.92538				Q9ESB5	Necab1	0.000183594	3.73614	1.99231	0.99444	0.0171308	1.76622				Q5XIT9	Mccc2	0.00986326	2.00598	1.22608	0.294048	0.0819669	1.08636				P09495	Tpm4	0.0147893	1.83005	1.49829	0.583314	0.13131	0.881703				P97700	Slc25a11	0.00766702	2.11537	1.12345	0.167935
P17764	Acat1	0.0133752	1.8737	1.10136	0.139285	0.119196	0.923737				Q9JHY2	Sfxn3	0.00168412	2.77363	1.1366	0.184729	0.0370752	1.43092				B5DEH2	Erlin2	0.00783647	2.10588	1.22956	0.29814	0.0738641	1.13157				P31424	Grm5	0.0149473	1.82544	1.31716	0.397435	0.13216	0.878902				Q6AXQ0	Sae1	0.00647926	2.18847	1.12607	0.171302
P07895	Sod2	0.0135089	1.86938	1.1367	0.184847	0.119564	0.922401				Q9JJW3	Usmg5	0.00118015	2.92806	1.25285	0.325209	0.032329	1.49041				Q68FW7	Tars2	0.013898	1.85705	1.23541	0.304993	0.0967998	1.01413				Q80W89	Ndufa11	0.0151171	1.82053	1.36796	0.452024	0.133108	0.875796				Q9R1Z0	Vdac3	0.0134593	1.87098	1.12708	0.172585
Q4KM45	2	0.0135276	1.86878	1.22931	0.297848	0.119564	0.922401				Q9JLU4	Shank3	0.0033415	2.47606	1.31466	0.39469	0.051839	1.28534				P63329	Ppp3ca	0.000628407	3.20176	1.23735	0.307251	0.0278351	1.55541				Q5FVQ4	Mlec	0.0152283	1.81735	0.84841	-0.237167	0.133375	0.874926				P11505	Atp2b1	0.00750121	2.12487	1.12808	0.173868
P11505	Atp2b1	0.0136182	1.86588	1.18569	0.24573	0.119864	0.921313				Q9JM53	Aifm1	0.00626278	2.20323	1.24186	0.312504	0.0682608	1.16583				Q6AXT5	Rab21	0.000956918	3.01913	1.23945	0.309704	0.0326823	1.48569				Q6PCT3	Tpd52l2	0.0152728	1.81608	1.1159	0.158204	0.133375	0.874926				Q62639	Rheb	0.0167938	1.77485	1.13055	0.17702
P62882	Gnb5	0.0138279	1.85924	1.11536	0.157509	0.121213	0.91645				Q9QYF3	Myo5a	0.0012449	2.90486	1.09928	0.136563	0.0326813	1.4857				Q9Z339	Gsto1	0.00774782	2.11082	1.24076	0.311227	0.0733665	1.1345				P24155	Thop1	0.0153573	1.81369	0.883208	-0.179176	0.133559	0.874328				P16638	Acly	0.00633166	2.19848	1.13091	0.177484
P63055	Pcp4	0.0139438	1.85562	1.32231	0.403055	0.121731	0.914598				Q9QYU2	Tsfm	0.000810191	3.09141	1.18939	0.250224	0.0271459	1.5663				Q6AXQ0	Sae1	2.0847e-05	4.68096	1.24155	0.312139	0.00802032	2.09581				Q566R0	Them4	0.015749	1.80275	1.16394	0.219017	0.136409	0.865157				Q62826	Hnrnpm	0.00054143	3.26646	1.13114	0.177772
Q63374	Nrxn2	0.014052	1.85226	0.879258	-0.185641	0.122175	0.913017				Q9R063	Prdx5	0.00403192	2.39449	1.15005	0.201694	0.0554337	1.25623				Q02356	Ampd2	0.00578915	2.23739	1.244	0.314992	0.0622383	1.20594				O35889	Afdn	0.0159421	1.79745	0.399573	-1.32347	0.137519	0.861637				Q5XIF3	Ndufs4	0.0122508	1.91184	1.13271	0.179776
P11951	Cox6c2	0.0141847	1.84818	1.16511	0.220465	0.122832	0.910687				Q9R1B1	Timm10b	0.000472701	3.32541	1.31506	0.395129	0.0235463	1.62808				P05714	Rab4a	0.00558797	2.25275	1.25427	0.326851	0.0615922	1.21047				Q07266	Dbn1	0.0162213	1.78991	0.885112	-0.176067	0.139359	0.855864				P68403	Prkcb	0.00855551	2.06775	1.13632	0.184366
P24473	Gstk1	0.0142679	1.84564	1.26826	0.342846	0.123053	0.909908				Q9Z339	Gsto1	0.00474273	2.32397	1.14888	0.200233	0.0603186	1.21955				Q5XIJ4	Fam210a	0.0145152	1.83818	1.26409	0.338101	0.0980986	1.00834				Q62656	Ptprz1	0.0168265	1.77401	0.900568	-0.151093	0.139956	0.854008				Q68FX0	Idh3B	0.00510046	2.29239	1.13899	0.187757
P27274	Cd59	0.0145439	1.83732	0.856105	-0.22414	0.123352	0.908856				Q9Z1P2	Actn1	0.0122173	1.91303	1.18559	0.245604	0.100459	0.998011				Q5I0C3	Mccc1	0.00993123	2.003	1.2725	0.347662	0.0820963	1.08568				Q62950	Crmp1	0.0165256	1.78184	0.914357	-0.12917	0.139956	0.854008				P21396	Maoa	0.000164335	3.78427	1.13926	0.188098
P13596	Ncam1	0.0146667	1.83367	0.914149	-0.129498	0.123352	0.908856				P11661	Mtnd5	0.0123222	1.90931	1.19664	0.258992	0.100917	0.996035				Q9WVI4	Gucy1a2	0.0048341	2.31568	1.27391	0.349268	0.0585476	1.23249				P63039	Hspd1	0.0167503	1.77598	1.08027	0.111391	0.139956	0.854008				Q32Q06	Ap1m1	0.0224907	1.648	1.1394	0.18827
Q68FR6	Eef1g	0.0144065	1.84144	0.918607	-0.12248	0.123352	0.908856				P55051	Fabp7	0.0125219	1.90233	0.74375	-0.42711	0.10123	0.994689				P11884	Aldh2	0.00509344	2.29299	1.27444	0.349861	0.0596302	1.22453				Q62813	Lsamp	0.0164103	1.78488	1.12999	0.176307	0.139956	0.854008				Q99ML5	Pcyox1	0.0113308	1.94574	1.14387	0.193927
Q9JMB5	Adrm1	0.0147567	1.83101	0.931457	-0.102438	0.123352	0.908856				Q711G3	Iah1	0.0125403	1.90169	0.874541	-0.193403	0.10123	0.994689				Q5MJ12	Fbxl16	0.00105614	2.97628	1.27561	0.351191	0.0337415	1.47184				P00406	Mtco2	0.0167827	1.77514	1.15324	0.20569	0.139956	0.854008				P14882	Pcca	0.0152269	1.81739	1.14431	0.194478
Q99NA5	Idh3a	0.0146573	1.83395	1.11269	0.154057	0.123352	0.908856				Q9Z1N4	Bpnt1	0.0124404	1.90516	1.08168	0.113275	0.10123	0.994689				Q63159	Coq3	0.0145975	1.83572	1.27589	0.351507	0.0980986	1.00834				P61023	Chp1	0.0167471	1.77606	1.15758	0.211116	0.139956	0.854008				Q6URK4	Hnrnpa3	0.00183323	2.73678	1.14465	0.194912
Q5HZV9	Ppp1r7	0.0147642	1.83079	1.12076	0.164476	0.123352	0.908856				P10362	Scg2	0.0125578	1.90109	1.24509	0.31625	0.10123	0.994689				Q9JIH7	Wnk1	0.00101394	2.99399	1.28117	0.357464	0.0335296	1.47457				Q5I0C3	Mccc1	0.0166758	1.77791	1.31705	0.397309	0.139956	0.854008				Q5EB81	Cyb5r1	0.0151996	1.81817	1.14581	0.196368
P11960	Bckdha	0.0146808	1.83325	1.24407	0.315072	0.123352	0.908856				D3ZAF6	Atp5j2	0.0126723	1.89714	1.22302	0.290448	0.101749	0.992471				Q32Q06	Ap1m1	1.1492e-05	4.9396	1.28291	0.359416	0.0079856	2.09769				P18088	Gad1	0.0169499	1.77083	1.36894	0.453062	0.139956	0.854008				P08482	Chrm1	0.0103192	1.98635	1.14614	0.196785
Q9JI66	Slc4a4	0.0147287	1.83183	1.24934	0.321161	0.123352	0.908856				P62076	Timm13	0.012725	1.89534	1.28502	0.36179	0.101775	0.992358				O35331	Pdxk	0.00297354	2.52673	1.28297	0.359491	0.0510384	1.2921				Q8K1Q4	Lzts3	0.0169075	1.77192	1.50776	0.592409	0.139956	0.854008				P11915	Scp2	0.00594173	2.22609	1.14694	0.197792
O09032	Elavl4	0.0149554	1.8252	0.724313	-0.465314	0.124461	0.904966				P54645	Prkaa1	0.0128211	1.89207	0.871548	-0.198348	0.102144	0.990787				P14646	Pde4b	0.00368393	2.43369	1.2894	0.366696	0.0535122	1.27155				P04638	Apoa2	0.0168157	1.77428	1.55919	0.640796	0.139956	0.854008				B5DFC8	Eif3c	0.00353325	2.45183	1.14875	0.200066
Q80Z30	Ppm1e	0.0150396	1.82276	0.786994	-0.345575	0.124683	0.904192				Q5GH59	Xkr4	0.0131077	1.88247	0.84422	-0.24431	0.102893	0.987615				O35049	Smpd3	0.0101689	1.99273	1.29201	0.369612	0.0826066	1.08299				Q5XI78	Ogdh	0.0173472	1.76077	1.09776	0.134559	0.142128	0.84732				P35815	Ppm1b	0.0191852	1.71703	1.15122	0.203162
Q07266	Dbn1	0.0151578	1.81936	0.909194	-0.137339	0.125176	0.902478				P12785	Fasn	0.013024	1.88526	0.933232	-0.0996915	0.102893	0.987615				P62138	Ppp1ca	0.0106852	1.97122	1.29355	0.371336	0.0843144	1.0741				Q5FVQ8	Nlrx1	0.0173041	1.76185	1.32274	0.403529	0.142128	0.84732				Q6AXV4	Samm50	0.0086503	2.06297	1.15143	0.203422
P32851	Stx1a	0.0152718	1.81611	0.901243	-0.150012	0.125578	0.901088				Q9JHZ4	Gripap1	0.0130958	1.88287	1.11528	0.157404	0.102893	0.987615				P63055	Pcp4	0.00730163	2.13658	1.30299	0.381825	0.0708094	1.14991				P15146	Map2	0.0174793	1.75748	0.806276	-0.310654	0.142659	0.845701				Q9WVB1	Rab6a	0.000512123	3.29063	1.15409	0.206757
P19686	Gucy1a3	0.015324	1.81463	1.91562	0.937814	0.125578	0.901088				Q5RK00	Mrpl46	0.013116	1.8822	1.25407	0.326621	0.102893	0.987615				Q75Q39	Tomm70	0.00880472	2.05528	1.31132	0.391019	0.0781505	1.10707				P62744	Ap2s1	0.0178252	1.74897	1.18279	0.242195	0.144664	0.83964				P35284	Rab12	0.0059443	2.2259	1.15411	0.206781
P00388	Por	0.0153973	1.81256	1.09275	0.127959	0.125694	0.900685				P31421	Grm2	0.0132074	1.87918	1.43301	0.519049	0.103211	0.986273				Q6AZ50	Atg3	0.00314086	2.50295	1.31277	0.39261	0.0517382	1.28619				Q5EBA1	Supv3l1	0.0178609	1.7481	1.62383	0.699405	0.144664	0.83964				Q5HZV9	Ppp1r7	0.00277733	2.55637	1.15468	0.207499
P11240	Cox5a	0.0155911	1.80712	1.2305	0.299244	0.126794	0.896901				Q9R037	Wdr44	0.0132813	1.87676	0.897022	-0.156785	0.103395	0.985501				P86173	Actl6b	0.000238422	3.62265	1.31317	0.393057	0.0177816	1.75003				Q68FR6	Eef1g	0.0179652	1.74557	0.886388	-0.17399	0.144953	0.838773				Q4VSI4	Usp7	0.000822102	3.08507	1.15562	0.208664
Q5BJQ0	Coq8a	0.0158722	1.79936	1.28191	0.358295	0.12859	0.890792				Q6AYP5	Cadm1	0.0133821	1.87347	1.12555	0.170631	0.103787	0.983859				B0BNM1	Naxe	0.00169919	2.76976	1.31344	0.393351	0.0416395	1.38049				P05765	Rps21	0.0183695	1.7359	0.813376	-0.298006	0.146453	0.834301				P14408	Fh	0.00264744	2.57717	1.15669	0.209999
Q5U2R7	Mesd	0.0165928	1.78008	0.862133	-0.214017	0.129869	0.886495				Q5XIM5	Cdv3	0.0135676	1.8675	0.848934	-0.236276	0.104469	0.981015				Q5QD51	Akap12	0.00146294	2.83477	1.31547	0.395576	0.0385788	1.41365				Q07205	Eif5	0.0184263	1.73456	0.899361	-0.153028	0.146453	0.834301				P21913	Sdhb	0.00329687	2.4819	1.15686	0.210209
Q5FVQ4	Mlec	0.0165064	1.78235	0.872927	-0.196066	0.129869	0.886495				Q6RUV5	Rac1	0.0135959	1.86659	0.913335	-0.130784	0.104469	0.981015				Q8K1P7	Smarca4	0.000116908	3.93215	1.31958	0.400076	0.0143373	1.84353				Q5EGY4	Ykt6	0.0184271	1.73454	1.07935	0.110163	0.146453	0.834301				D3Z9R8	Mp68	0.0136	1.86646	1.15736	0.210842
Q9QYU1	Pex19	0.0162448	1.78928	0.891848	-0.165131	0.129869	0.886495				P20767	4	0.0136234	1.86571	1.97146	0.979266	0.104469	0.981015				P07171	Calb1	0.000897558	3.04694	1.32394	0.404843	0.0323243	1.49047				P20595	Gucy1b3	0.0183643	1.73602	1.24611	0.317436	0.146453	0.834301				P97829	Cd47	0.000281143	3.55107	1.15789	0.211504
P34058	Hsp90ab1	0.0164717	1.78326	0.950664	-0.0729919	0.129869	0.886495				O88808	Tub	0.0136931	1.8635	1.33877	0.420906	0.104613	0.980412				Q71UE8	Nedd8	0.000405258	3.39227	1.32879	0.410108	0.0220071	1.65744				Q7TSU1	Arfgef2	0.0186761	1.72871	1.15515	0.208079	0.147878	0.830095				Q9JHU0	Dpysl5	0.000380322	3.41985	1.15835	0.212065
Q8CG45	Akr7a2	0.0165492	1.78122	1.08215	0.113898	0.129869	0.886495				P29411	Ak3	0.0138378	1.85893	1.09699	0.133546	0.104938	0.979067				Q5BJQ0	Coq8a	0.00804846	2.09429	1.33085	0.412344	0.0749673	1.12513				Q62733	Tmpo	0.0188938	1.72368	0.839743	-0.251981	0.149048	0.826673				Q641Y2	Ndufs2	0.00131058	2.88254	1.15916	0.213079
Q6UPE1	Etfdh	0.0164942	1.78267	1.1371	0.185363	0.129869	0.886495				P20156	Vgf	0.0137969	1.86022	1.10872	0.148897	0.104938	0.979067				Q5BKC9	Ngef	0.000798479	3.09774	1.34504	0.42765	0.0302253	1.51963				O09032	Elavl4	0.0191827	1.71709	0.685666	-0.544423	0.150211	0.823297				P40307	Psmb2	0.0143636	1.84274	1.16095	0.215308
P63100	Ppp3r1	0.016457	1.78365	1.14758	0.198591	0.129869	0.886495				Q5U2P1	Cnnm2	0.0140147	1.85342	0.842741	-0.246839	0.105112	0.978346				Q5XFW8	Sec13	0.015191	1.81841	1.34634	0.429045	0.0998293	1.00074				Q9QX73	Arhgef9	0.0191184	1.71855	1.28125	0.357554	0.150211	0.823297				A6JFQ6	Clvs1	0.00165295	2.78174	1.16211	0.216744
P13086	Suclg1	0.0163609	1.78619	1.15348	0.205992	0.129869	0.886495				Q62868	Rock2	0.0139388	1.85577	0.935949	-0.0954979	0.105112	0.978346				O35867	Ppp1r9a	0.0119045	1.92429	1.34706	0.429809	0.0898569	1.04645				Q5M821	Ppm1h	0.0194863	1.71027	0.900124	-0.151805	0.152023	0.818091				Q03555	Gphn	0.0108872	1.96309	1.16302	0.217874
Q91ZW1	Tfam	0.016637	1.77892	1.16471	0.219967	0.129869	0.886495				P51650	Aldh5a1	0.0139851	1.85434	1.12253	0.166752	0.105112	0.978346				Q921A2	Slc2a13	0.00361259	2.44218	1.36949	0.453641	0.0535122	1.27155				P35427	Rpl13a	0.0195678	1.70846	0.850167	-0.234182	0.152104	0.817861				Q5XIT9	Mccc2	0.0219777	1.65802	1.16359	0.218588
P62966	Crabp1	0.0162917	1.78803	2.23437	1.15987	0.129869	0.886495				P60192	Snapin	0.0143649	1.8427	0.832956	-0.263688	0.106748	0.971641				Q2KMM2	Trappc1	0.00106908	2.97099	1.37382	0.458193	0.0337415	1.47184				Q9ESW0	Ddb1	0.0197918	1.70352	1.08022	0.111319	0.152173	0.817664				Q6AY09	Hnrnph2	0.0184858	1.73316	1.16447	0.219676
Q62651	Ech1	0.0167161	1.77686	1.1109	0.151725	0.130011	0.88602				P16617	Pgk1	0.0142881	1.84503	1.05256	0.0739035	0.106748	0.971641				Q765A7	Pgap1	0.00133485	2.87457	1.37912	0.463744	0.0373331	1.42791				P51635	Akr1a1	0.0197686	1.70402	1.08296	0.114977	0.152173	0.817664				O35112	Alcam	0.0003674	3.43486	1.16479	0.220075
P46462	Vcp	0.0167891	1.77497	0.94253	-0.08539	0.130106	0.885704				P22062	Pcmt1	0.0144403	1.84043	1.07362	0.102487	0.106748	0.971641				Q925G1	Hdgfl2	0.000455642	3.34138	1.38426	0.469111	0.0226176	1.64555				P63100	Ppp3r1	0.0196884	1.70579	1.11309	0.154567	0.152173	0.817664				P0C5H9	Manf	0.0173897	1.75971	1.16583	0.22136
P02767	Ttr	0.0172779	1.76251	0.738049	-0.438212	0.132303	0.87843				Q91Z80	Ppfia4	0.0145452	1.83728	1.2082	0.272854	0.106748	0.971641				Q641Z2	Ptpn9	0.0122306	1.91255	1.38944	0.474503	0.0909986	1.04097				Q642A4	2	0.019871	1.70178	1.26604	0.340319	0.152228	0.817504				Q8R1R5	Cd99l2	0.0180225	1.74418	1.16629	0.221926
Q5MJ12	Fbxl16	0.0172942	1.7621	1.14636	0.197062	0.132303	0.87843				Q5XI79	Ndufaf7	0.0145982	1.8357	1.22073	0.287743	0.106748	0.971641				H1UBN0	Cpne7	0.000998175	3.00079	1.3912	0.476335	0.0335296	1.47457				P70615	Lmnb1	0.0201206	1.69636	0.818784	-0.288445	0.153106	0.815008				Q6P6Q9	Micu1	0.0116269	1.93453	1.16839	0.224522
Q5XIC0	Eci2	0.0171917	1.76468	1.17027	0.226836	0.132303	0.87843				Q9Z311	Mecr	0.0145718	1.83649	1.27011	0.344957	0.106748	0.971641				Q4KM45	C20orf27	0.00276228	2.55873	1.39914	0.484539	0.050597	1.29587				Q4V8B7	Hsdl1	0.0201409	1.69592	1.25917	0.332471	0.153106	0.815008				Q6AYK3	Isyna1	0.0129664	1.88718	1.16916	0.225471
P62024	Phactr1	0.0173198	1.76146	1.43196	0.517995	0.132303	0.87843				Q4V8I7	Lrrc8a	0.0144464	1.84024	1.32633	0.407436	0.106748	0.971641				Q01062	Pde2a	0.00523617	2.28099	1.4044	0.489957	0.0599321	1.22234				P09215	Prkcd	0.0202023	1.6946	2.06935	1.04918	0.153106	0.815008				Q6AYS7	Acy1a	0.000655739	3.18327	1.16923	0.22556
P15146	Map2	0.0173836	1.75986	0.859252	-0.218846	0.13232	0.878376				Q5RJY4	Dhrs7b	0.0148201	1.82915	1.18518	0.24511	0.107986	0.966634				P70483	Strn	0.00286648	2.54265	1.40538	0.490958	0.050597	1.29587				Q9Z0W5	Pacsin1	0.020403	1.69031	0.932012	-0.101579	0.153984	0.812524				P51146	Rab4b	0.0060893	2.21543	1.17081	0.227505
P58200	Vti1b	0.0176159	1.75409	0.878003	-0.187702	0.133138	0.875699				P31399	Atp5h	0.0149285	1.82599	1.13541	0.183218	0.108387	0.965024				P84850	D2hgdh	0.0143673	1.84262	1.41685	0.502692	0.0976865	1.01017				Q5XIE6	Hibch	0.020463	1.68903	1.21825	0.284815	0.153984	0.812524				B5DEH2	Erlin2	0.00927803	2.03254	1.17212	0.229118
P19132	Fth1	0.0175561	1.75557	1.26228	0.336029	0.133138	0.875699				P70473	Amacr	0.0150367	1.82285	1.6702	0.740017	0.108792	0.963401				Q6MGB5	Hsd17b8	0.00323283	2.49042	1.41913	0.505004	0.0522092	1.28225				Q63525	Nudc	0.0207944	1.68205	0.921368	-0.11815	0.155922	0.807093				F1LNJ2	Snrnp200	0.0063896	2.19453	1.17216	0.229169
Q91V33	Khdrbs1	0.0178096	1.74935	0.876507	-0.190163	0.133317	0.875115				P14562	Lamp1	0.0152283	1.81735	0.827446	-0.273262	0.109401	0.960978				P97690	Smc3	0.00676792	2.16954	1.42465	0.510612	0.068616	1.16357				D3ZAA9	Mpp2	0.0209245	1.67934	0.911433	-0.133792	0.156352	0.805897				Q9Z339	Gsto1	0.0120006	1.9208	1.17475	0.232354
P62856	Rps26	0.0178888	1.74742	0.884388	-0.177249	0.133317	0.875115				P61983	Ywhag	0.0151849	1.81859	0.881233	-0.182405	0.109401	0.960978				Q99P74	Rab27b	0.012838	1.8915	1.43041	0.516433	0.0931851	1.03065				Q00657	Cspg4	0.0214538	1.6685	0.826128	-0.275563	0.158314	0.800481				P29147	Bdh1	0.000600979	3.22114	1.17566	0.233476
Q3B8Q0	Mapre2	0.0178539	1.74827	0.904991	-0.144025	0.133317	0.875115				Q5HZE4	Mri1	0.0153495	1.81391	0.837233	-0.256299	0.109509	0.96055				P07687	Ephx1	7.80352e-05	4.10771	1.48194	0.567491	0.0124992	1.90312				P97612	Faah	0.0214856	1.66785	0.846206	-0.240919	0.158314	0.800481				Q9JJW3	Usmg5	0.0201878	1.69491	1.17632	0.234276
Q80W89	Ndufa11	0.0177157	1.75164	1.40189	0.487371	0.133317	0.875115				P06399	Fga	0.0153439	1.81406	1.3707	0.454915	0.109509	0.96055				P62024	Phactr1	0.00888229	2.05147	1.53378	0.61709	0.0781505	1.10707				P52296	Kpnb1	0.0212901	1.67182	0.912104	-0.132729	0.158314	0.800481				O88943	Kcnq2	0.00143991	2.84167	1.17676	0.234819
P38718	Mpc2	0.0180592	1.7433	1.17912	0.237706	0.133652	0.874024				Q80W89	Ndufa11	0.0155023	1.80961	1.37647	0.460969	0.11021	0.957781				Q66H62	Cyld	0.00397771	2.40037	1.5362	0.619365	0.0546155	1.26268				Q68FS2	Cops4	0.0214261	1.66906	0.9329	-0.100206	0.158314	0.800481				P18298	Mat2a	0.00544389	2.26409	1.17804	0.236393
P19103	Ppp1r1a	0.0180524	1.74347	1.22733	0.295524	0.133652	0.874024				P02680	Fgg	0.015696	1.80421	1.32303	0.403843	0.111203	0.953885				P47728	Calb2	0.0126149	1.89912	1.54736	0.629805	0.0925337	1.0337				Q6P9T8	Tubb4b	0.0219537	1.65849	0.87316	-0.195682	0.160646	0.794129				Q811X6	Cryl1	0.00203666	2.69108	1.17876	0.237274
P07335	Ckb	0.0181398	1.74137	1.16411	0.21923	0.133789	0.87358				Q5XIJ4	Fam210a	0.0158314	1.80048	1.19316	0.254787	0.111772	0.951666				B2GV87	Ptpre	0.00860792	2.0651	1.55728	0.639032	0.0780385	1.10769				P85972	Vcl	0.0219187	1.65918	1.09477	0.130632	0.160646	0.794129				Q6P747	Hp1bp3	0.00721596	2.14171	1.17904	0.237608
P41565	Idh3g	0.0182689	1.73829	1.12372	0.16828	0.134277	0.871998				B3DMA0	Tp53i11	0.0162486	1.78918	0.582025	-0.780847	0.113163	0.946297				P62168	Ncs1	4.43715e-05	4.3529	1.56061	0.642109	0.00846537	2.07235				Q9Z2G8	Nap1l1	0.0222172	1.65331	0.831512	-0.26619	0.160986	0.793212				Q6AY41	Tmem30a	0.00123183	2.90945	1.17923	0.237846
P85973	Pnp	0.0184061	1.73504	1.11302	0.154475	0.134821	0.870243				Q9JID2	Gna11	0.0162127	1.79015	1.10118	0.13905	0.113163	0.946297				P84076	Hpca	0.000717907	3.14393	1.58292	0.662592	0.0299148	1.52411				Q99MZ8	Lasp1	0.0222284	1.65309	0.90885	-0.137887	0.160986	0.793212				Q9JIL3	Ilf3	0.00789335	2.10274	1.1814	0.2405
O88994	Marc2	0.0186846	1.72852	1.15903	0.212922	0.136397	0.865194				Q6PDU7	Atp5l	0.0161212	1.7926	1.11162	0.152663	0.113163	0.946297				Q05683	Gad2	0.00334848	2.47515	1.58638	0.665741	0.0535122	1.27155				Q62951	Dpysl4	0.0221208	1.6552	1.08078	0.112069	0.160986	0.793212				Q9R0I8	Pip4k2a	0.00204551	2.6892	1.18214	0.241402
A6JFQ6	Clvs1	0.0188566	1.72454	1.11553	0.157732	0.137185	0.862694				Q5QJC9	Bag5	0.0162162	1.79005	1.12809	0.173877	0.113163	0.946297				Q07652	Cacna1e	0.00423404	2.37324	1.60912	0.686268	0.0551267	1.25864				B0BNF1	Sept8	0.0223867	1.65001	0.878759	-0.186461	0.161586	0.791596				Q7TP48	Apmap	0.00119778	2.92162	1.18278	0.242179
P70541	Eif2b3	0.0191803	1.71714	1.12798	0.173748	0.138592	0.858263				D4A055	Cacnb4	0.0165699	1.78068	1.18443	0.24419	0.114895	0.939698				P42260	Grik2	0.00275904	2.55924	1.61983	0.695839	0.050597	1.29587				P62083	Rps7	0.0227964	1.64213	0.867918	-0.20437	0.163981	0.785208				B2RYU6	Trappc2l	0.00596167	2.22463	1.18317	0.24266
D3ZAL8	Lrrtm3	0.0191316	1.71825	1.70795	0.772265	0.138592	0.858263				Q09073	Slc25a5	0.0166102	1.77962	1.21049	0.275591	0.114895	0.939698				O54835	Smad9	0.000829825	3.08101	1.71716	0.780028	0.030876	1.51038				Q5XIF3	Ndufs4	0.0230929	1.63652	1.11412	0.155904	0.165556	0.781056				Q4FZY0	Efhd2	0.000280484	3.55209	1.18586	0.245933
P63329	Ppp3ca	0.0194024	1.71215	1.20786	0.272456	0.139724	0.85473				P62898	Cycs	0.0168059	1.77454	1.12302	0.167378	0.11586	0.936068				Q8CFG5	Cacna2d3	0.00867769	2.0616	1.7381	0.797511	0.0781505	1.10707				Q568Z9	Phyhip	0.0234687	1.62951	1.11804	0.160966	0.167685	0.775506				Q5XID7	Armcx3	0.00484364	2.31483	1.1868	0.247079
P60892	Prps1	0.0198613	1.70199	0.889827	-0.168403	0.141427	0.849468				P11517	1	0.0168837	1.77253	1.34041	0.42267	0.116007	0.935517				Q9JI12	Slc17a6	0.0049327	2.30692	1.75861	0.814435	0.0587224	1.2312				P21533	Rpl6	0.0237323	1.62466	0.858453	-0.220189	0.168995	0.772126				Q566R0	Them4	0.000779515	3.10818	1.18756	0.247999
Q52KK3	Slc25a51	0.0198337	1.7026	1.13424	0.18172	0.141427	0.849468				Q99068	Lrpap1	0.0170264	1.76888	0.878835	-0.186335	0.116202	0.934785				P24587	Akap5	0.0143081	1.84442	1.77154	0.825	0.0976865	1.01017				Q924S1	Agpat4	0.0239333	1.621	0.731053	-0.451952	0.169279	0.771397				Q9Z252	Lin7b	0.00208555	2.68078	1.18807	0.248617
Q9Z252	Lin7b	0.0198777	1.70163	1.17485	0.23248	0.141427	0.849468				P31596	Slc1a2	0.0169795	1.77008	1.13765	0.186061	0.116202	0.934785				Q5EBA1	Supv3l1	0.000776231	3.11001	1.79916	0.847325	0.0302253	1.51963				Q1HCL7	Nadk2	0.024045	1.61898	1.16837	0.224503	0.169279	0.771397				Q5RKI8	Abcb8	0.0104983	1.97888	1.19258	0.254086
Q91Z80	Ppfia4	0.0199028	1.70109	1.1819	0.241113	0.141427	0.849468				Q63327	Mobp	0.0172475	1.76327	0.754329	-0.406734	0.116931	0.932069				Q01066	Pde1b	0.00373418	2.42781	1.84061	0.880182	0.0536067	1.27078				P35446	Spon1	0.0240915	1.61814	1.19899	0.261823	0.169279	0.771397				P30349	Lta4h	0.000201365	3.69602	1.19332	0.254985
P12785	Fasn	0.020146	1.69581	0.906007	-0.142406	0.14268	0.845638				B5DF89	Cul3	0.0172418	1.76342	1.11507	0.157133	0.116931	0.932069				Q9ESB5	Necab1	0.00394439	2.40402	1.86333	0.897885	0.0546155	1.26268				P11240	Cox5a	0.0238589	1.62235	1.2105	0.275602	0.169279	0.771397				Q9JJ31	Cul5	0.000847087	3.07207	1.19356	0.255269
P28471	Gabra4	0.0202179	1.69426	1.77598	0.828619	0.142717	0.845524				Q5FVQ4	Mlec	0.0173743	1.76009	0.845366	-0.242353	0.117219	0.931001				P80349	Fuctinin-3	0.0140325	1.85286	1.86696	0.90069	0.0967998	1.01413				P62959	Hint1	0.0242566	1.61517	0.911522	-0.133651	0.169429	0.771012				P11884	Aldh2	0.0112393	1.94926	1.19384	0.255611
P20595	Gucy1b3	0.0203436	1.69157	1.25008	0.322022	0.143134	0.844257				Q6UPE1	Etfdh	0.0174036	1.75936	1.09785	0.134679	0.117219	0.931001				P49621	Dgkb	0.00283655	2.54721	1.89751	0.924107	0.050597	1.29587				Q5U316	Rab35	0.0242721	1.61489	0.961668	-0.0563897	0.169429	0.771012				P63329	Ppp3ca	0.000344073	3.46335	1.19451	0.256423
Q9WUH4	Fhl1	0.020487	1.68852	0.903494	-0.146414	0.143492	0.843173				Q9ESI7	Dcx	0.0176053	1.75436	0.812229	-0.300041	0.117514	0.929909				Q5BJS7	Cpne9	0.000327132	3.48528	1.94259	0.95798	0.021483	1.66791				Q63569	Psmc3	0.0246985	1.60733	0.911022	-0.134442	0.171844	0.764865				Q5XIE6	Hibch	0.0169623	1.77051	1.19495	0.256949
Q9WV63	Kif2a	0.0205292	1.68763	0.919822	-0.120574	0.143492	0.843173				P11507	Atp2a2	0.0176108	1.75422	1.09279	0.128017	0.117514	0.929909				Q6J4I0	Ppp1r1b	0.00301208	2.52113	2.11293	1.07924	0.0510384	1.2921				Q6P7Q1	Babam2	0.0249074	1.60367	0.903358	-0.146631	0.172176	0.764026				Q6AY30	Sccpdh	0.00374845	2.42615	1.19564	0.257781
Q63060	Gk	0.0206776	1.6845	1.14782	0.198891	0.144062	0.84145				Q5M7W7	Pars2	0.0176198	1.754	1.28807	0.365213	0.117514	0.929909				Q9Z2I6	Sv2c	0.0107636	1.96804	2.20809	1.1428	0.0846172	1.07254				Q62915	Cask	0.0249095	1.60364	1.13213	0.179034	0.172176	0.764026				Q6NX65	Pdcd10	6.62796e-05	4.17862	1.19798	0.260601
Q3KR86	Immt	0.0208618	1.68065	1.13176	0.178574	0.144708	0.839507				Q6PEC4	Skp1	0.0176828	1.75245	0.902682	-0.14771	0.117552	0.929771				Q9QYJ6	Pde10a	0.00796532	2.0988	2.37476	1.24778	0.0747418	1.12644				P31000	Vim	0.0254634	1.59408	0.617273	-0.69602	0.172197	0.763975				P20070	Cyb5r3	0.00100021	2.99991	1.20532	0.269418
P37136	Ache	0.0209065	1.67972	2.67703	1.42063	0.144708	0.839507				Q66H62	Cyld	0.0179056	1.74701	1.30095	0.379561	0.118649	0.925736				P37136	Ache	0.00910551	2.0407	2.57236	1.36309	0.078559	1.1048				D4A4T9	Chordc1	0.0253306	1.59635	0.880691	-0.183291	0.172197	0.763975				Q5I0K8	Mrps7	0.00137108	2.86294	1.20597	0.2702
Q9ESS6	Bcam	0.0210334	1.67709	1.1218	0.165811	0.145118	0.83828				P97534	Fkbp1b	0.0181145	1.74197	0.770682	-0.375793	0.11964	0.922123				P35234	Ptpn5	0.00152335	2.8172	2.63166	1.39597	0.0396589	1.40166				P10824	Gnai1	0.0253939	1.59527	0.889606	-0.168762	0.172197	0.763975				Q08877	Dnm3	0.00906619	2.04258	1.20679	0.271177
Q5XIF3	Ndufs4	0.0213379	1.67085	1.10277	0.141132	0.146749	0.833426				O55164	Mpdz	0.0182001	1.73993	1.22454	0.292241	0.119822	0.921465				P62966	Crabp1	0.00613931	2.21188	2.85699	1.51449	0.0639438	1.1942				O08730	Gyg1	0.0254796	1.59381	0.891009	-0.166487	0.172197	0.763975				P54900	Scn2b	0.000201753	3.69518	1.20855	0.27328
O35353	Gnb4	0.0215744	1.66606	0.844237	-0.244279	0.147896	0.830044				P23565	Ina	0.0182675	1.73832	0.809891	-0.3042	0.119884	0.92124				P04177	Th	0.00347836	2.45863	3.21764	1.686	0.0535122	1.27155				P62859	Rps28	0.0254083	1.59502	0.912779	-0.131663	0.172197	0.763975				Q02356	Ampd2	2.55499e-05	4.59261	1.20966	0.274603
Q8CH84	Elavl2	0.0218445	1.66066	0.768956	-0.379027	0.148776	0.827468				P28023	Dctn1	0.0183271	1.73691	0.946066	-0.0799878	0.119887	0.921229				P51647	Aldh1a1	0.00127564	2.89427	3.30985	1.72677	0.0373331	1.42791				Q4QR85	Wdr77	0.0250448	1.60128	1.07015	0.0978168	0.172197	0.763975				Q8K1P7	Smarca4	0.00327553	2.48472	1.21063	0.275759
P29411	Ak3	0.0218315	1.66092	1.08468	0.117273	0.148776	0.827468				P05765	Rps21	0.0185723	1.73113	0.82681	-0.274372	0.121102	0.916847				P38406	Gnal	0.00453693	2.34324	3.42022	1.77409	0.0565812	1.24733				Q9Z0V6	Prdx3	0.025236	1.59798	1.17444	0.231978	0.172197	0.763975				Q8K4V4	Snx27	0.00893127	2.04909	1.21217	0.277597
P08482	Chrm1	0.0219111	1.65934	1.14055	0.189729	0.148776	0.827468				P18395	Csde1	0.0189159	1.72317	0.886554	-0.17372	0.122488	0.911905				Q9Z2J4	Nexn	0.00896619	2.04739	3.68156	1.88032	0.0781505	1.10707				P50878	Rpl4	0.0259852	1.58527	0.907115	-0.140642	0.172317	0.763672				Q9R1T5	Aspa	0.0148375	1.82864	1.2135	0.279173
P26819	Grk3	0.0224128	1.6495	0.723379	-0.467176	0.149561	0.825183				A8WCF8	Tprg1l	0.0189586	1.72219	1.14795	0.199055	0.122488	0.911905				P23977	Slc6a3	0.00570469	2.24377	3.70818	1.89071	0.0622233	1.20605				Q66HD0	Hsp90b1	0.0259847	1.58528	0.928222	-0.107459	0.172317	0.763672				P07171	Calb1	0.00154446	2.81122	1.2141	0.27989
O55043	Arhgef7	0.0224586	1.64862	0.900749	-0.150804	0.149561	0.825183				Q9Z2J4	Nexn	0.0189644	1.72206	2.37739	1.24938	0.122488	0.911905				P06300	Pdyn	0.00200915	2.69699	5.99992	2.58494	0.0461967	1.33539				P13234	Camk4	0.0258639	1.58731	1.18149	0.240607	0.172317	0.763672				Q5EB62	Slc25a46	0.00394799	2.40362	1.21449	0.280348
Q642G4	Pex14	0.0225816	1.64625	0.917086	-0.12487	0.149561	0.825183				Q5FVQ8	Nlrx1	0.0190613	1.71985	1.29249	0.370149	0.122728	0.911058				Q6AY41	Tmem30a	0.0153263	1.81456	1.12163	0.165599	0.1004	0.998267				Q08415	Kyat1	0.0257194	1.58974	1.23272	0.301849	0.172317	0.763672				O35458	Slc32a1	0.00492418	2.30767	1.21503	0.280995
P13264	Gls	0.0225047	1.64773	1.06995	0.0975392	0.149561	0.825183				Q7TQ16	Uqcrq	0.0191398	1.71806	1.19736	0.259854	0.12285	0.910625				Q9JHU0	Dpysl5	0.0154863	1.81005	1.10431	0.143139	0.10113	0.99512				P07687	Ephx1	0.025602	1.59173	1.36379	0.447617	0.172317	0.763672				P40112	Psmb3	0.000467049	3.33064	1.21753	0.283955
Q5M9G9	Tbrg4	0.0222251	1.65316	1.17527	0.232988	0.149561	0.825183				Q76EQ0	Srr	0.0192217	1.71621	0.911183	-0.134188	0.122991	0.910127				P15431	Gabrb1	0.0155801	1.80743	0.714389	-0.485218	0.101194	0.994844				Q9R080	Gpsm1	0.0257691	1.5889	1.38177	0.466515	0.172317	0.763672				Q68FW7	Tars2	0.0168804	1.77262	1.21802	0.284543
Q9R1B1	Timm10b	0.0225856	1.64617	1.18287	0.242297	0.149561	0.825183				Q62951	Dpysl4	0.0194155	1.71185	1.06087	0.0852445	0.123454	0.908495				F1M625	Usp46	0.0155927	1.80708	1.16934	0.225692	0.101194	0.994844				P53678	Ap3m2	0.0261494	1.58254	1.16938	0.225738	0.172864	0.762294				Q4KM65	Nudt21	0.0167795	1.77522	1.22129	0.288403
Q9JLU4	Shank3	0.0222205	1.65325	1.32014	0.400693	0.149561	0.825183				Q9ESW0	Ddb1	0.0193643	1.713	1.08295	0.114972	0.123454	0.908495				Q9R037	Wdr44	0.0157557	1.80256	0.920355	-0.119738	0.101934	0.991679				P12346	Tf	0.0267957	1.57193	0.794152	-0.332513	0.17514	0.756614				P18163	Acsl1	0.000843884	3.07372	1.22169	0.288877
Q5PPI4	Lamp5	0.0223544	1.65064	2.42472	1.27782	0.149561	0.825183				F1LNJ2	Snrnp200	0.0199209	1.70069	1.10267	0.140997	0.126279	0.898667				Q6URK4	Hnrnpa3	0.0158717	1.79938	1.1014	0.13934	0.102367	0.98984				P15865	Hist1h1e	0.0270552	1.56775	0.816642	-0.292224	0.17514	0.756614				P62138	Ppp1ca	0.00522635	2.2818	1.22473	0.292468
P61107	Rab14	0.0228947	1.64026	1.06175	0.0864417	0.1507	0.821886				Q7TSA0	Rhot2	0.0200998	1.69681	1.40047	0.485915	0.127021	0.896125				Q5PPK9	Eipr1	0.0160106	1.79559	0.888658	-0.1703	0.102628	0.988734				Q99J86	Atrn	0.0267956	1.57194	0.884719	-0.176709	0.17514	0.756614				Q4QQV3	Fam162a	0.00028189	3.54992	1.22946	0.298025
P37996	Arl3	0.0228985	1.64019	1.09975	0.13718	0.1507	0.821886				P49432	Pdhb	0.0203372	1.69171	1.13551	0.183343	0.128123	0.892373				P05065	Aldoa	0.0160109	1.79558	0.913252	-0.130914	0.102628	0.988734				P37805	Tagln3	0.0269342	1.5697	0.885101	-0.176085	0.17514	0.756614				P70645	Blmh	0.000675764	3.17021	1.23018	0.298872
P49432	Pdhb	0.0231411	1.63562	1.12792	0.173662	0.151826	0.818655				P05369	Fdps	0.0206227	1.68566	0.870968	-0.199309	0.129526	0.887642				D3ZHV2	Macf1	0.01619	1.79075	1.07898	0.109666	0.103457	0.98524				Q9JJ50	Hgs	0.0267669	1.5724	0.887074	-0.172874	0.17514	0.756614				Q63707	Dhodh	0.0101392	1.994	1.23032	0.29903
P26772	Hspe1	0.0234074	1.63065	1.12189	0.165932	0.152634	0.816348				Q6IFU8	Krt17	0.0207736	1.68249	0.263193	-1.92581	0.130076	0.885804				Q9Z2P6	Snap29	0.0162471	1.78922	0.877681	-0.188231	0.103504	0.985044				P82995	Hsp90aa1	0.0269427	1.56956	0.905091	-0.143865	0.17514	0.756614				P05714	Rab4a	0.00332073	2.47877	1.23222	0.301259
P23576	Gabra2	0.023362	1.63149	1.17961	0.238314	0.152634	0.816348				P18484	Ap2a2	0.0210704	1.67633	1.08061	0.111844	0.131527	0.880985				Q3KRE8	Tubb2b	0.0164541	1.78372	0.784371	-0.350392	0.104503	0.980871				P14668	Anxa5	0.0270707	1.5675	0.922941	-0.11569	0.17514	0.756614				B0BNM1	Naxe	0.00678152	2.16867	1.2336	0.302877
A4F267	Tomm40l	0.0235125	1.6287	1.74029	0.799329	0.15286	0.815708				P60841	Ensa	0.0212039	1.67358	0.828159	-0.272021	0.131611	0.880708				Q6AY65	Arfip2	0.0165623	1.78088	1.30229	0.381049	0.104869	0.979352				P32851	Stx1a	0.0273264	1.56342	0.86498	-0.209261	0.17538	0.75602				Q4G069	Rmdn1	0.00927511	2.03268	1.23389	0.303218
P20069	Pmpca	0.0235998	1.62709	1.21495	0.280891	0.15296	0.815422				P36972	Aprt	0.021212	1.67342	0.895058	-0.159948	0.131611	0.880708				Q66HD0	Hsp90b1	0.0167242	1.77665	0.920354	-0.11974	0.104938	0.979067				P46462	Vcp	0.0273559	1.56295	0.929458	-0.105539	0.17538	0.75602				Q63416	Itih3	0.00732666	2.13509	1.23447	0.303891
P70567	Tmod1	0.0238292	1.62289	1.13008	0.176427	0.153978	0.812542				Q9Z1B2	Gstm5	0.0213025	1.67157	1.10956	0.149992	0.13177	0.880184				Q9WVE9	Itsn1	0.0166772	1.77788	0.921944	-0.117248	0.104938	0.979067				P35053	Gpc1	0.0273338	1.5633	1.32593	0.407008	0.17538	0.75602				Q80W96	Isca1	0.000287259	3.54173	1.23747	0.307399
Q5BK07	Ccdc43	0.0241452	1.61717	0.824567	-0.278291	0.155083	0.809437				P12007	Ivd	0.0215431	1.66669	1.10724	0.146968	0.132682	0.877189				P53678	Ap3m2	0.0166239	1.77927	1.15558	0.208623	0.104938	0.979067				P62824	Rab3c	0.0275359	1.5601	1.16786	0.223869	0.175901	0.754732				Q63060	Gk	0.000180467	3.7436	1.23791	0.307906
Q7TSA0	Rhot2	0.0241135	1.61774	1.34428	0.426831	0.155083	0.809437				Q8R431	Mgll	0.0215787	1.66598	1.14028	0.189384	0.132682	0.877189				O35763	Msn	0.0168713	1.77285	1.25798	0.331105	0.105543	0.976572				Q641Z2	Ptpn9	0.027603	1.55904	1.2354	0.304983	0.175901	0.754732				O35077	Gpd1	0.00863962	2.06351	1.23805	0.308072
Q03626	Mug1	0.0244863	1.61108	0.777242	-0.363564	0.156206	0.806303				O70593	Sgta	0.021692	1.6637	0.91225	-0.132498	0.132977	0.876223				Q9QUR2	Dctn4	0.0173328	1.76113	0.880593	-0.183453	0.10592	0.975021				P69897	Tubb5	0.0281316	1.55081	0.836056	-0.258328	0.177044	0.751919				Q6AYU3	Dnajb6	0.0177538	1.75071	1.23891	0.309068
F1LP64	Trip12	0.0244705	1.61136	0.81861	-0.288752	0.156206	0.806303				Q6AXR4	Hexb	0.0218127	1.66129	0.785712	-0.347927	0.133148	0.875665				Q9QXQ0	Actn4	0.0173885	1.75974	0.891978	-0.164921	0.10592	0.975021				Q68A21	Purb	0.0279979	1.55287	0.856675	-0.223179	0.177044	0.751919				Q5MJ12	Fbxl16	0.000734362	3.13409	1.23892	0.309083
P37397	Cnn3	0.0245663	1.60966	0.853966	-0.227749	0.156206	0.806303				P82995	Hsp90aa1	0.0218525	1.6605	0.907109	-0.140653	0.133148	0.875665				P97538	Mras	0.0171346	1.76613	0.89199	-0.164901	0.10592	0.975021				P58200	Vti1b	0.0281124	1.5511	0.886647	-0.173568	0.177044	0.751919				Q5M7W7	Pars2	0.0187988	1.72587	1.24319	0.314044
P62870	Elob	0.024612	1.60885	0.93659	-0.0945104	0.156206	0.806303				Q08602	Rabggta	0.0219145	1.65927	1.08566	0.118572	0.133148	0.875665				P50878	Rpl4	0.017174	1.76513	0.89953	-0.152756	0.10592	0.975021				P68255	Ywhaq	0.0278897	1.55456	0.911843	-0.133142	0.177044	0.751919				Q5XIG4	Ociad1	0.0128823	1.89001	1.24404	0.31503
Q56AP7	Crbn	0.0250195	1.60172	1.10607	0.145439	0.157388	0.803029				P14480	Fgb	0.0220359	1.65687	1.3819	0.466651	0.133487	0.87456				Q566R0	Them4	0.0173072	1.76177	1.11104	0.151912	0.10592	0.975021				P18395	Csde1	0.028283	1.54847	0.914452	-0.12902	0.177044	0.751919				Q5BJQ0	Coq8a	0.00288393	2.54002	1.24495	0.316087
P25809	Ckmt1	0.0249509	1.60291	1.1205	0.16414	0.157388	0.803029				D3ZBN0	Hist1h1b	0.0221806	1.65403	0.728883	-0.45624	0.133969	0.872995				P18298	Mat2a	0.0171296	1.76625	1.14012	0.189185	0.10592	0.975021				P70645	Blmh	0.0282655	1.54874	1.27104	0.346011	0.177044	0.751919				Q3B8Q2	Eif4a3	6.34921e-05	4.19728	1.24672	0.318132
A0A0G2JXN2	Trim46	0.0249005	1.60379	1.1565	0.209765	0.157388	0.803029				P28471	Gabra4	0.0222867	1.65195	1.64415	0.717345	0.134214	0.872203				Q5PPN5	Tppp3	0.0173814	1.75992	1.16864	0.22483	0.10592	0.975021				Q9Z1A5	Nae1	0.0284885	1.54533	0.847212	-0.239205	0.177698	0.750317				P38718	Mpc2	0.0118818	1.92512	1.24712	0.318602
P15865	Hist1h1e	0.0253494	1.59603	0.862996	-0.212574	0.158053	0.801197				P63055	Pcp4	0.0223928	1.64989	1.20883	0.273611	0.134457	0.871418				F1LQY6	Necab2	0.0170214	1.769	1.22421	0.291853	0.10592	0.975021				Q5XIM7	Kars	0.0285549	1.54432	0.902727	-0.147638	0.177698	0.750317				Q6MGB5	Hsd17b8	0.011792	1.92841	1.24734	0.318851
Q0VGK4	Gdpd1	0.0256138	1.59153	0.865779	-0.207929	0.158053	0.801197				P27952	Rps2	0.0228536	1.64105	0.913048	-0.131237	0.135242	0.86889				Q9JLU4	Shank3	0.0172539	1.76311	1.36844	0.452531	0.10592	0.975021				O35828	Coro7	0.0286471	1.54292	1.1456	0.196105	0.17775	0.750191				Q00566	Mecp2	0.000444702	3.35193	1.24742	0.318947
P60868	Rps20	0.0255576	1.59248	0.884921	-0.17638	0.158053	0.801197				Q4V7D2	Rogdi	0.0226688	1.64457	1.07656	0.106433	0.135242	0.86889				Q66HA6	Arl8b	0.0178703	1.74787	0.890533	-0.16726	0.108533	0.964439				Q63570	Psmc4	0.0288187	1.54033	0.902674	-0.147723	0.178296	0.74886				Q6AYB5	Srp54	6.87358e-05	4.16282	1.24802	0.319643
Q63081	Pdia6	0.0256421	1.59105	0.897503	-0.156012	0.158053	0.801197				P31662	Slc6a17	0.0228025	1.64202	1.14575	0.196296	0.135242	0.86889				Q62991	Scfd1	0.0180175	1.74431	1.14297	0.192784	0.109108	0.962145				P25286	Atp6v0a1	0.0290763	1.53646	1.09792	0.134776	0.178663	0.747965				P17136	Snrpb	0.00251999	2.5986	1.24803	0.319657
P70600	Ptk2b	0.0256086	1.59161	0.900763	-0.15078	0.158053	0.801197				P62138	Ppp1ca	0.0228091	1.64189	1.17172	0.228628	0.135242	0.86889				Q9QXY2	Srcin1	0.0182461	1.73883	0.885823	-0.17491	0.109898	0.959011				Q5I0K8	Mrps7	0.0290347	1.53708	1.11677	0.159334	0.178663	0.747965				Q925G1	Hdgfl2	0.00585075	2.23279	1.24897	0.320737
Q63666	Vamp1	0.0253967	1.59522	1.21239	0.277854	0.158053	0.801197				O54835	Smad9	0.0228281	1.64153	1.4094	0.495083	0.135242	0.86889				P43278	H1f0	0.0182526	1.73868	1.1829	0.242322	0.109898	0.959011				P29419	Atp5i	0.0291305	1.53565	1.17733	0.23552	0.178663	0.747965				O35783	Calu	0.00512595	2.29023	1.25176	0.323955
Q6AYQ8	Fahd1	0.0253244	1.59646	1.6304	0.705225	0.158053	0.801197				Q63610	Tpm3	0.0230936	1.63651	0.911695	-0.133376	0.136268	0.865606				P52296	Kpnb1	0.018495	1.73294	0.916073	-0.126465	0.110984	0.954739				Q9JJ19	Slc9a3r1	0.0293612	1.53223	0.875133	-0.192426	0.179555	0.745803				Q63159	Coq3	0.00137874	2.86052	1.25834	0.331525
Q5RJY4	Dhrs7b	0.0258597	1.58738	1.11763	0.160437	0.158483	0.800016				Q63569	Psmc3	0.0231708	1.63506	0.9494	-0.0749115	0.136329	0.865411				Q66HF8	Aldh1b1	0.0185402	1.73188	1.36186	0.445577	0.110984	0.954739				P31662	Slc6a17	0.0294466	1.53097	1.156	0.209147	0.179563	0.745783				O35867	Ppp1r9a	0.00668249	2.17506	1.25988	0.333289
A1L108	Arpc5l	0.0257992	1.58839	1.1524	0.204639	0.158483	0.800016				A9UMV8	H2afj	0.0233086	1.63248	0.680979	-0.554317	0.136748	0.864078				P63025	Vamp3	0.0186109	1.73023	0.833721	-0.262364	0.11109	0.954325				Q62918	Nell2	0.0300712	1.52185	0.707843	-0.498499	0.181801	0.740404				P70619	Gsr	1.46602e-05	4.83386	1.26074	0.334273
P61314	Rpl15	0.0262073	1.58158	0.868535	-0.203343	0.159241	0.797945				P49620	Dgkg	0.0237163	1.62495	0.578388	-0.789891	0.138349	0.859023				Q6IG02	Krt2	0.0186763	1.72871	0.387514	-1.36768	0.11116	0.954053				Q9EPH2	Marcksl1	0.0299991	1.52289	0.733766	-0.446608	0.181801	0.740404				Q66HR5	Calcoco1	0.00338756	2.47011	1.26616	0.340463
D3ZAA9	Mpp2	0.0261248	1.58295	0.93084	-0.103395	0.159241	0.797945				P26772	Hspe1	0.023717	1.62494	1.10081	0.138563	0.138349	0.859023				P30349	Lta4h	0.0187867	1.72615	1.12613	0.171371	0.111502	0.952719				P61314	Rpl15	0.0300355	1.52237	0.808605	-0.306493	0.181801	0.740404				Q8K4F7	Dcps	0.00755822	2.12158	1.26618	0.340486
P42260	Grik2	0.0261554	1.58244	1.30188	0.380592	0.159241	0.797945				Q5PQV5	Tpbg	0.0239399	1.62088	0.676067	-0.564763	0.138859	0.857427				P07633	Pccb	0.0189204	1.72307	1.19404	0.255856	0.111972	0.950891				D3ZAL8	Lrrtm3	0.0304074	1.51702	1.62045	0.696397	0.18331	0.736813				Q5I0C3	Mccc1	0.00535415	2.27131	1.26831	0.342913
P40112	Psmb3	0.0266409	1.57445	1.13911	0.187913	0.16142	0.792044				Q9WUL0	Top1	0.0239215	1.62121	0.836218	-0.25805	0.138859	0.857427				P61983	Ywhag	0.0190427	1.72027	0.833646	-0.262494	0.112381	0.949308				Q8K4F7	Dcps	0.0308265	1.51108	1.29531	0.373295	0.185316	0.732088				Q704E8	Abcb7	0.0168538	1.7733	1.26903	0.343728
P63036	Dnaja1	0.0268142	1.57163	0.848022	-0.237827	0.161826	0.790953				Q5I0P2	Gcsh	0.0242065	1.61607	1.48047	0.566053	0.140011	0.853838				Q8K4V4	Snx27	0.019197	1.71677	1.19838	0.261084	0.112969	0.947039				Q4FZT2	Ppme1	0.0313763	1.5034	0.899804	-0.152317	0.188083	0.72565				O88420	Scn8a	0.00425667	2.37093	1.26983	0.344634
Q5RKI0	Wdr1	0.0269354	1.56968	0.923053	-0.115514	0.161826	0.790953				P50442	Gatm	0.0243905	1.61278	1.22689	0.295006	0.140672	0.851793				B0BN94	Fam136a	0.0192743	1.71502	0.821522	-0.283628	0.113103	0.946526				Q6AYB5	Srp54	0.0316063	1.50023	1.13287	0.179978	0.188928	0.723703				Q75Q39	Tomm70	0.000598568	3.22289	1.27087	0.345821
Q9R080	Gpsm1	0.0269309	1.56975	1.36913	0.45326	0.161826	0.790953				Q6IG02	Krt2	0.0245635	1.60971	0.354985	-1.49417	0.141209	0.850139				B3GNI6	sep11	0.0193892	1.71244	0.939122	-0.0906159	0.113458	0.945164				P09216	Prkce	0.031761	1.49811	0.904848	-0.144253	0.189321	0.7228				Q5XIJ4	Fam210a	0.000470923	3.32705	1.27326	0.348531
P22062	Pcmt1	0.0270949	1.56711	1.07163	0.0998006	0.161878	0.790814				P97834	Gps1	0.0246211	1.60869	1.07544	0.104924	0.141209	0.850139				Q9Z1E1	Flot1	0.0195396	1.70908	1.12734	0.172926	0.114022	0.943013				P84245	H3f3b	0.0321258	1.49315	0.866461	-0.206793	0.190269	0.720631				O35796	C1qbp	0.00675563	2.17033	1.27539	0.350942
P63025	Vamp3	0.0270453	1.56791	1.14086	0.190127	0.161878	0.790814				P61107	Rab14	0.0247783	1.60593	1.07217	0.100538	0.141712	0.848593				Q5FVH2	Pld3	0.0196728	1.70613	0.771777	-0.373743	0.114477	0.941281				O88370	Pip4k2c	0.032108	1.49339	0.87281	-0.19626	0.190269	0.720631				P32577	Csk	0.00106381	2.97313	1.27801	0.353905
Q641X8	Eif3e	0.0272965	1.56389	0.755072	-0.405313	0.162298	0.789687				P26819	Grk3	0.0252946	1.59697	0.718421	-0.477098	0.142284	0.846843				A4F267	Tomm40l	0.0198643	1.70193	1.76966	0.823473	0.115267	0.938297				P01041	Cstb	0.0321888	1.4923	1.14497	0.195309	0.190269	0.720631				P70541	Eif2b3	0.00089214	3.04957	1.28032	0.35651
P33124	Acsl6	0.0273931	1.56236	1.12032	0.163912	0.162298	0.789687				Q9WV63	Kif2a	0.0251622	1.59925	0.931359	-0.102591	0.142284	0.846843				Q6MG11	Atat1	0.0203379	1.69169	0.857334	-0.222072	0.117689	0.929263				P62762	Vsnl1	0.0324002	1.48945	0.86222	-0.213872	0.190455	0.720207				P14646	Pde4b	0.0193272	1.71383	1.28201	0.358411
Q9Z0V6	Prdx3	0.0273726	1.56268	1.16825	0.224354	0.162298	0.789687				Q5XIT1	Mapre3	0.0250841	1.6006	0.933483	-0.0993043	0.142284	0.846843				P40112	Psmb3	0.0204288	1.68976	1.18087	0.239854	0.117888	0.928529				P50411	Ppp1r2	0.0323154	1.49059	1.36207	0.445799	0.190455	0.720207				Q5BKC9	Ngef	0.000500572	3.30053	1.28355	0.360136
P19945	Rplp0	0.0276545	1.55823	0.903884	-0.14579	0.163398	0.786755				Q924S5	Lonp1	0.0252558	1.59764	1.14821	0.199391	0.142284	0.846843				P68403	Prkcb	0.0205843	1.68646	1.14293	0.192737	0.118455	0.926448				P62944	Ap2b1	0.0326168	1.48656	1.06301	0.088155	0.191201	0.718509				Q63009	Prmt1	0.0186622	1.72904	1.28406	0.360708
P13638	Atp1b2	0.027849	1.55519	1.09849	0.135521	0.164091	0.784917				P63138	Gabrb2	0.025266	1.59746	1.21629	0.282485	0.142284	0.846843				Q811Q2	Clic6	0.0208586	1.68072	0.642812	-0.637532	0.118839	0.92504				Q6JAM9	Tmem35a	0.0335284	1.47459	0.836983	-0.256729	0.193864	0.712503				Q9JHW5	Vamp7	4.50291e-05	4.34651	1.28727	0.364312
P63159	Hmgb1	0.0281267	1.55088	0.852368	-0.230452	0.164802	0.783036				P23711	Hmox2	0.0250653	1.60093	1.21982	0.286664	0.142284	0.846843				O88778	Bsn	0.0207322	1.68335	0.907958	-0.139303	0.118839	0.92504				P07340	Atp1b1	0.0334389	1.47575	0.842912	-0.246546	0.193864	0.712503				Q01062	Pde2a	0.000134621	3.87089	1.28997	0.367333
P62959	Hint1	0.0282014	1.54973	0.894783	-0.160391	0.164802	0.783036				D3ZPX4	Plxna3	0.0254197	1.59483	1.32941	0.410784	0.142596	0.845893				P06685	Atp1a1	0.0208791	1.68029	0.927408	-0.108724	0.118839	0.92504				Q02356	Ampd2	0.0335195	1.4747	1.13597	0.183926	0.193864	0.712503				Q4KLN7	Arfgap3	0.0180911	1.74254	1.29036	0.367768
P06300	Pdyn	0.0281631	1.55032	3.38601	1.75959	0.164802	0.783036				A6JFQ6	Clvs1	0.0255797	1.5921	1.11266	0.154016	0.143101	0.844357				Q5PPI4	Lamp5	0.0208124	1.68168	2.18502	1.12765	0.118839	0.92504				P54256	Hap1	0.0334374	1.47577	1.58875	0.667896	0.193864	0.712503				Q4V8B7	Hsdl1	0.000168679	3.77294	1.29256	0.370226
P04904	Gsta3	0.0284383	1.5461	1.12956	0.175758	0.165155	0.782108				Q6AXM7	Hbs1l	0.025803	1.58833	0.885497	-0.17544	0.143955	0.841772				P16086	Sptan1	0.0216304	1.66494	0.95241	-0.0703454	0.122778	0.910879				Q6AYT5	Armt1	0.0334199	1.476	2.0355	1.02539	0.193864	0.712503				Q08326	Rabif	0.0064708	2.18904	1.29567	0.373702
O35094	Timm44	0.0283998	1.54668	1.20165	0.265017	0.165155	0.782108				Q63797	Psme1	0.0258859	1.58694	0.913747	-0.130133	0.144026	0.841559				B3DMA0	Tp53i11	0.0217102	1.66334	0.618351	-0.693501	0.122897	0.910457				Q157S1	Crtc1	0.0336391	1.47316	1.17197	0.228939	0.193977	0.712249				Q5QD51	Akap12	0.00552772	2.25745	1.29615	0.374231
Q68FY1	Nup35	0.0284935	1.54525	1.34987	0.432819	0.165155	0.782108				Q63560	Map6	0.0264623	1.57737	0.943668	-0.0836481	0.145312	0.837698				O35353	Gnb4	0.0220825	1.65595	0.833372	-0.262967	0.122959	0.91024				P10960	Psap	0.0339791	1.46879	0.877426	-0.18865	0.194879	0.710236				O35331	Pdxk	0.00023517	3.62862	1.29758	0.375821
Q9QYU2	Tsfm	0.0285814	1.54392	1.12841	0.174294	0.165217	0.781944				P12075	Cox5b	0.0264428	1.57769	1.13263	0.179673	0.145312	0.837698				P38983	Rpsa	0.0219502	1.65856	0.88594	-0.174719	0.122959	0.91024				P06687	Atp1a3	0.0339732	1.46886	0.918831	-0.122128	0.194879	0.710236				Q5M868	Gba2	0.0163417	1.7867	1.31321	0.393098
Q5BJT7	Ccdc93	0.0287319	1.54164	1.49299	0.578202	0.165643	0.780828				D4ABY2	Copg2	0.0262424	1.581	1.13293	0.180056	0.145312	0.837698				P24049	Rpl17	0.0219682	1.65821	0.905072	-0.143895	0.122959	0.91024				P70619	Gsr	0.0344392	1.46295	1.19023	0.251242	0.1969	0.705754				P15385	Kcna4	0.00257626	2.58901	1.32768	0.408904
P14046	A1i3	0.0288632	1.53966	0.763399	-0.389491	0.165884	0.780195				Q80WA4	Nova1	0.0264723	1.57721	1.15287	0.205224	0.145312	0.837698				O88339	Epn1	0.0220987	1.65563	0.910357	-0.135495	0.122959	0.91024				P19686	Gucy1a3	0.0345172	1.46196	1.80972	0.855767	0.1969	0.705754				P61212	Arl1	0.00466545	2.33111	1.3279	0.409141
Q64604	Ptprf	0.0289286	1.53867	1.08776	0.121365	0.165884	0.780195				Q9R1K8	Rasgrp1	0.0263571	1.5791	1.4046	0.490164	0.145312	0.837698				Q9WVK3	Pecr	0.0219858	1.65786	1.23834	0.308407	0.122959	0.91024				Q9QXY2	Srcin1	0.0347677	1.45882	0.901948	-0.148884	0.197271	0.704936				O35832	Cdk18	0.000948917	3.02277	1.33291	0.414575
Q8VHW5	Cacng8	0.0293387	1.53256	0.823619	-0.27995	0.167785	0.775246				P31000	Vim	0.0269987	1.56866	0.620248	-0.689083	0.147704	0.830608				D4ACN8	Plgrkt	0.0221342	1.65494	1.31996	0.400499	0.122959	0.91024				Q6GQP4	Rab31	0.0347036	1.45963	0.909573	-0.136738	0.197271	0.704936				Q05683	Gad2	0.000284791	3.54547	1.33521	0.417069
O88871	Gabbr2	0.0295694	1.52916	0.842671	-0.246959	0.16865	0.773014				P12368	Prkar2a	0.0270521	1.5678	1.08366	0.115917	0.147704	0.830608				P43425	Gng7	0.022028	1.65703	1.50291	0.587754	0.122959	0.91024				Q9ERQ6	Cspg5	0.0349806	1.45617	0.88749	-0.172197	0.197424	0.7046				Q66HF8	Aldh1b1	0.00146056	2.83548	1.33718	0.419193
Q6RJR6	Rtn3	0.0298352	1.52527	0.919517	-0.121053	0.169264	0.771435				P97694	Cyth1	0.0272946	1.56392	0.869117	-0.202378	0.148634	0.827881				P61212	Arl1	0.0226135	1.64563	1.25912	0.332412	0.125286	0.902099				Q9QXU8	Dync1li1	0.0349339	1.45675	1.08473	0.117341	0.197424	0.7046				D3ZPX4	Plxna3	0.00202959	2.69259	1.33839	0.420496
Q6PCU2	Atp6v1e1	0.0297746	1.52615	1.08401	0.116374	0.169264	0.771435				Q05546	Tnr	0.0277055	1.55743	0.918296	-0.12297	0.149581	0.825125				A9CMA6	Tmem163	0.0226861	1.64424	0.609441	-0.714441	0.125309	0.902017				Q62967	Mvd	0.0353873	1.45115	0.827864	-0.272534	0.197613	0.704184				P0C219	Slmap	0.0174004	1.75944	1.3398	0.422018
P28023	Dctn1	0.0299154	1.52411	0.934757	-0.097337	0.169269	0.771423				P70645	Blmh	0.0275813	1.55939	1.16877	0.224996	0.149581	0.825125				Q6JAM9	Tmem35a	0.0228137	1.6418	0.781987	-0.354784	0.125309	0.902017				P04775	Scn2a	0.0353063	1.45215	0.920525	-0.119472	0.197613	0.704184				P63055	Pcp4	0.000219207	3.65915	1.34127	0.4236
P47971	Nptx1	0.0301592	1.52058	0.854972	-0.226051	0.169751	0.770186				Q642A4	2	0.0277466	1.55679	1.22056	0.287538	0.149581	0.825125				Q6VBQ5	Myadm	0.0229183	1.63982	0.835495	-0.259298	0.125309	0.902017				P68403	Prkcb	0.0353716	1.45135	1.13082	0.177374	0.197613	0.704184				Q07652	Cacna1e	0.00632428	2.19899	1.34187	0.424248
P13852	Prnp	0.0301534	1.52066	0.890329	-0.16759	0.169751	0.770186				Q9WV97	Timm9	0.027761	1.55656	1.32269	0.403471	0.149581	0.825125				P62919	Rpl8	0.0228642	1.64084	0.893949	-0.161736	0.125309	0.902017				A1L108	Arpc5l	0.0351946	1.45352	1.1552	0.208145	0.197613	0.704184				Q704S8	Crat	0.000325827	3.48701	1.34573	0.428394
Q5I0P2	Gcsh	0.0303197	1.51828	1.33239	0.414012	0.17021	0.769015				P48004	Psma7	0.028356	1.54735	0.937762	-0.0927068	0.15233	0.817215				Q3MIE4	Vat1	0.0228642	1.64084	1.16021	0.21439	0.125309	0.902017				Q6AXR4	Hexb	0.0362051	1.44123	0.826248	-0.275353	0.199038	0.701063				P26431	Slc9a1	0.0173286	1.76124	1.34767	0.43047
D4ABY2	Copg2	0.0310081	1.50853	1.11602	0.158361	0.173616	0.760409				P29101	Syt2	0.0284202	1.54637	1.60493	0.682513	0.15233	0.817215				Q6PDU7	Atp5l	0.023078	1.6368	1.10835	0.148415	0.125525	0.90127				Q4V8C7	Prkra	0.0361579	1.4418	0.839057	-0.253159	0.199038	0.701063				Q71UE8	Nedd8	8.21521e-05	4.08538	1.3497	0.432634
Q5RK00	Mrpl46	0.0311692	1.50627	1.20751	0.272034	0.174062	0.759296				P08753	Gnai3	0.0286528	1.54283	0.893229	-0.162898	0.153178	0.814805				O54715	Atp6ap1	0.0230182	1.63793	1.38846	0.473486	0.125525	0.90127				Q5D006	Usp11	0.0360058	1.44363	0.866172	-0.207274	0.199038	0.701063				Q9Z311	Mecr	0.0152895	1.81561	1.36201	0.445737
B5DFN2	Ahcyl1	0.0318476	1.49692	1.09329	0.128674	0.177391	0.751069				Q498T2	Chtop	0.028871	1.53954	0.651671	-0.617785	0.153568	0.8137				Q64542	Atp2b4	0.0232647	1.6333	0.709872	-0.494368	0.126213	0.898897				Q62609	Olfm1	0.0360169	1.44349	0.900185	-0.151706	0.199038	0.701063				P09034	Ass1	0.000480006	3.31875	1.36695	0.450957
P49655	Kcnj10	0.032324	1.49047	1.28239	0.358832	0.179574	0.745755				P19511	Atp5f1	0.028876	1.53946	1.10996	0.150509	0.153568	0.8137				P60881	Snap25	0.0233708	1.63133	0.858939	-0.219372	0.126458	0.898052				Q62698	Dync1li2	0.0361378	1.44204	0.906947	-0.140909	0.199038	0.701063				Q921A2	Slc2a13	0.00130102	2.88572	1.37231	0.45661
P52759	Rida	0.0326874	1.48562	0.906507	-0.14161	0.181121	0.742032				B0BNG0	Emc2	0.0289953	1.53767	0.914744	-0.12856	0.153584	0.813655				Q6IRK9	Cpq	0.0235342	1.6283	1.16823	0.22433	0.12701	0.896161				D3ZML2	Brsk2	0.0359914	1.4438	0.92566	-0.111445	0.199038	0.701063				Q9JIH7	Wnk1	9.00645e-06	5.04545	1.37245	0.456753
P63045	Vamp2	0.0328982	1.48283	1.16314	0.21803	0.181819	0.740361				Q6DGG1	Abhd14b	0.029104	1.53605	1.13971	0.188665	0.153584	0.813655				Q62784	Inpp4a	0.023701	1.62523	1.13762	0.186023	0.127581	0.894213				Q8VD52	Pdxp	0.0363272	1.43977	1.07525	0.104668	0.199193	0.700726				Q2KMM2	Trappc1	0.000373868	3.42728	1.37363	0.457996
B5DF89	Cul3	0.0332002	1.47886	1.08307	0.115127	0.183015	0.737513				P04041	Gpx1	0.0290744	1.53649	1.16163	0.216145	0.153584	0.813655				P14942	Gsta4	0.0237643	1.62407	1.32434	0.405276	0.127591	0.894181				P48679	Lmna	0.0365255	1.4374	0.894962	-0.160102	0.199587	0.699867				H1UBN0	Cpne7	0.000673056	3.17195	1.39108	0.476209
O35867	Ppp1r9a	0.0333799	1.47652	1.24416	0.31517	0.183534	0.736283				Q925N3	Pex5l	0.0293721	1.53206	0.848141	-0.237623	0.154599	0.810792				Q2TA68	Opa1	0.0241648	1.61682	1.126	0.171211	0.12941	0.888032				P20156	Vgf	0.0365866	1.43668	1.09613	0.132417	0.199587	0.699867				Q4G074	Kbp	0.000528834	3.27668	1.39461	0.479859
Q924S5	Lonp1	0.0334848	1.47515	1.13558	0.183424	0.18364	0.736034				P62083	Rps7	0.0295875	1.52889	0.893372	-0.162666	0.155337	0.808725				Q9QZR6	Sept9	0.024405	1.61252	0.874491	-0.193485	0.13036	0.884855				P04631	S100b	0.0367175	1.43513	0.649564	-0.622457	0.199788	0.69943				P50554	Abat	0.00526809	2.27835	1.39535	0.480624
Q9JJ50	Hgs	0.0336276	1.4733	0.892149	-0.164643	0.183952	0.735295				Q99PD4	Arpc1a	0.0297193	1.52696	0.869086	-0.20243	0.155626	0.807919				P19686	Gucy1a3	0.0244679	1.6114	1.69488	0.761182	0.130362	0.884847				P54757	Epha5	0.0368751	1.43327	0.855744	-0.224749	0.200129	0.698689				Q66H62	Cyld	0.000475076	3.32324	1.40889	0.494554
Q62950	Crmp1	0.0341822	1.4662	0.930723	-0.103576	0.186505	0.729308				Q5PQM2	Klc4	0.0299144	1.52412	0.479457	-1.06053	0.156247	0.806188				P18395	Csde1	0.0246192	1.60873	0.906703	-0.141298	0.130832	0.883285				P05426	Rpl7	0.0372367	1.42903	0.913511	-0.130506	0.201066	0.696662				Q765A7	Pgap1	2.65205e-05	4.57642	1.41282	0.498579
P38983	Rpsa	0.0344384	1.46296	0.924275	-0.113607	0.186881	0.728434				Q812E9	Gpm6a	0.0299915	1.523	0.885548	-0.175357	0.156251	0.806178				O88382	Magi2	0.0247674	1.60612	0.791137	-0.338001	0.131168	0.882173				Q562A2	Zfr	0.0372139	1.42929	0.91675	-0.1254	0.201066	0.696662				P62024	Phactr1	0.0021069	2.67636	1.42567	0.511638
Q7TSU1	Arfgef2	0.0345133	1.46201	1.09905	0.13626	0.186881	0.728434				A0JPM9	Eif3j	0.0301178	1.52118	0.869965	-0.20097	0.15645	0.805625				Q9JI92	Sdcbp	0.0248081	1.60541	1.18055	0.239459	0.131168	0.882173				Q9WV48	Shank1	0.0374569	1.42647	0.713618	-0.486776	0.20174	0.695208				D4A6D7	Ttc19	0.0167024	1.77722	1.42823	0.514233
Q5PPN7	Ccdc51	0.0345134	1.46201	1.22363	0.291165	0.186881	0.728434				P16086	Sptan1	0.0301819	1.52025	0.95765	-0.0624293	0.15645	0.805625				P29418	Atp5e	0.0250298	1.60154	0.79498	-0.33101	0.131871	0.87985				Q8VI04	Asrgl1	0.0377276	1.42334	0.920802	-0.119036	0.202685	0.693178				Q99P74	Rab27b	0.0222096	1.65346	1.43007	0.516082
P11506	Atp2b2	0.0346478	1.46032	1.08734	0.120803	0.187139	0.727837				P11951	Cox6c2	0.0303455	1.51791	1.15814	0.211812	0.156897	0.804384				Q9QYJ2	Rasa3	0.0251313	1.59979	0.821847	-0.283059	0.131871	0.87985				P49803	Rgs7	0.0383879	1.41581	0.918796	-0.122183	0.204339	0.689649				P70483	Strn	0.000268925	3.57037	1.43242	0.518454
B2GV06	Oxct1	0.0349558	1.45648	1.08836	0.122162	0.188052	0.725722				P19139	Csnk2a1	0.030454	1.51636	1.0883	0.122071	0.157064	0.803922				P38652	Pgm1	0.0250738	1.60078	0.938929	-0.0909122	0.131871	0.87985				Q9ERH3	Wdr7	0.0381503	1.4185	1.09102	0.125672	0.204339	0.689649				P13601	Aldh1a7	0.00100981	2.99576	1.45134	0.537386
P36860	Ralb	0.0349926	1.45602	1.19751	0.260036	0.188052	0.725722				P60203	Plp1	0.030551	1.51497	0.79568	-0.32974	0.157169	0.803634				Q4QQT3	Celf1	0.0254944	1.59356	0.722393	-0.469145	0.133106	0.875804				Q6MGB5	Hsd17b8	0.0383662	1.41605	1.18312	0.242595	0.204339	0.689649				P42260	Grik2	8.5332e-05	4.06889	1.54935	0.631667
Q68FX1	Mpi	0.035453	1.45035	1.06859	0.0957022	0.189727	0.721872				P63329	Ppp3ca	0.0312375	1.50532	1.12542	0.170466	0.1599	0.796153				Q4V8C7	Prkra	0.0254465	1.59437	0.760728	-0.394548	0.133106	0.875804				Q9Z1Z3	Epn2	0.0384215	1.41543	1.2259	0.293842	0.204339	0.689649				P62168	Ncs1	7.5033e-06	5.12475	1.55408	0.636061
Q9QYL8	Lypla2	0.0354822	1.44999	1.11065	0.151407	0.189727	0.721872				Q99376	Tfrc	0.0312372	1.50533	1.53793	0.620989	0.1599	0.796153				Q3KRD5	Tomm34	0.0257825	1.58867	0.892916	-0.163404	0.134198	0.872255				Q6IG02	Krt2	0.0390116	1.40881	0.39638	-1.33504	0.204775	0.688723				P04638	Apoa2	0.0214354	1.66887	1.55463	0.636568
P04638	Apoa2	0.0356978	1.44736	1.46048	0.54644	0.190406	0.72032				P16036	Slc25a3	0.0315907	1.50044	1.08861	0.122486	0.161303	0.792357				O08557	Ddah1	0.0258318	1.58785	1.07194	0.100226	0.134198	0.872255				P63012	Rab3a	0.0390687	1.40817	0.850872	-0.232986	0.204775	0.688723				Q8CFG5	Cacna2d3	0.000170873	3.76733	1.56155	0.642975
Q5XI22	Acat2	0.0359061	1.44483	0.874078	-0.194166	0.191039	0.718879				Q99P82	Cldn11	0.0321795	1.49242	0.77407	-0.369465	0.16349	0.786509				Q6JE36	Ndrg1	0.0259596	1.5857	0.785929	-0.34753	0.134527	0.87119				Q66HG5	Tm9sf2	0.039275	1.40588	0.855962	-0.224382	0.204775	0.688723				D3ZAL8	Lrrtm3	0.0134275	1.872	1.56279	0.644127
P15999	Atp5a1	0.0363883	1.43904	1.10945	0.149849	0.192645	0.715243				P24473	Gstk1	0.0321424	1.49292	1.18738	0.247784	0.16349	0.786509				Q6AYR2	Ndrg3	0.0263243	1.57964	0.908346	-0.138686	0.136075	0.866222				Q63270	Aco1	0.0390655	1.40821	0.877263	-0.188918	0.204775	0.688723				O54715	Atp6ap1	0.00274654	2.56121	1.57558	0.65588
P63249	Pkia	0.0363856	1.43907	1.20356	0.267305	0.192645	0.715243				P84850	D2hgdh	0.0323341	1.49034	1.40894	0.494615	0.163871	0.785498				P0DJJ3	Sgip1	0.0263992	1.57841	0.863013	-0.212546	0.136125	0.866063				Q64559	Acot7	0.039013	1.40879	0.9153	-0.127684	0.204775	0.688723				P24587	Akap5	0.0031916	2.49599	1.57759	0.657723
Q99P74	Rab27b	0.0366782	1.43559	1.33346	0.41517	0.193701	0.712869				O70257	Stx7	0.0326083	1.48667	0.930357	-0.104144	0.164852	0.782907				P54757	Epha5	0.0265855	1.57536	0.851935	-0.231185	0.136355	0.865329				P85515	Actr1a	0.0392493	1.40617	0.925742	-0.111318	0.204775	0.688723				P07687	Ephx1	3.04295e-06	5.5167	1.58034	0.660236
Q792I0	Lin7c	0.0369496	1.43239	1.09562	0.131752	0.194656	0.710731				Q8VI04	Asrgl1	0.0327746	1.48446	0.92858	-0.106902	0.165288	0.781759				Q3B7U9	Fkbp8	0.0266396	1.57447	0.870624	-0.199878	0.136355	0.865329				Q9R063	Prdx5	0.0391472	1.4073	1.09639	0.132762	0.204775	0.688723				P43425	Gng7	0.00559909	2.25188	1.5886	0.667754
P15684	Anpep	0.0371262	1.43032	1.13926	0.188093	0.195103	0.709736				P63159	Hmgb1	0.0330837	1.48039	0.833426	-0.262874	0.166028	0.779818				Q62825	Exoc3	0.0265863	1.57534	0.890886	-0.166687	0.136355	0.865329				Q4AE70	Carm1	0.0390229	1.40868	1.29199	0.369592	0.204775	0.688723				P84850	D2hgdh	5.85069e-05	4.23279	1.62057	0.696497
Q6PCT3	Tpd52l2	0.0372599	1.42876	1.07548	0.104977	0.195327	0.709237				Q01062	Pde2a	0.0330454	1.48089	1.17407	0.231522	0.166028	0.779818				P42346	Mtor	0.0274173	1.56198	0.907149	-0.140588	0.139305	0.856033				Q4KM62	Palmd	0.0402581	1.39515	0.731807	-0.450466	0.20642	0.685247				P84076	Hpca	3.55426e-05	4.44925	1.68517	0.752894
Q8VBU2	Ndrg2	0.0374915	1.42607	1.11044	0.151131	0.196063	0.707604				O35353	Gnb4	0.0338644	1.47026	0.834133	-0.261651	0.167674	0.775534				Q5QJC9	Bag5	0.0273603	1.56288	1.12292	0.167249	0.139305	0.856033				Q5M7A7	Cnrip1	0.0404655	1.39291	0.885209	-0.17591	0.20642	0.685247				P49621	Dgkb	0.000309522	3.50931	1.70514	0.769888
Q811Q2	Clic6	0.0381088	1.41897	0.815214	-0.294749	0.19832	0.702634				Q6IRE4	Tsg101	0.033715	1.47218	0.926506	-0.110127	0.167674	0.775534				P50554	Abat	0.0274139	1.56203	1.39212	0.477281	0.139305	0.856033				P11980	Pkm	0.0397542	1.40062	1.04729	0.0666566	0.20642	0.685247				P02651	Apoa4	0.00769696	2.11368	1.72093	0.783186
G3V7W1	Pdcd6	0.0380199	1.41999	1.12845	0.174349	0.19832	0.702634				P59215	Gnao1	0.0336196	1.47341	0.930496	-0.103928	0.167674	0.775534				P11730	Camk2g	0.0277232	1.55716	0.852969	-0.229435	0.14043	0.852541				Q08602	Rabggta	0.0404093	1.39352	1.08499	0.117688	0.20642	0.685247				Q5BJS7	Cpne9	3.48445e-05	4.45787	1.72649	0.787843
P29534	Vcam1	0.0390928	1.4079	0.843443	-0.245638	0.20078	0.697279				P97829	Cd47	0.034149	1.46662	1.09242	0.127526	0.167674	0.775534				Q3B8Q0	Mapre2	0.0278826	1.55467	0.924599	-0.1131	0.14043	0.852541				P15999	Atp5a1	0.0398757	1.39929	1.09317	0.12852	0.20642	0.685247				B2GV87	Ptpre	0.000137363	3.86213	1.74327	0.801799
Q62733	Tmpo	0.0390162	1.40876	0.881813	-0.181456	0.20078	0.697279				Q6AYS7	Acy1a	0.0336427	1.47311	1.11501	0.157051	0.167674	0.775534				P29419	Atp5i	0.0279083	1.55427	1.17175	0.228659	0.14043	0.852541				P08482	Chrm1	0.0402296	1.39545	1.10998	0.150532	0.20642	0.685247				Q01066	Pde1b	0.0006171	3.20964	1.7715	0.824973
P05696	Prkca	0.0389048	1.41	0.89131	-0.166001	0.20078	0.697279				Q1AAU6	Asap1	0.0341412	1.46672	1.13289	0.180014	0.167674	0.775534				Q7TMB0	Plppr3	0.0277959	1.55602	1.58674	0.666062	0.14043	0.852541				Q63486	Rraga	0.040394	1.39368	1.11789	0.160783	0.20642	0.685247				Q9JI12	Slc17a6	0.00452818	2.34408	1.77454	0.827449
P54645	Prkaa1	0.0388463	1.41065	0.897303	-0.156332	0.20078	0.697279				P57113	Gstz1	0.0340571	1.46779	1.16613	0.221729	0.167674	0.775534				P13264	Gls	0.0281574	1.55041	0.904781	-0.144359	0.140511	0.852289				Q5PQL7	Itm2c	0.0399349	1.39865	1.14967	0.201222	0.20642	0.685247				P36953	Afm	0.0162637	1.78878	1.82664	0.869194
P55053	Fabp5	0.0391454	1.40732	0.930141	-0.104478	0.20078	0.697279				P02683	Nsg1	0.0340498	1.46788	1.54015	0.623069	0.167674	0.775534				Q9ERH3	Wdr7	0.0280481	1.5521	1.06322	0.0884349	0.140511	0.852289				P48037	Anxa6	0.0404158	1.39345	1.24063	0.311071	0.20642	0.685247				Q5EBA1	Supv3l1	1.16424e-05	4.93396	1.9034	0.928579
P11980	Pkm	0.0386887	1.41242	1.0485	0.0683259	0.20078	0.697279				P21571	Atp5j	0.0341054	1.46718	1.68867	0.755889	0.167674	0.775534				Q5FVQ8	Nlrx1	0.028157	1.55041	1.27178	0.346844	0.140511	0.852289				P54290	Cacna2d1	0.0409531	1.38771	0.894435	-0.160951	0.208404	0.681095				A4F267	Tomm40l	0.00225608	2.64665	1.94922	0.962895
B5DEH2	Erlin2	0.0395072	1.40332	1.18504	0.244935	0.202152	0.694322				Q07803	Gfm1	0.0343679	1.46385	1.11189	0.153009	0.168346	0.773798				Q9QX73	Arhgef9	0.0281941	1.54984	1.35896	0.442499	0.140511	0.852289				Q6RJR6	Rtn3	0.0415578	1.38135	0.93691	-0.094017	0.209473	0.678872				P04639	Apoa1	0.000160257	3.79518	2.02271	1.01629
P15791	Camk2d	0.0404018	1.3936	0.843063	-0.246288	0.206238	0.685631				O35828	Coro7	0.0346974	1.4597	1.12086	0.164607	0.169319	0.771296				P11506	Atp2b2	0.0283317	1.54773	0.893867	-0.161868	0.140527	0.852241				P17764	Acat1	0.0413725	1.38329	1.07533	0.104779	0.209473	0.678872				Q9ESB5	Necab1	2.38885e-05	4.62181	2.0865	1.06109
F1M0Z1	Trio	0.0409203	1.38806	1.09078	0.125362	0.207474	0.683037				A1L108	Arpc5l	0.0347321	1.45927	1.13912	0.187918	0.169319	0.771296				P54921	Napa	0.0283325	1.54772	1.05922	0.0830045	0.140527	0.852241				O88943	Kcnq2	0.0415219	1.38172	1.13124	0.177904	0.209473	0.678872				Q6J4I0	Ppp1r1b	0.000260943	3.58345	2.1111	1.07799
P09812	Pygm	0.0409348	1.38791	1.14363	0.193621	0.207474	0.683037				Q63768	Crk	0.0355426	1.44925	0.806625	-0.310031	0.172861	0.762304				Q62658	Fkbp1a	0.0285293	1.54471	0.921548	-0.117869	0.140952	0.85093				P70473	Amacr	0.0413622	1.3834	1.56132	0.642766	0.209473	0.678872				Q5PPI4	Lamp5	0.00187667	2.72661	2.15618	1.10848
P23711	Hmox2	0.0408968	1.38831	1.18861	0.249279	0.207474	0.683037				P85515	Actr1a	0.0356905	1.44745	0.927081	-0.109232	0.173169	0.76153				Q7TP48	Apmap	0.0285525	1.54436	1.09892	0.136089	0.140952	0.85093				P63159	Hmgb1	0.0422508	1.37416	0.851253	-0.232339	0.211959	0.673748				P62966	Crabp1	0.00572074	2.24255	2.32327	1.21616
P06302	Ptma	0.0414482	1.38249	0.77103	-0.37514	0.207614	0.682744				Q9WVK3	Pecr	0.0360133	1.44354	1.20854	0.273262	0.174318	0.758657				P30427	Plec	0.0290578	1.53674	0.956345	-0.0643971	0.143105	0.844344				P61107	Rab14	0.0422253	1.37443	1.06151	0.0861147	0.211959	0.673748				Q9Z2I6	Sv2c	0.000489087	3.31061	2.35361	1.23487
Q64361	Lxn	0.0413693	1.38332	0.839007	-0.253245	0.207614	0.682744				P13601	Aldh1a7	0.0363174	1.43989	1.22346	0.290964	0.175375	0.756032				P21139	Man2c1	0.0293656	1.53216	0.848174	-0.237568	0.143942	0.841813				Q66HA6	Arl8b	0.0424518	1.3721	0.924359	-0.113475	0.212465	0.672712				P37136	Ache	0.00130454	2.88454	2.3866	1.25496
Q9WVC0	Sept7	0.0412643	1.38443	0.927395	-0.108744	0.207614	0.682744				Q6P7R8	Hsd17b12	0.0365952	1.43658	1.21088	0.276056	0.176302	0.753743				Q99PF5	Khsrp	0.0293207	1.53283	0.904209	-0.145271	0.143942	0.841813				P63095	Gnas	0.0427169	1.3694	0.89358	-0.162331	0.213288	0.671033				P35234	Ptpn5	3.91516e-05	4.40725	2.40496	1.26601
B1H267	Snx5	0.0413129	1.38391	1.06023	0.084373	0.207614	0.682744				Q00657	Cspg4	0.0371694	1.42981	0.904242	-0.145218	0.176598	0.753014				Q6P7Q1	Babam2	0.0297673	1.52626	0.916869	-0.125212	0.145224	0.837962				B2DD29	Brsk1	0.0428409	1.36814	0.926259	-0.110513	0.213405	0.670794				Q9QYJ6	Pde10a	0.000669443	3.17429	2.41576	1.27248
Q9Z1X1	Esyt1	0.0414182	1.38281	1.34605	0.428734	0.207614	0.682744				Q6Q0N1	Cndp2	0.0369011	1.43296	0.943462	-0.0839635	0.176598	0.753014				O35179	Sh3gl2	0.0297582	1.52639	0.925081	-0.112349	0.145224	0.837962				P62168	Ncs1	0.0429507	1.36703	1.30289	0.38171	0.213452	0.670699				Q9Z2J4	Nexn	0.00521443	2.28279	2.5878	1.37173
Q9JK11	Rtn4	0.0417471	1.37937	0.897462	-0.156078	0.208137	0.681652				P08461	Dlat	0.037035	1.43139	1.08247	0.114328	0.176598	0.753014				Q80WA4	Nova1	0.030131	1.52099	1.17252	0.229608	0.146314	0.834713				Q99PD4	Arpc1a	0.0430624	1.3659	0.88447	-0.177114	0.213504	0.670594				P38406	Gnal	0.00511062	2.29153	2.78431	1.47732
Q5XI79	Ndufaf7	0.0416798	1.38007	1.17169	0.228592	0.208137	0.681652				P08482	Chrm1	0.0368565	1.43349	1.10302	0.141459	0.176598	0.753014				P15385	Kcna4	0.0300732	1.52182	1.37134	0.455586	0.146314	0.834713				Q9JLP1	Khdrbs3	0.0434526	1.36198	0.764596	-0.387231	0.214538	0.668495				P04177	Th	0.000755792	3.1216	2.91008	1.54106
P29266	Hibadh	0.0422561	1.37411	1.13115	0.177797	0.210184	0.6774				Q6AYU3	Dnajb6	0.0371742	1.42976	1.2173	0.283688	0.176598	0.753014				P14925	Pam	0.0305051	1.51563	0.830108	-0.26863	0.147102	0.832382				P13852	Prnp	0.0436515	1.36	0.895354	-0.15947	0.214538	0.668495				P23977	Slc6a3	0.000665284	3.17699	3.10592	1.63502
Q8VIL3	Zwint	0.0426262	1.37032	0.832763	-0.264022	0.211533	0.674622				P49655	Kcnj10	0.0370857	1.43079	1.23758	0.307519	0.176598	0.753014				Q9WU82	Ctnnb1	0.0304768	1.51603	0.929463	-0.10553	0.147102	0.832382				Q9Z1Y3	Cdh2	0.0436264	1.36025	1.16597	0.221537	0.214538	0.668495				P51647	Aldh1a1	0.000168142	3.77432	4.00388	2.0014
D4A3K5	Hist1h1a	0.0432239	1.36428	0.680292	-0.555773	0.212666	0.672303				Q6MG11	Atat1	0.0377542	1.42304	0.877344	-0.188785	0.178104	0.749326				Q498R7	2	0.0303774	1.51745	1.1411	0.190427	0.147102	0.832382				Q6AYU3	Dnajb6	0.043675	1.35977	1.26098	0.334541	0.214538	0.668495				P06300	Pdyn	0.000156562	3.80531	5.21361	2.38228
P08753	Gnai3	0.0430627	1.3659	0.909288	-0.13719	0.212666	0.672303				Q60587	Hadhb	0.0376353	1.4244	1.10215	0.140325	0.178104	0.749326				Q1JU68	Eif3a	0.0306381	1.51374	1.10951	0.149927	0.147402	0.831497				Q6AYH5	Dctn2	0.0442666	1.35392	0.931861	-0.101813	0.216944	0.663652				Q9WUH4	Fhl1	0.0228068	1.64194	0.902062	-0.148702
P68182	Prkacb	0.0432517	1.364	1.21713	0.283484	0.212666	0.672303				Q5HZV9	Ppp1r7	0.0379262	1.42106	1.12294	0.167281	0.178104	0.749326				P63041	Cplx1	0.0308097	1.51131	0.817989	-0.289846	0.147888	0.830067				Q7TPB1	Cct4	0.0444368	1.35226	0.950143	-0.0737835	0.217275	0.662989				D4ACN8	Plgrkt	0.0227774	1.6425	1.63518	0.70945
Q66H62	Cyld	0.0430688	1.36584	1.31674	0.396973	0.212666	0.672303				Q63060	Gk	0.037684	1.42384	1.13463	0.182226	0.178104	0.749326				P18266	Gsk3b	0.0312815	1.50471	0.872026	-0.197556	0.149804	0.824478				P18484	Ap2a2	0.0446624	1.35006	1.06065	0.0849438	0.217874	0.661795				P13234	Camk4	0.0230463	1.6374	1.17838	0.2368
P62914	Rpl11	0.0435722	1.36079	0.9138	-0.13005	0.213748	0.670099				D3ZAL8	Lrrtm3	0.0378472	1.42197	1.41121	0.496929	0.178104	0.749326				Q8CFG6	Cacna2d2	0.0314559	1.5023	1.36392	0.447758	0.150296	0.823052				Q925N6	Igsf1	0.0448694	1.34805	1.24845	0.320142	0.218381	0.660784				P10686	Plcg1	0.0235619	1.62779	1.14262	0.19235
Q5XIG0	Nudt9	0.0437819	1.35871	1.13436	0.181885	0.213797	0.669998				Q5XIG0	Nudt9	0.0386669	1.41266	1.13789	0.18636	0.181169	0.741917				O88763	Pik3c3	0.0316731	1.49931	0.662677	-0.593621	0.15088	0.821369				O08557	Ddah1	0.045204	1.34482	1.0747	0.10393	0.218508	0.660532				P11442	Cltc	0.0236999	1.62525	0.960534	-0.0580911
Q63416	Itih3	0.0437224	1.3593	1.19451	0.256416	0.213797	0.669998				P70619	Gsr	0.0390665	1.4082	1.10386	0.142552	0.182209	0.739431				P85969	Napb	0.0317229	1.49863	0.887051	-0.172912	0.15088	0.821369				Q6AY30	Sccpdh	0.045008	1.34671	1.15145	0.203452	0.218508	0.660532				P09117	Aldoc	0.0237619	1.62412	0.922044	-0.117092
Q6AXS5	Serbp1	0.0441743	1.35483	0.90425	-0.145206	0.21522	0.667117				Q6AXV4	Samm50	0.0390343	1.40855	1.11348	0.155075	0.182209	0.739431				D4AB66	Ston2	0.0319513	1.49551	1.28797	0.365096	0.151618	0.819249				P23562	Slc4a1	0.0451866	1.34499	1.35587	0.439224	0.218508	0.660532				P31424	Grm5	0.0238254	1.62296	1.17261	0.229722
P04775	Scn2a	0.0445155	1.35149	0.934036	-0.09845	0.216393	0.664756				P13852	Prnp	0.0396784	1.40145	0.904867	-0.144222	0.184558	0.733867				Q9JKA9	Hcn2	0.0323204	1.49052	0.774708	-0.368275	0.151722	0.818952				Q52KK3	Slc25a51	0.0453617	1.34331	1.1707	0.227366	0.218774	0.660005				Q07647	Slc2a3	0.0238928	1.62173	0.935502	-0.0961867
Q920L2	Sdha	0.0449324	1.34744	1.08356	0.115773	0.216936	0.663668				Q3SWS8	Rae1	0.0397507	1.40065	1.20554	0.269684	0.184558	0.733867				Q9JL55	Gde1	0.0323099	1.49066	0.822102	-0.282611	0.151722	0.818952				O70593	Sgta	0.0457703	1.33942	0.923611	-0.114643	0.220241	0.657102				Q62881	Nol3	0.023999	1.61981	0.841921	-0.248244
Q9JJP9	Ubqln1	0.0448355	1.34838	1.14301	0.192838	0.216936	0.663668				P83888	Tubg1	0.0401031	1.39682	0.888901	-0.169905	0.184934	0.732982				P09216	Prkce	0.0321871	1.49232	0.863738	-0.211334	0.151722	0.818952				Q9QZG1	Slc22a23	0.0459856	1.33738	0.852408	-0.230384	0.22078	0.656041				Q6IMF3	Krt1	0.0244055	1.61251	0.439284	-1.18677
P28037	Aldh1l1	0.0449216	1.34755	1.19521	0.257262	0.216936	0.663668				P47942	Dpysl2	0.0400511	1.39739	0.934238	-0.0981385	0.184934	0.732982				P62890	Rpl30	0.0323373	1.4903	0.865121	-0.209026	0.151722	0.818952				P51650	Aldh5a1	0.0461438	1.33589	1.08851	0.122349	0.221038	0.655533				O08774	Rgs12	0.0243358	1.61376	0.680965	-0.554348
Q6P9T8	Tubb4b	0.0451293	1.34554	0.894359	-0.161074	0.217397	0.662747				Q63065	Pdk1	0.0401005	1.39685	1.1526	0.204888	0.184934	0.732982				P36972	Aprt	0.0322568	1.49138	1.12926	0.175379	0.151722	0.818952				Q63016	Slc7a5	0.0463172	1.33426	0.906104	-0.142251	0.221367	0.654887				Q63377	Atp1b3	0.0244212	1.61223	0.848708	-0.23666
Q63569	Psmc3	0.0452743	1.34415	0.948764	-0.0758789	0.217605	0.662331				O35764	Nptxr	0.0410185	1.38702	0.800074	-0.321794	0.184988	0.732857				Q8K4G6	Macrod1	0.0327348	1.48499	0.835505	-0.25928	0.152841	0.815761				O54701	Slc24a2	0.0464848	1.33269	0.845846	-0.241533	0.221671	0.654292				P10824	Gnai1	0.0243323	1.61382	0.903196	-0.146889
P05371	Clu	0.0456955	1.34013	0.864239	-0.210498	0.219141	0.659276				Q9Z0G8	Wipf3	0.04096	1.38764	0.866647	-0.206484	0.184988	0.732857				Q03114	Cdk5	0.0326509	1.4861	0.876417	-0.19031	0.152841	0.815761				Q9JMB5	Adrm1	0.0467481	1.33024	0.94899	-0.0755354	0.222425	0.652816				Q3B7U9	Fkbp8	0.0243451	1.61359	0.920274	-0.119864
P05065	Aldoa	0.045973	1.3375	0.919792	-0.120621	0.219976	0.657624				Q4G009	Mcts1	0.0405143	1.39239	0.904918	-0.144141	0.184988	0.732857				P62828	Ran	0.0328693	1.48321	0.92358	-0.114691	0.152841	0.815761				Q5M7T9	Thnsl2	0.0472386	1.3257	0.412495	-1.27755	0.223293	0.651126				Q561S0	Ndufa10	0.0245615	1.60974	1.09088	0.125493
P16036	Slc25a3	0.0463321	1.33412	1.07494	0.104256	0.221199	0.655217				P58405	Strn3	0.0407558	1.38981	0.934273	-0.0980835	0.184988	0.732857				P10687	Plcb1	0.0328639	1.48328	0.952063	-0.0708708	0.152841	0.815761				Q01986	Map2k1	0.0472268	1.32581	1.10966	0.15012	0.223293	0.651126				P47727	Cbr1	0.02449	1.61101	1.1154	0.157556
Q5FVH2	Pld3	0.0471696	1.32634	0.860596	-0.216593	0.223207	0.651292				P10719	Atp5b	0.040348	1.39418	1.08258	0.114469	0.184988	0.732857				Q63604	Ntrk2	0.0332591	1.47809	0.845297	-0.242469	0.15431	0.811606				P54282	Cacna1a	0.0472457	1.32564	1.18082	0.239789	0.223293	0.651126				Q9ES40	Arl6ip5	0.024556	1.60984	1.1215	0.165435
P46933	Apbb1	0.0470131	1.32778	0.907205	-0.140499	0.223207	0.651292				Q9QX69	Lancl1	0.0402114	1.39565	1.08289	0.114882	0.184988	0.732857				Q5GFD9	Impact	0.0339779	1.4688	1.09452	0.130298	0.157295	0.803284				O08873	Madd	0.0474149	1.32409	1.14216	0.19176	0.223593	0.650541				P42676	Nln	0.0241352	1.61735	1.16612	0.221713
O88339	Epn1	0.0470812	1.32715	0.919463	-0.121136	0.223207	0.651292				P97521	Slc25a20	0.0404272	1.39333	1.1372	0.185481	0.184988	0.732857				Q5FVC7	Acap2	0.0342128	1.46581	0.801816	-0.318656	0.157775	0.801962				O35567	Atic	0.0475765	1.32261	1.0918	0.126703	0.22386	0.650024				Q920A6	Scpep1	0.0241782	1.61658	1.2085	0.273215
P26431	Slc9a1	0.0471465	1.32655	1.25337	0.32581	0.223207	0.651292				Q5M9G9	Tbrg4	0.0408341	1.38898	1.16601	0.221583	0.184988	0.732857				Q56A18	Smarce1	0.0342334	1.46555	1.16035	0.214564	0.157775	0.801962				P56522	Fdxr	0.0484818	1.31442	0.715845	-0.482281	0.224545	0.648696				Q06486	Csnk1d	0.0246771	1.60771	0.888452	-0.170634
P32738	Chat	0.0473938	1.32428	2.26534	1.17972	0.223772	0.650194				Q8K3P6	Slc25a25	0.0408225	1.3891	1.30637	0.385561	0.184988	0.732857				P97546	Nptn	0.0345526	1.46152	0.879444	-0.185337	0.1582	0.800795				Q8K4M9	Osbpl1a	0.0484993	1.31426	0.837926	-0.255104	0.224545	0.648696				O08629	Trim28	0.0248535	1.60461	1.1093	0.149645
O08837	Cdc5l	0.0482021	1.31693	1.28862	0.365826	0.227086	0.64381				Q63544	Sncg	0.0409842	1.38738	1.38716	0.472136	0.184988	0.732857				Q4G017	Nisch	0.0344977	1.46221	1.11934	0.162647	0.1582	0.800795				Q6P0K8	Jup	0.0485739	1.3136	0.896891	-0.156996	0.224545	0.648696				P62246	Rps15a	0.0249217	1.60342	1.17829	0.236698
Q62825	Exoc3	0.0485822	1.31352	0.921678	-0.117666	0.228373	0.641356				P62919	Rpl8	0.0411683	1.38544	0.876931	-0.189465	0.185256	0.732228				O08719	Evl	0.0344937	1.46226	1.24411	0.315113	0.1582	0.800795				P14669	Anxa3	0.048493	1.31432	0.919122	-0.121671	0.224545	0.648696				Q63081	Pdia6	0.0253956	1.59524	0.888948	-0.169829
Q68FS2	Cops4	0.048698	1.31249	0.953183	-0.0691747	0.228416	0.641273				P63095	Gnas	0.0416569	1.38031	0.905355	-0.143445	0.187045	0.728053				Q63198	Cntn1	0.0347131	1.45951	0.900863	-0.15062	0.158237	0.800693				P12711	Adh5	0.0486747	1.3127	1.06174	0.086428	0.224545	0.648696				Q9QXY2	Srcin1	0.0253032	1.59682	0.897959	-0.155278
P35427	Rpl13a	0.0489533	1.31022	0.890651	-0.167068	0.22911	0.639957				Q4KLH4	Pspc1	0.0422536	1.37414	1.08362	0.115853	0.189311	0.722824				P48721	Hspa9	0.0346946	1.45974	1.07617	0.105911	0.158237	0.800693				Q5GFD9	Impact	0.0486515	1.3129	1.10015	0.137701	0.224545	0.648696				P02650	Apoe	0.0252983	1.59691	0.927835	-0.10806
Q32PX7	Fubp1	0.04967	1.30391	0.878715	-0.186534	0.231093	0.636212				P47971	Nptx1	0.0427098	1.36947	0.861853	-0.214487	0.190928	0.71913				P63095	Gnas	0.0352249	1.45315	0.83053	-0.267896	0.159993	0.795898				Q5XIC0	Eci2	0.0479406	1.3193	1.1684	0.224531	0.224545	0.648696				Q5XIN6	Letm1	0.0251686	1.59914	1.07259	0.101093
P53042	Ppp5c	0.0496142	1.30439	0.914768	-0.128522	0.231093	0.636212				P69897	Tubb5	0.0429482	1.36706	0.871549	-0.198346	0.190928	0.71913				Q9Z0J8	Negr1	0.0352518	1.45282	0.861188	-0.215599	0.159993	0.795898				P31421	Grm2	0.0480932	1.31792	1.34155	0.423898	0.224545	0.648696				Q63413	Ddx39b	0.0253546	1.59594	1.10093	0.138723
Q64649	Phka1	0.0497011	1.30363	1.35173	0.434806	0.231093	0.636212				Q56AP7	Crbn	0.0429243	1.3673	1.09293	0.128199	0.190928	0.71913				Q63531	Rps6ka1	0.0353493	1.45162	1.35027	0.433244	0.160085	0.79565				Q08877	Dnm3	0.0486588	1.31284	1.42808	0.514073	0.224545	0.648696				P11348	Qdpr	0.0254079	1.59503	1.16342	0.218371
Q5EB62	Slc25a46	0.0500105	1.30094	1.19304	0.254642	0.231764	0.634953				Q68FW7	Tars2	0.042988	1.36665	1.13909	0.187878	0.190928	0.71913				Q4V8B7	Hsdl1	0.0354752	1.45008	1.27073	0.345661	0.160307	0.795048				P11730	Camk2g	0.0493566	1.30665	0.884869	-0.176464	0.226977	0.644019				P49186	Mapk9	0.0251682	1.59915	1.199	0.261827
Q62868	Rock2	0.0500618	1.30049	0.918984	-0.121889	0.231764	0.634953				D4A3K5	Hist1h1a	0.0431875	1.36464	0.594142	-0.751121	0.191134	0.718662				P37397	Cnn3	0.0355706	1.44891	0.8198	-0.286656	0.160393	0.794815				P69682	Necap1	0.0494164	1.30613	1.16667	0.222392	0.226977	0.644019				P10888	Cox4i1	0.0257581	1.58909	1.10924	0.14957
Q01062	Pde2a	0.0502113	1.2992	1.29789	0.376164	0.231952	0.634602				Q75Q40	Tomm40	0.0432209	1.36431	1.1655	0.220952	0.191134	0.718662				P62961	Ybx1	0.0360337	1.44329	0.77066	-0.375834	0.16178	0.791075				P28073	Psmb6	0.0496963	1.30368	0.906889	-0.141003	0.227698	0.64264				Q9JLU4	Shank3	0.0257593	1.58907	1.22209	0.289352
Q07652	Cacna1e	0.0508577	1.29364	1.28866	0.365868	0.234435	0.629978				Q6IRK9	Cpq	0.0435221	1.36129	1.12613	0.171376	0.191637	0.71752				Q4QQV3	Fam162a	0.0360185	1.44347	1.14927	0.200722	0.16178	0.791075				Q63100	Dync1i1	0.0498947	1.30195	0.927781	-0.108143	0.227698	0.64264				P54290	Cacna2d1	0.0260291	1.58454	0.882732	-0.179952
Q9JHZ4	Gripap1	0.0513476	1.28948	1.07639	0.106203	0.236155	0.626803				P05982	Nqo1	0.0434365	1.36215	1.42816	0.514161	0.191637	0.71752				Q9WV48	Shank1	0.0361354	1.44207	0.710116	-0.493873	0.161885	0.790794				Q5EB81	Cyb5r1	0.0497966	1.3028	1.16227	0.21695	0.227698	0.64264				A8WCF8	Tprg1l	0.0260275	1.58457	1.09598	0.132219
P55067	Ncan	0.0514525	1.28859	0.903224	-0.146844	0.236155	0.626803				P62944	Ap2b1	0.0438294	1.35823	1.06174	0.086436	0.192575	0.7154				P63138	Gabrb2	0.0362335	1.44089	0.796867	-0.327589	0.161968	0.790572				P54690	Bcat1	0.0500169	1.30088	1.14995	0.201567	0.227765	0.642513				F1LQY6	Necab2	0.0263146	1.5798	1.15186	0.203963
Q07803	Gfm1	0.0518603	1.28516	1.12083	0.164561	0.237102	0.625064				P97836	Dlgap1	0.0441076	1.35549	0.790256	-0.339608	0.192972	0.714505				Q99MS0	Sec14l2	0.036309	1.43999	0.914654	-0.128702	0.161968	0.790572				P16638	Acly	0.0509401	1.29294	1.11195	0.153093	0.231009	0.636372				P81795	Eif2s3	0.026578	1.57548	0.854675	-0.226552
P25409	Gpt	0.0519023	1.28481	1.16367	0.21868	0.237102	0.625064				P69682	Necap1	0.0440325	1.35623	1.13487	0.182526	0.192972	0.714505				P31421	Grm2	0.0363925	1.43899	1.51232	0.596761	0.161991	0.790509				Q63692	Cdc37	0.0509468	1.29288	1.06553	0.0915685	0.231009	0.636372				Q63604	Ntrk2	0.0266008	1.5751	0.879533	-0.18519
P31044	Pebp1	0.0519908	1.28407	1.09609	0.13236	0.237102	0.625064				Q9Z173	Adgrl3	0.0447018	1.34968	1.05853	0.0820593	0.194739	0.710547				Q8K1Q4	Lzts3	0.0365155	1.43752	1.5143	0.598653	0.162192	0.789971				Q566Q8	Bles03	0.0512316	1.29046	1.09656	0.132989	0.231806	0.634876				P06685	Atp1a1	0.0264979	1.57679	0.943427	-0.0840179
Q08406	Cntfr	0.0521177	1.28302	0.842595	-0.247089	0.237176	0.62493				B5DEH2	Erlin2	0.0446464	1.35021	1.15621	0.209401	0.194739	0.710547				Q4G074	Kbp	0.0370108	1.43167	1.21979	0.286635	0.164045	0.785036				D3ZAF6	Atp5j2	0.051921	1.28466	1.18858	0.249239	0.234423	0.629999				P28075	Psmb5	0.0267944	1.57196	1.08013	0.111211
Q9JJW3	Usmg5	0.0525957	1.27905	1.16427	0.219426	0.238843	0.621888				Q6TUG0	Dnajb11	0.0449133	1.34763	1.08139	0.112887	0.195189	0.709544				Q99MZ8	Lasp1	0.037542	1.42548	0.914086	-0.129599	0.166046	0.779773				Q68FY0	Uqcrc1	0.0523099	1.28142	1.08895	0.122934	0.235678	0.627681				F1M0Z1	Trio	0.0266045	1.57505	1.11049	0.151191
Q6Q629	Dpp10	0.05309	1.27499	1.06143	0.0860043	0.240461	0.618956				P22831	Synpr	0.0449955	1.34683	1.25652	0.329431	0.195189	0.709544				P10499	Kcna1	0.0377648	1.42291	0.699885	-0.51481	0.166217	0.779326				O35796	C1qbp	0.0525602	1.27934	1.21531	0.28133	0.236303	0.626531				Q91ZW1	Tfam	0.0268242	1.57147	1.1331	0.180275
Q5PQV5	Tpbg	0.05324	1.27376	0.748701	-0.417539	0.240461	0.618956				F1M0Z1	Trio	0.0452153	1.34471	1.09852	0.135564	0.195725	0.708355				P82995	Hsp90aa1	0.0378196	1.42228	0.912264	-0.132477	0.166217	0.779326				B0BNE5	Esd	0.0527688	1.27762	1.07044	0.0982073	0.236741	0.625727				B2RYI0	Wdr91	0.0267925	1.57199	1.14131	0.190693
P43245	Abcb1	0.0533228	1.27309	1.14689	0.197724	0.240461	0.618956				B2GV54	Nceh1	0.0456217	1.34083	1.06774	0.094555	0.19707	0.70538				O54921	Exoc2	0.0378155	1.42233	1.1055	0.144704	0.166217	0.779326				Q3T1J1	Eif5a	0.0530371	1.27542	0.867189	-0.205582	0.237053	0.625154				P69060	Cmas	0.0267018	1.57346	1.14819	0.199366
P02688	Mbp	0.0534016	1.27245	0.834391	-0.261204	0.240461	0.618956				P23593	Apod	0.0462581	1.33481	0.712094	-0.489861	0.198428	0.702398				Q5I0K3	Clybl	0.0382672	1.41717	0.765267	-0.385964	0.167827	0.775138				Q91Z80	Ppfia4	0.0530619	1.27522	1.13189	0.178735	0.237053	0.625154				Q5RJY4	Dhrs7b	0.0269627	1.56924	1.13443	0.181966
P45953	Acadvl	0.0536265	1.27062	1.13058	0.177058	0.240962	0.618051				Q641Y5	Atg7	0.046149	1.33584	0.788678	-0.342493	0.198428	0.702398				O88761	Psmd1	0.0387565	1.41166	1.08701	0.120366	0.168557	0.773254				D4A055	Cacnb4	0.0532897	1.27336	1.14425	0.194399	0.237465	0.6244				Q9QWN8	Sptbn2	0.0276747	1.55792	0.959811	-0.0591779
Q924S1	Agpat4	0.0537744	1.26942	0.76321	-0.389848	0.241121	0.617766				Q3KRD5	Tomm34	0.046103	1.33627	0.917281	-0.124564	0.198428	0.702398				P20070	Cyb5r3	0.0386978	1.41231	1.15829	0.212001	0.168557	0.773254				P36876	Ppp2r2a	0.0533785	1.27263	1.08109	0.112491	0.237465	0.6244				Q566C7	Nudt3	0.0278109	1.55579	1.07917	0.109919
P24155	Thop1	0.0539211	1.26824	0.924394	-0.113421	0.241274	0.61749				P35434	Atp5d	0.0463236	1.3342	1.09274	0.127953	0.198428	0.702398				P27321	Cast	0.038526	1.41425	1.21425	0.280066	0.168557	0.773254				Q9JJW3	Usmg5	0.0539815	1.26776	1.15234	0.204568	0.238529	0.622459				P17077	Rpl9	0.0277941	1.55605	1.12212	0.166233
Q5XIJ4	Fam210a	0.0546792	1.26218	1.13559	0.183442	0.243349	0.61377				Q80ZG1	Ric8a	0.0464929	1.33261	0.85225	-0.230651	0.198736	0.701724				Q642A4	2	0.0387199	1.41207	1.28974	0.367083	0.168557	0.773254				P31399	Atp5h	0.0539858	1.26772	1.0782	0.108619	0.238529	0.622459				P20272	Cnr1	0.027947	1.55367	1.12787	0.173594
Q00657	Cspg4	0.054749	1.26162	0.923232	-0.115234	0.243349	0.61377				P50137	Tkt	0.0468021	1.32973	0.922326	-0.116652	0.19964	0.699753				P70478	Apc	0.038874	1.41034	0.802389	-0.317626	0.168713	0.772851				O35094	Timm44	0.0540506	1.2672	1.20029	0.263388	0.238529	0.622459				P14270	Pde4d	0.0280988	1.55131	0.711403	-0.491261
Q925N3	Pex5l	0.0548472	1.26085	0.873501	-0.195118	0.243349	0.61377				P62747	Rhob	0.0472638	1.32547	0.923337	-0.115071	0.201191	0.696391				P49620	Dgkg	0.0391973	1.40674	0.591327	-0.757971	0.169761	0.770161				Q6DGG0	Ppid	0.0541103	1.26672	1.08482	0.117456	0.238529	0.622459				P52296	Kpnb1	0.028047	1.55211	0.929589	-0.105336
Q7M767	Ube2v2	0.0549461	1.26006	1.07596	0.105618	0.243349	0.61377				P07936	Gap43	0.0473783	1.32442	0.901884	-0.148986	0.201258	0.696246				Q63374	Nrxn2	0.0395237	1.40314	0.861526	-0.215034	0.170164	0.769133				Q07310	Nrxn3	0.0542785	1.26537	1.16959	0.226004	0.238529	0.622459				Q9WVI4	Gucy1a2	0.0283751	1.54706	1.23451	0.303937
Q9Z1B2	Gstm5	0.0549606	1.25995	1.0819	0.113571	0.243349	0.61377				Q6AXY0	Gsta6	0.0475999	1.32239	0.843782	-0.245058	0.201783	0.695116				Q8VD52	Pdxp	0.0395354	1.40301	1.08605	0.119096	0.170164	0.769133				Q64232	Tecr	0.0542939	1.26525	0.805814	-0.311481	0.238529	0.622459				O88989	Mdh1	0.0286683	1.5426	0.928534	-0.106973
P55926	Asic1	0.0552754	1.25747	1.51733	0.601533	0.243349	0.61377				P49186	Mapk9	0.0481022	1.31783	1.12645	0.171779	0.203489	0.691458				O08837	Cdc5l	0.0394643	1.4038	1.2977	0.375959	0.170164	0.769133				Q63468	Prpsap1	0.0544035	1.26437	1.17034	0.226931	0.238529	0.622459				Q8K1Q4	Lzts3	0.0286659	1.54263	1.34433	0.426887
P02683	Nsg1	0.055281	1.25742	1.44089	0.526965	0.243349	0.61377				P23562	Slc4a1	0.0484523	1.31469	1.2385	0.308599	0.204547	0.689206				Q64541	Atp1a4	0.0402117	1.39565	0.756815	-0.401988	0.170988	0.767034				Q5FVM4	Nono	0.0546141	1.2627	0.926565	-0.110036	0.238956	0.621682				Q07803	Gfm1	0.0289895	1.53776	1.11198	0.153136
Q62918	Nell2	0.0552945	1.25732	0.721536	-0.470857	0.243349	0.61377				P15791	Camk2d	0.0486278	1.31312	0.834958	-0.260224	0.204868	0.688526				Q63941	Rab3b	0.0399559	1.39842	0.84602	-0.241236	0.170988	0.767034				O35413	Sorbs2	0.0548024	1.2612	0.877166	-0.189078	0.239285	0.621084				P22831	Synpr	0.0293526	1.53235	0.850498	-0.233621
A9CMA6	Tmem163	0.0557448	1.2538	1.32981	0.411221	0.244826	0.611143				O70352	Cd82	0.0490773	1.30912	0.773868	-0.36984	0.20608	0.685964				Q9JIR4	Rims1	0.040123	1.39661	0.907813	-0.139534	0.170988	0.767034				O35179	Sh3gl2	0.0551211	1.25868	0.937859	-0.0925572	0.239748	0.620245				Q812E9	Gpm6a	0.0292258	1.53423	0.900687	-0.150902
Q6AXV4	Samm50	0.0558873	1.25269	1.0992	0.136459	0.244944	0.610933				B0BNM1	Naxe	0.0491169	1.30877	1.15839	0.212117	0.20608	0.685964				Q76EQ0	Srr	0.0402194	1.39556	0.908555	-0.138355	0.170988	0.767034				Q6AY09	Hnrnph2	0.0551335	1.25858	1.1415	0.190926	0.239748	0.620245				Q6IRK9	Cpq	0.0293195	1.53284	1.09806	0.134955
P30349	Lta4h	0.056001	1.2518	1.0947	0.130539	0.244944	0.610933				P29534	Vcam1	0.049602	1.3045	0.822912	-0.28119	0.206297	0.685507				B5DF89	Cul3	0.0402174	1.39559	1.10445	0.143324	0.170988	0.767034				P24942	Slc1a3	0.0560642	1.25131	0.856578	-0.223344	0.243294	0.613869				Q1HCL7	Nadk2	0.0293925	1.53176	1.16202	0.21663
O55012	Picalm	0.0566449	1.24684	1.07554	0.105066	0.246542	0.60811				P63319	Prkcg	0.0498435	1.30239	0.916844	-0.125252	0.206297	0.685507				P83732	Rpl24	0.0398911	1.39912	1.13746	0.185822	0.170988	0.767034				P60203	Plp1	0.0563566	1.24906	0.841868	-0.248335	0.243704	0.613138				Q4V8E4	Cfap36	0.0292696	1.53358	1.22606	0.294026
P53678	Ap3m2	0.0566824	1.24655	1.10009	0.137619	0.246542	0.60811				Q8R4A1	Ero1a	0.0498744	1.30212	0.928733	-0.106664	0.206297	0.685507				P47863	Aqp4	0.0403357	1.39431	0.866939	-0.205997	0.171136	0.766658				P55926	Asic1	0.0564341	1.24846	1.50057	0.585508	0.243704	0.613138				P13383	Ncl	0.0294898	1.53033	1.06954	0.0969907
P0C2X9	Aldh4a1	0.056712	1.24633	1.12695	0.172427	0.246542	0.60811				P13676	Apeh	0.0497634	1.30309	1.10674	0.146313	0.206297	0.685507				Q62718	Ntm	0.0405921	1.39156	0.876204	-0.190661	0.171872	0.764794				P0C089	Ptpmt1	0.0565026	1.24793	1.23158	0.300506	0.243704	0.613138				O88778	Bsn	0.0296674	1.52772	0.910828	-0.134749
P68255	Ywhaq	0.0569015	1.24488	0.929508	-0.105461	0.246866	0.607539				P18886	Cpt2	0.0495539	1.30492	1.20222	0.265701	0.206297	0.685507				Q5FVH8	Rgs7bp	0.0407127	1.39027	0.881085	-0.182647	0.172035	0.764383				Q80W92	Vac14	0.057882	1.23746	0.918461	-0.122709	0.249145	0.603548				O89049	Txnrd1	0.0296721	1.52765	1.13586	0.183791
P47728	Calb2	0.0570338	1.24387	1.41479	0.500583	0.246938	0.607413				Q4G069	Rmdn1	0.0497499	1.30321	1.20532	0.269419	0.206297	0.685507				P05426	Rpl7	0.0409554	1.38769	0.893279	-0.162817	0.172707	0.762689				Q5M9G3	Caprin1	0.0580824	1.23596	0.892023	-0.164847	0.2495	0.60293				Q58FK9	Kyat3	0.0302215	1.51968	1.22821	0.296556
O35430	Apba1	0.05759	1.23965	0.851	-0.232768	0.248841	0.604078				P55926	Asic1	0.0492991	1.30716	1.46605	0.551937	0.206297	0.685507				P20595	Gucy1b3	0.0411142	1.38601	1.20688	0.271286	0.173028	0.761884				P19103	Ppp1r1a	0.0582125	1.23498	1.21226	0.2777	0.249557	0.60283				Q63065	Pdk1	0.0304804	1.51598	1.14221	0.191828
Q3B7D0	Cpox	0.05789	1.2374	0.887548	-0.172103	0.249633	0.602698				P52759	Rida	0.0502488	1.29887	0.894624	-0.160646	0.206638	0.68479				P97689	Slc14a1	0.0412146	1.38495	0.753477	-0.408364	0.173103	0.761695				Q64361	Lxn	0.0587794	1.23077	0.843041	-0.246326	0.251143	0.600078				D3ZZC3	Klhl22	0.0304703	1.51612	1.21056	0.27568
Q6AXR4	Hexb	0.0583188	1.23419	0.816398	-0.292655	0.250977	0.600366				P20595	Gucy1b3	0.0502688	1.2987	1.19148	0.252754	0.206638	0.68479				Q62764	Ybx3	0.0418454	1.37835	0.716262	-0.48144	0.174423	0.758396				Q6XVN8	Map1lc3a	0.0588987	1.22989	1.18463	0.244435	0.251143	0.600078				Q9ESR9	Abca2	0.030784	1.51167	1.235	0.304512
P63039	Hspd1	0.0586239	1.23193	1.0782	0.108622	0.251549	0.599378				P20788	Uqcrfs1	0.0503044	1.29839	1.09772	0.134505	0.206638	0.68479				F1LYQ8	Farp1	0.0419475	1.37729	0.745768	-0.423202	0.174423	0.758396				Q05175	Basp1	0.0589383	1.2296	0.853337	-0.228813	0.251143	0.600078				P61314	Rpl15	0.0309063	1.50995	0.855063	-0.225897
Q6AYK3	Isyna1	0.0586875	1.23145	1.11495	0.156983	0.251549	0.599378				Q62915	Cask	0.050453	1.29711	1.09253	0.127676	0.206638	0.68479				Q66HG5	Tm9sf2	0.0418825	1.37797	0.865925	-0.207686	0.174423	0.758396				Q9QXQ0	Actn4	0.0591856	1.22778	0.918358	-0.122871	0.251438	0.59957				Q9JKC9	Synrg	0.0312287	1.50545	0.83608	-0.258288
P31232	Tagln	0.0590441	1.22882	1.58	0.659922	0.251936	0.598709				P54921	Napa	0.0504614	1.29704	1.07462	0.103826	0.206638	0.68479				P46462	Vcp	0.0418299	1.37851	0.933062	-0.0999551	0.174423	0.758396				Q63081	Pdia6	0.0595225	1.22532	0.884113	-0.177698	0.251438	0.59957				P84039	Enpp5	0.0314552	1.50231	1.13987	0.188869
P42123	Ldhb	0.0595437	1.22516	1.08082	0.112123	0.251936	0.598709				H1UBN0	Cpne7	0.0506325	1.29557	1.24371	0.314652	0.206924	0.684189				P14882	Pcca	0.0417402	1.37945	1.14442	0.194612	0.174423	0.758396				Q5XIJ4	Fam210a	0.0595325	1.22525	1.18441	0.244168	0.251438	0.59957				Q2TA68	Opa1	0.0315646	1.5008	1.08841	0.122223
Q6P6Q9	Micu1	0.0596652	1.22428	1.1106	0.151337	0.251936	0.598709				Q1HCL7	Nadk2	0.0512727	1.29011	1.11927	0.162563	0.209126	0.679591				Q5XIB4	Ufsp2	0.0422071	1.37461	0.786882	-0.34578	0.175151	0.756588				Q9JJM9	Sept5	0.0595777	1.22492	0.935387	-0.0963642	0.251438	0.59957				P97612	Faah	0.0319712	1.49524	0.882795	-0.17985
O08875	Dclk1	0.0596824	1.22415	0.917652	-0.123981	0.251936	0.598709				P10824	Gnai1	0.0515971	1.28737	0.900031	-0.151953	0.209893	0.678002				Q6AYS7	Acy1a	0.0423566	1.37308	1.11048	0.151183	0.175424	0.755912				P10536	Rab1b	0.0596729	1.22422	0.775352	-0.367077	0.251438	0.59957				P16975	Sparc	0.0323259	1.49045	1.25963	0.333006
P59215	Gnao1	0.0598564	1.22289	0.944341	-0.0826209	0.251936	0.598709				P97603	Neo1	0.0516663	1.28679	0.870443	-0.200179	0.209893	0.678002				P09606	Glul	0.0424579	1.37204	0.855265	-0.225557	0.175463	0.755814				P21531	Rpl3	0.0597185	1.22389	0.87801	-0.187691	0.251438	0.59957				Q5RJR2	Twf1	0.0325245	1.48779	1.06071	0.0850284
P18886	Cpt2	0.0598914	1.22264	1.22765	0.295895	0.251936	0.598709				O35796	C1qbp	0.0523393	1.28117	1.19464	0.256581	0.212206	0.673242				P12368	Prkar2a	0.0425347	1.37126	1.08672	0.119975	0.175463	0.755814				D3ZW55	Itpa	0.0601675	1.22064	0.720043	-0.473845	0.252831	0.59717				P30839	Aldh3a2	0.0329899	1.48162	1.13366	0.180988
P97694	Cyth1	0.0599648	1.2221	0.844444	-0.243926	0.251936	0.598709				O88881	Begain	0.0524582	1.28019	1.36977	0.453937	0.212268	0.673115				A6JFQ6	Clvs1	0.0433151	1.36336	1.15629	0.209503	0.178328	0.748781				Q6AYT7	Abhd12	0.0604784	1.2184	0.875175	-0.192357	0.253631	0.595797				Q78P75	Dynll2	0.0329705	1.48187	1.16769	0.223661
Q4G074	Kbp	0.0600417	1.22155	1.2239	0.291487	0.251936	0.598709				Q63416	Itih3	0.0526819	1.27834	1.15261	0.204909	0.212754	0.672122				O55156	Clip2	0.0434111	1.3624	0.858071	-0.220831	0.17837	0.748677				Q9Z272	Git1	0.0608115	1.21601	0.939061	-0.090709	0.254346	0.594574				P27952	Rps2	0.0330587	1.48071	0.912406	-0.132252
P62260	Ywhae	0.0600526	1.22147	0.942656	-0.0851973	0.251936	0.598709				Q8CFC9	Lzts1	0.0529289	1.27631	1.42455	0.510506	0.213331	0.670946				O70196	Prep	0.0436077	1.36044	0.908269	-0.138809	0.178827	0.747567				Q2LC84	Numb	0.060965	1.21492	0.733044	-0.448028	0.254346	0.594574				G3V9R8	Hnrnpc	0.0334136	1.47608	1.1189	0.162075
P57113	Gstz1	0.0601534	1.22074	1.1613	0.21574	0.251936	0.598709				P37397	Cnn3	0.0531193	1.27475	0.880225	-0.184056	0.213676	0.670244				P09034	Ass1	0.0436992	1.35953	1.26106	0.334642	0.178848	0.747515				Q6IFW6	Krt10	0.0611134	1.21386	0.390228	-1.35761	0.254346	0.594574				Q9WU49	Carhsp1	0.0335714	1.47403	1.22233	0.289634
Q9Z1P2	Actn1	0.0601701	1.22062	1.23907	0.309259	0.251936	0.598709				P97697	Impa1	0.0532726	1.2735	0.901167	-0.150134	0.213875	0.669839				P24050	Rps5	0.0442589	1.354	0.870264	-0.200475	0.18062	0.743235				P17955	Nup62	0.0611284	1.21376	1.33439	0.416179	0.254346	0.594574				Q91XV6	Fxyd6	0.0340069	1.46843	0.821703	-0.283311
P62752	Rpl23a	0.060191	1.22047	0.918885	-0.122044	0.251936	0.598709				Q63198	Cntn1	0.0536288	1.2706	0.940129	-0.0890687	0.214883	0.667797				Q6P7S1	Asah1	0.0446379	1.3503	0.911991	-0.132908	0.18062	0.743235				P43245	Abcb1	0.0616312	1.2102	1.17295	0.230144	0.255937	0.591866				Q5XFW8	Sec13	0.0340255	1.4682	1.23889	0.309049
P56574	Idh2	0.0606753	1.21699	1.06212	0.0869509	0.252989	0.596899				Q02563	Sv2a	0.0543112	1.26511	1.11931	0.16261	0.217191	0.663158				P62260	Ywhae	0.0445046	1.35159	0.94056	-0.0884079	0.18062	0.743235				Q4KMA2	Rad23b	0.0621374	1.20665	0.933084	-0.0999214	0.256731	0.590522				Q5XFX0	Tagln2	0.0343391	1.46421	1.16184	0.216418
E9PU28	Impdh2	0.0606787	1.21696	0.799897	-0.322113	0.252989	0.596899				Q9Z0V6	Prdx3	0.0550996	1.25885	1.15963	0.213664	0.219917	0.657742				O35509	Rab11b	0.0445263	1.35138	0.943464	-0.0839614	0.18062	0.743235				P22062	Pcmt1	0.0621532	1.20654	1.05723	0.0802912	0.256731	0.590522				Q63531	Rps6ka1	0.0342978	1.46473	1.28395	0.360586
P16617	Pgk1	0.0612317	1.21302	1.04039	0.0571193	0.254798	0.593804				B0BNF1	Sept8	0.0556489	1.25454	0.916348	-0.126032	0.220953	0.6557				O35095	Ncdn	0.044652	1.35016	1.14759	0.198607	0.18062	0.743235				P62890	Rpl30	0.0621846	1.20632	0.890855	-0.166737	0.256731	0.590522				P09606	Glul	0.0346141	1.46075	0.888253	-0.170957
Q00715	1	0.0615567	1.21072	0.878742	-0.186488	0.255307	0.592938				Q5RK09	Eif3g	0.0556932	1.2542	0.877128	-0.189141	0.220953	0.6557				Q62780	Ddx46	0.0446033	1.35063	1.2444	0.315445	0.18062	0.743235				P10760	Ahcy	0.063144	1.19967	1.08562	0.118515	0.260184	0.58472				Q08406	Cntfr	0.034729	1.45931	0.841975	-0.248151
P48679	Lmna	0.061593	1.21047	0.903161	-0.146945	0.255307	0.592938				Q6Q0N0	Clstn1	0.055955	1.25216	0.768514	-0.379856	0.220953	0.6557				Q6Q0N0	Clstn1	0.0457081	1.34001	0.744668	-0.425331	0.181618	0.740841				A1L1K8	Habp4	0.063743	1.19557	1.49123	0.576503	0.262143	0.581462				Q4QQT4	Ppp2r1b	0.0347668	1.45883	1.12792	0.173668
Q5RJP0	Akr1b7	0.0617397	1.20944	0.376331	-1.40992	0.255421	0.592744				P29266	Hibadh	0.0559914	1.25188	1.163	0.217847	0.220953	0.6557				Q9WUD2	Trpv2	0.0454477	1.34249	0.778765	-0.360739	0.181618	0.740841				Q6AY41	Tmem30a	0.0642276	1.19228	1.15861	0.212399	0.263627	0.579011				B0BN86	Tmem11	0.0352314	1.45307	1.12315	0.167548
P0C6C0	Sphkap	0.0623599	1.20509	0.693292	-0.528465	0.257488	0.589243				F1LP64	Trip12	0.0561096	1.25096	0.862923	-0.212696	0.220953	0.6557				Q64232	Tecr	0.0457718	1.3394	0.810005	-0.303997	0.181618	0.740841				Q9JI66	Slc4a4	0.064441	1.19084	1.16699	0.222789	0.263783	0.578753				B0LT89	Stk24	0.0352732	1.45255	1.14589	0.19647
P18088	Gad1	0.0626558	1.20304	1.33333	0.415037	0.258211	0.588024				Q68FP1	Gsn	0.056118	1.2509	0.841784	-0.248478	0.220953	0.6557				Q8VHF0	Mark3	0.0459453	1.33776	0.813889	-0.297096	0.181618	0.740841				Q80ZG1	Ric8a	0.0646197	1.18964	0.863333	-0.21201	0.263783	0.578753				Q63396	Sub1	0.0354918	1.44987	1.15821	0.2119
Q62915	Cask	0.0630343	1.20042	1.07181	0.100046	0.258904	0.586862				Q9JLJ3	Aldh9a1	0.0561222	1.25087	0.890195	-0.167806	0.220953	0.6557				P07340	Atp1b1	0.045002	1.34677	0.847238	-0.239161	0.181618	0.740841				P83888	Tubg1	0.0646389	1.18951	0.909619	-0.136666	0.263783	0.578753				P29476	Nos1	0.0356316	1.44816	1.136	0.183964
Q76EQ0	Srr	0.0630656	1.20021	0.938455	-0.09164	0.258904	0.586862				P97576	Grpel1	0.0562233	1.25008	0.888705	-0.170224	0.220953	0.6557				Q5M9G3	Caprin1	0.0454621	1.34235	0.878436	-0.186991	0.181618	0.740841				O08629	Trim28	0.0652029	1.18573	1.10838	0.148459	0.265248	0.576348				P48303	S1pr1	0.0358518	1.44549	1.1576	0.211138
P35400	Grm7	0.063239	1.19902	1.15992	0.21403	0.259116	0.586505				P13596	Ncam1	0.0566089	1.24712	0.937043	-0.093813	0.222044	0.653561				B2DD29	Brsk1	0.0452053	1.34481	0.90933	-0.137123	0.181618	0.740841				P18297	Spr	0.0653296	1.18489	1.15498	0.207863	0.265248	0.576348				Q505J6	Slc25a18	0.0359444	1.44437	0.901974	-0.148842
Q6KC51	Ablim2	0.0638182	1.19506	1.13234	0.179301	0.260989	0.583378				Q8VBU2	Ndrg2	0.056974	1.24432	1.06962	0.0970993	0.222967	0.65176				P62944	Ap2b1	0.0455478	1.34153	1.04137	0.0584878	0.181618	0.740841				Q6VBQ5	Myadm	0.0653732	1.1846	0.905196	-0.143697	0.265248	0.576348				Q80WD1	Rtn4rl2	0.0360661	1.4429	0.89885	-0.153848
O08815	Slk	0.0643374	1.19154	0.933893	-0.0986709	0.262414	0.581012				O08773	Rgs14	0.0570617	1.24366	0.836646	-0.257311	0.222967	0.65176				F1LP90	Mink1	0.0454894	1.34209	1.05155	0.0725242	0.181618	0.740841				P07335	Ckb	0.0659885	1.18053	1.12816	0.173976	0.267237	0.573104				P05712	Rab2a	0.036182	1.44151	1.06784	0.0946904
P85515	Actr1a	0.0644118	1.19103	0.929506	-0.105465	0.262414	0.581012				Q811Q2	Clic6	0.0573843	1.24121	0.792105	-0.336237	0.223798	0.650145				P01041	Cstb	0.0451084	1.34574	1.1067	0.146267	0.181618	0.740841				Q6IFU8	Krt17	0.0669567	1.17421	0.414942	-1.26902	0.27064	0.567608				G3V7P1	Stx12	0.0362744	1.4404	0.912366	-0.132315
Q6AYN4	Phyhipl	0.0651412	1.18614	0.908082	-0.139105	0.26488	0.576951				Q62656	Ptprz1	0.0578236	1.23789	0.927925	-0.107919	0.225019	0.647781				Q9JIL3	Ilf3	0.045666	1.34041	1.11331	0.154859	0.181618	0.740841				P69060	Cmas	0.067353	1.17164	1.13027	0.176665	0.27128	0.566582				P03889	Mtnd1	0.036574	1.43683	1.14563	0.196143
P35815	Ppm1b	0.0654111	1.18435	1.11084	0.15165	0.265473	0.575979				P01946	Hba1	0.0579175	1.23719	1.24858	0.320293	0.225019	0.647781				O35796	C1qbp	0.0459295	1.33791	1.20403	0.26787	0.181618	0.740841				Q4QQW4	Hdac1	0.0673713	1.17153	0.926595	-0.109988	0.27128	0.566582				P54256	Hap1	0.0366769	1.43561	1.26829	0.342885
B2GUZ1	Usp4	0.0660697	1.18	1.11888	0.162061	0.267526	0.572634				P21708	Mapk3	0.0581069	1.23577	0.902626	-0.1478	0.22533	0.647182				P11275	Camk2a	0.0461481	1.33585	0.885207	-0.175914	0.181731	0.740572				Q9R1K8	Rasgrp1	0.0675645	1.17028	1.33096	0.412462	0.271422	0.566355				O88902	Ptpn23	0.0379136	1.4212	0.878343	-0.187143
P36876	Ppp2r2a	0.0661671	1.17936	1.08485	0.117498	0.267526	0.572634				B2GUZ5	Capza1	0.0582365	1.2348	1.06594	0.0921248	0.225407	0.647033				D3ZPX4	Plxna3	0.046115	1.33616	1.27911	0.35514	0.181731	0.740572				P10719	Atp5b	0.0676619	1.16966	1.06629	0.0925974	0.271422	0.566355				Q62718	Ntm	0.037864	1.42177	0.886506	-0.173798
P29101	Syt2	0.0665818	1.17664	1.60874	0.685931	0.268696	0.570739				P42260	Grik2	0.0585781	1.23226	1.37585	0.460319	0.226185	0.645536				Q9JJ31	Cul5	0.0465425	1.33215	1.12537	0.170402	0.182682	0.738304				P23978	Slc6a1	0.0679006	1.16813	0.913768	-0.1301	0.271867	0.565644				Q9JJM9	Sept5	0.0376959	1.42371	0.937207	-0.093561
P50411	Ppp1r2	0.066861	1.17483	1.43328	0.519323	0.269314	0.569741				Q9Z327	Synpo	0.058659	1.23166	1.12941	0.175575	0.226185	0.645536				P23576	Gabra2	0.0465652	1.33194	1.22757	0.2958	0.182682	0.738304				Q6MG60	Ddah2	0.0685731	1.16385	0.914596	-0.128793	0.273844	0.562497				P11661	Mtnd5	0.0378832	1.42155	1.12538	0.170406
P29419	Atp5i	0.06754	1.17044	1.1788	0.237325	0.270789	0.567369				P45953	Acadvl	0.059014	1.22905	1.13197	0.178836	0.227126	0.643733				Q63569	Psmc3	0.0466915	1.33076	0.884828	-0.176532	0.182813	0.737992				Q6P7P5	Bzw1	0.068653	1.16334	0.855292	-0.225511	0.273844	0.562497				P62744	Ap2s1	0.0377145	1.42349	1.1289	0.174922
Q63570	Psmc4	0.0675434	1.17042	0.92437	-0.113458	0.270789	0.567369				Q68FY1	Nup35	0.059204	1.22765	1.34662	0.429344	0.22743	0.643152				Q711G3	Iah1	0.0467737	1.33	0.912171	-0.132624	0.182813	0.737992				P08644	Kras	0.0689329	1.16157	0.913203	-0.130993	0.274445	0.561544				Q566Q8	Bles03	0.0381584	1.41841	1.10643	0.145912
Q5I0K3	Clybl	0.0676073	1.17001	0.791223	-0.337844	0.270789	0.567369				Q05175	Basp1	0.0596691	1.22425	0.87691	-0.189499	0.228787	0.640569				P37805	Tagln3	0.046984	1.32805	0.905486	-0.143235	0.182948	0.737673				Q00715	1	0.0692164	1.15979	0.867119	-0.205697	0.275056	0.560579				Q63424	Slc15a2	0.0384572	1.41502	0.847754	-0.238283
Q6PCU8	Ndufv3	0.0679676	1.1677	1.10426	0.14308	0.271726	0.565869				A0JPJ7	Ola1	0.0599638	1.22211	0.938132	-0.0921376	0.229488	0.639239				P29994	Itpr1	0.0469516	1.32835	1.10014	0.137687	0.182948	0.737673				Q4G074	Kbp	0.0693474	1.15897	1.15734	0.210812	0.275061	0.56057				P62282	Rps11	0.038669	1.41264	0.858374	-0.220322
P23565	Ina	0.068467	1.16452	0.867287	-0.205419	0.27321	0.563503				P25235	Rpn2	0.0602978	1.2197	1.08393	0.116276	0.230336	0.637638				P16036	Slc25a3	0.0471497	1.32652	0.923191	-0.115298	0.183252	0.736952				Q3KR86	Immt	0.0697972	1.15616	1.09095	0.125587	0.275252	0.560269				Q4V8F9	Hsdl2	0.0390913	1.40792	0.867796	-0.204573
O08651	Phgdh	0.0690801	1.16065	0.922689	-0.116084	0.274751	0.561061				P52303	Ap1b1	0.0604785	1.2184	1.06798	0.094883	0.230593	0.637153				Q62918	Nell2	0.04736	1.32459	0.744989	-0.424709	0.183725	0.735832				P18886	Cpt2	0.0697982	1.15616	0.840085	-0.251393	0.275252	0.560269				O35430	Apba1	0.0393207	1.40538	0.855896	-0.224492
Q6P6R2	Dld	0.0691105	1.16046	1.07779	0.108074	0.274751	0.561061				P24329	Tst	0.0610352	1.21442	1.08256	0.114452	0.232285	0.633979				P06761	Hspa5	0.0474486	1.32378	0.928178	-0.107527	0.183728	0.735824				Q562C6	Lztfl1	0.0698151	1.15605	0.902933	-0.147309	0.275252	0.560269				O08837	Cdc5l	0.0393173	1.40542	1.27553	0.351099
Q6JAM9	Tmem35a	0.0694311	1.15845	0.886582	-0.173674	0.274997	0.560673				O54975	Xpnpep1	0.0617272	1.20952	0.928141	-0.107584	0.234482	0.62989				P32738	Chat	0.0477058	1.32143	2.28194	1.19026	0.184381	0.734285				P11762	Lgals1	0.069914	1.15544	0.889914	-0.168262	0.275252	0.560269				Q9JIX3	Fhit	0.0396796	1.40143	1.1096	0.150041
P31662	Slc6a17	0.069846	1.15586	1.11921	0.162487	0.274997	0.560673				Q6JE36	Ndrg1	0.0623438	1.20521	0.818218	-0.289442	0.236192	0.626736				Q6AXM7	Hbs1l	0.0481725	1.3172	0.910656	-0.135023	0.184814	0.733265				P84850	D2hgdh	0.0706441	1.15092	1.32539	0.406418	0.277611	0.556563				Q4V8C7	Prkra	0.0398934	1.3991	0.811018	-0.302194
Q63083	Nucb1	0.0698866	1.15561	0.911331	-0.133953	0.274997	0.560673				O35180	Sh3gl3	0.0624981	1.20413	0.873449	-0.195205	0.236192	0.626736				Q5FVC2	Arhgef2	0.0480862	1.31798	0.91631	-0.126093	0.184814	0.733265				P00388	Por	0.0707879	1.15004	1.10086	0.13863	0.277663	0.556482				Q08603	Rabggtb	0.0400632	1.39725	1.08991	0.124215
P62747	Rhob	0.0699235	1.15538	0.930477	-0.103957	0.274997	0.560673				Q99J86	Atrn	0.0625229	1.20396	0.901138	-0.15018	0.236192	0.626736				Q63560	Map6	0.0481265	1.31762	0.940091	-0.0891279	0.184814	0.733265				Q5XHZ0	Trap1	0.0711193	1.14801	1.07921	0.109976	0.278447	0.555258				Q9EST6	Anp32b	0.0401511	1.3963	1.10765	0.1475
P47245	Nrdc	0.0700594	1.15453	0.869902	-0.201076	0.274997	0.560673				P21775	Acaa1a	0.0632011	1.19928	1.15095	0.202822	0.237905	0.623596				Q8VIF7	Selenbp1	0.0479442	1.31926	1.24073	0.311186	0.184814	0.733265				D4AB66	Ston2	0.0716836	1.14458	1.23074	0.299529	0.279877	0.553033				Q9JJ54	Hnrnpd	0.0399495	1.39849	1.12238	0.166558
P12346	Tf	0.0700611	1.15452	0.829191	-0.270224	0.274997	0.560673				P48037	Anxa6	0.0632088	1.19922	0.814028	-0.296849	0.237905	0.623596				P63047	Sult4a1	0.0483063	1.316	1.16981	0.226279	0.184984	0.732867				Q63797	Psme1	0.071748	1.14419	0.920537	-0.119452	0.279877	0.553033				Q5U2N0	Ctps2	0.0400804	1.39707	1.12638	0.171688
Q64611	Csad	0.0701573	1.15393	1.15766	0.211209	0.274997	0.560673				Q9WTP0	Epb41l1	0.0636279	1.19635	1.05244	0.0737443	0.238714	0.622123				Q4KLH5	Agfg1	0.0485863	1.31349	1.07961	0.110513	0.185714	0.731154				P52504	Ndufs6	0.072068	1.14226	1.1097	0.150173	0.280468	0.552116				P18421	Psmb1	0.0405298	1.39223	1.08629	0.119414
P0C219	Slmap	0.0702193	1.15354	1.24536	0.316567	0.274997	0.560673				P0C0S7	H2afz	0.0636572	1.19615	0.849797	-0.234811	0.238714	0.622123				G3V9R8	Hnrnpc	0.0486782	1.31267	1.13501	0.18271	0.185725	0.731129				Q01728	Slc8a1	0.0721638	1.14168	0.918051	-0.123353	0.280468	0.552116				P04041	Gpx1	0.0405994	1.39148	1.16432	0.219489
Q99MZ8	Lasp1	0.0703291	1.15286	0.930152	-0.104462	0.274997	0.560673				Q6QLM7	Kif5a	0.0638436	1.19488	0.840231	-0.251142	0.23893	0.62173				Q6AXS5	Serbp1	0.0494175	1.30612	0.864117	-0.210701	0.187015	0.728123				P0C219	Slmap	0.0731472	1.1358	1.23264	0.30175	0.283769	0.547035				O54874	Cdc42bpa	0.0407251	1.39014	1.24548	0.316705
Q8K1P7	Smarca4	0.0717595	1.14412	1.1139	0.155618	0.28008	0.552718				P62832	Rpl23	0.0639477	1.19418	1.09278	0.128009	0.23893	0.62173				O35413	Sorbs2	0.0494648	1.3057	0.868624	-0.203196	0.187015	0.728123				P62716	Ppp2cb	0.0733813	1.13441	1.08807	0.121777	0.283893	0.546845				P97538	Mras	0.0413323	1.38371	0.919413	-0.121215
P62997	Tra2b	0.0720996	1.14207	0.843364	-0.245773	0.280894	0.551457				Q9JJM9	Sept5	0.0644146	1.19102	0.93169	-0.102078	0.239915	0.619943				P27274	Cd59	0.0491691	1.30831	0.89079	-0.166843	0.187015	0.728123				O08837	Cdc5l	0.0735228	1.13358	1.30021	0.378745	0.283893	0.546845				Q6PDU7	Atp5l	0.0412522	1.38455	1.10663	0.146172
P02401	Rplp2	0.0724672	1.13986	0.932585	-0.100693	0.281358	0.550741				P97685	Nfasc	0.0644464	1.1908	0.931309	-0.102668	0.239915	0.619943				Q561R9	Lactb2	0.0493039	1.30712	0.914501	-0.128943	0.187015	0.728123				Q05962	Slc25a4	0.073662	1.13276	1.14474	0.195018	0.283893	0.546845				P09215	Prkcd	0.0413264	1.38377	1.73294	0.793219
P18395	Csde1	0.0724818	1.13977	0.909823	-0.136342	0.281358	0.550741				P85845	Fscn1	0.0650836	1.18653	0.91925	-0.121471	0.241412	0.617241				P25113	Pgam1	0.049334	1.30685	0.917824	-0.12371	0.187015	0.728123				P38983	Rpsa	0.0737735	1.1321	0.915994	-0.126589	0.283893	0.546845				P48721	Hspa9	0.0414337	1.38265	1.06837	0.0954098
Q32PX2	Aimp2	0.0726838	1.13856	1.21882	0.285487	0.281398	0.550679				B0LPN4	Ryr2	0.0650837	1.18653	0.92923	-0.105893	0.241412	0.617241				P05197	Eef2	0.0496457	1.30412	0.916778	-0.125355	0.18736	0.727324				P52303	Ap1b1	0.0738479	1.13166	1.05918	0.0829543	0.283893	0.546845				P35053	Gpc1	0.0416175	1.38072	1.24056	0.310988
P31000	Vim	0.0728595	1.13751	0.725325	-0.463301	0.281398	0.550679				Q9QX73	Arhgef9	0.0652857	1.18518	1.20098	0.264208	0.24169	0.616741				P35571	Gpd2	0.0502772	1.29863	1.06418	0.0897373	0.189135	0.723228				O08773	Rgs14	0.0740202	1.13065	0.842833	-0.246681	0.283894	0.546844				P35332	Hpcal4	0.0417425	1.37942	1.15499	0.207879
O08623	Sqstm1	0.0728867	1.13735	0.876166	-0.190725	0.281398	0.550679				Q8CH84	Elavl2	0.0653946	1.18446	0.873018	-0.195916	0.24169	0.616741				Q498T2	Chtop	0.0502976	1.29845	1.34248	0.424899	0.189135	0.723228				Q9JIR4	Rims1	0.0742289	1.12943	0.900455	-0.151275	0.283894	0.546844				P06761	Hspa5	0.0421214	1.3755	0.94154	-0.0869051
P11762	Lgals1	0.0734278	1.13414	1.11252	0.153838	0.282976	0.548251				B0BNE5	Esd	0.0656058	1.18306	0.931681	-0.102091	0.242033	0.616126				O35547	Acsl4	0.0504344	1.29727	0.774015	-0.369567	0.189305	0.722839				P32551	Uqcrc2	0.0743849	1.12852	1.09544	0.131504	0.283894	0.546844				Q1M168	Atcay	0.0423242	1.37341	0.866569	-0.206614
P53534	Pygb	0.0748501	1.12581	1.06288	0.0879779	0.287937	0.540703				Q62889	Nlgn3	0.0660726	1.17998	1.10173	0.139765	0.243317	0.613827				Q62703	Rcn2	0.0509305	1.29302	0.85352	-0.228502	0.190826	0.719362				Q6P6V0	Gpi	0.0744165	1.12833	1.05461	0.0767031	0.283894	0.546844				P17702	Rpl28	0.0432161	1.36435	0.842718	-0.246877
Q4V8B0	Oxr1	0.0752136	1.1237	0.943042	-0.0846065	0.288818	0.539376				B5DFC8	Eif3c	0.0666015	1.17652	1.09332	0.128713	0.244825	0.611144				Q9Z142	Tmem33	0.0513037	1.28985	0.882489	-0.18035	0.191879	0.716973				Q9WV63	Kif2a	0.0745171	1.12774	0.944454	-0.082447	0.283894	0.546844				P61227	Rap2b	0.0432118	1.3644	1.07994	0.110951
P35053	Gpc1	0.0755771	1.12161	1.21703	0.283366	0.289256	0.538718				Q6IMX7	Hspbp1	0.0674115	1.17127	1.12837	0.174239	0.247315	0.606749				P47861	Syt5	0.0514721	1.28843	1.26348	0.337408	0.191986	0.71673				Q06486	Csnk1d	0.0748472	1.12582	0.921934	-0.117265	0.28464	0.545704				Q5FWS6	Kazn	0.0436625	1.35989	0.891216	-0.166153
Q62736	Cald1	0.0757632	1.12054	1.13009	0.176432	0.289256	0.538718				P68101	Eif2s1	0.0675206	1.17056	0.952367	-0.0704103	0.247315	0.606749				O08816	Wasl	0.0515997	1.28735	1.07342	0.10222	0.191986	0.71673				P30349	Lta4h	0.0753949	1.12266	1.10979	0.150292	0.285819	0.54391				Q5FVI6	Atp6v1c1	0.0438899	1.35763	1.04942	0.0695873
P04639	Apoa1	0.0758101	1.12027	1.35316	0.436333	0.289256	0.538718				Q63424	Slc15a2	0.0679673	1.1677	0.846345	-0.240682	0.248504	0.604666				B0BN18	Pfdn2	0.0516799	1.28668	0.912865	-0.131526	0.191986	0.71673				P12075	Cox5b	0.0754861	1.12213	1.12094	0.16471	0.285819	0.54391				P38656	Ssb	0.0438844	1.35769	1.09745	0.13415
Q99MZ4	Ggt7	0.075869	1.11994	0.924841	-0.112723	0.289256	0.538718				Q2TL32	Ubr4	0.0682998	1.16558	0.934631	-0.0975317	0.248844	0.604073				P05712	Rab2a	0.0517414	1.28616	1.06078	0.0851251	0.191986	0.71673				P97536	Cand1	0.0755608	1.1217	1.04694	0.0661727	0.285819	0.54391				Q63259	Ptprn	0.0437139	1.35938	1.15153	0.203551
B2DD29	Brsk1	0.0763402	1.11725	0.948024	-0.0770048	0.290534	0.536804				F1LQ48	Hnrnpl	0.0683034	1.16556	0.926272	-0.110492	0.248844	0.604073				P47819	Gfap	0.0518177	1.28552	0.778807	-0.360662	0.191986	0.71673				P20650	Ppm1a	0.0762821	1.11758	1.08649	0.11967	0.288032	0.540559				Q63862	Myh11	0.0439409	1.35713	1.66522	0.735716
Q6AY30	Sccpdh	0.0769099	1.11402	1.12917	0.17526	0.291203	0.535804				P02650	Apoe	0.0687576	1.16268	0.937551	-0.0930306	0.250057	0.601961				D3ZAA9	Mpp2	0.0519581	1.28435	0.942719	-0.0850997	0.191986	0.71673				P37996	Arl3	0.0764195	1.1168	1.11034	0.151002	0.288041	0.540546				P85108	Tubb2a	0.0443867	1.35275	0.734915	-0.44435
O08774	Rgs12	0.0770472	1.11324	0.76284	-0.390547	0.291203	0.535804				A9CMA6	Tmem163	0.0691289	1.16034	1.35341	0.436599	0.25096	0.600395				O08662	Pi4ka	0.0520125	1.28389	1.10422	0.143033	0.191986	0.71673				P13596	Ncam1	0.0770303	1.11334	0.935559	-0.0960993	0.289825	0.537864				P36876	Ppp2r2a	0.0447907	1.34881	1.09453	0.130315
P68101	Eif2s1	0.0771174	1.11285	0.938092	-0.092199	0.291203	0.535804				P39052	Dnm2	0.0693611	1.15888	0.633551	-0.658467	0.251357	0.599709				P10362	Scg2	0.0520697	1.28342	1.22556	0.293447	0.191986	0.71673				Q9JHZ9	Slc38a3	0.0781783	1.10691	0.777305	-0.363447	0.293189	0.532853				Q6RUV5	Rac1	0.0448817	1.34793	0.937111	-0.0937089
Q01728	Slc8a1	0.0771866	1.11246	0.903957	-0.145673	0.291203	0.535804				Q3ZB98	Bcas1	0.069823	1.156	0.793853	-0.333057	0.252035	0.598539				P62142	Ppp1cb	0.0532028	1.27407	0.898628	-0.154205	0.195652	0.708516				O35303	Dnm1l	0.0784796	1.10524	1.03899	0.0551886	0.293189	0.532853				P41542	Uso1	0.0452322	1.34455	0.94326	-0.0842729
Q5U318	Pea15	0.0773038	1.1118	0.927178	-0.109082	0.291203	0.535804				Q6AZ50	Atg3	0.0699237	1.15538	1.20469	0.268664	0.252035	0.598539				Q9WVA1	Timm8a	0.0533095	1.2732	0.849158	-0.235895	0.195652	0.708516				Q09073	Slc25a5	0.0785247	1.10499	1.17228	0.229311	0.293189	0.532853				P69735	Rab3gap1	0.0454457	1.34251	0.953042	-0.0693886
O70441	Syn3	0.077374	1.1114	1.13827	0.186837	0.291203	0.535804				P21533	Rpl6	0.0700591	1.15454	0.917979	-0.123466	0.252035	0.598539				Q63065	Pdk1	0.0533455	1.2729	1.13454	0.18211	0.195652	0.708516				O54921	Exoc2	0.0786166	1.10449	1.13854	0.187191	0.293189	0.532853				Q01986	Map2k1	0.0457317	1.33978	0.90654	-0.141557
Q8CFC9	Lzts1	0.0774692	1.11087	1.4284	0.514401	0.291203	0.535804				Q6AYT5	Armt1	0.0701907	1.15372	1.68506	0.752798	0.252035	0.598539				Q9ER24	Atxn10	0.0537571	1.26956	1.12915	0.175243	0.196813	0.705946				Q5XII9	Mtfr1l	0.0787946	1.1035	1.41816	0.504024	0.293189	0.532853				P29314	Rps9	0.045691	1.34017	1.12716	0.172697
Q9Z327	Synpo	0.0783103	1.10618	1.14075	0.189987	0.293476	0.532428				P13668	Stmn1	0.070538	1.15158	0.905827	-0.142693	0.252035	0.598539				Q5PQN6	Vipas39	0.0542783	1.26537	0.850103	-0.23429	0.198253	0.70278				Q63060	Gk	0.0788537	1.10318	1.10133	0.139242	0.293189	0.532853				Q5EGY4	Ykt6	0.0460773	1.33651	1.06805	0.094982
Q9EPB1	Dpp7	0.078348	1.10597	0.881668	-0.181693	0.293476	0.532428				D3ZW55	Itpa	0.0705945	1.15123	0.762463	-0.39126	0.252035	0.598539				Q1HCL7	Nadk2	0.0543436	1.26485	1.14407	0.19418	0.198253	0.70278				P97756	Camkk1	0.0788909	1.10297	1.0898	0.124065	0.293189	0.532853				Q9QX69	Lancl1	0.0467287	1.33042	1.07217	0.100534
P10888	Cox4i1	0.0792345	1.10109	1.06724	0.09388	0.296279	0.528299				P84245	H3f3b	0.0706294	1.15101	0.875958	-0.191067	0.252035	0.598539				P31662	Slc6a17	0.0545232	1.26342	1.13386	0.181243	0.198253	0.70278				P48004	Psma7	0.0792784	1.10084	0.951148	-0.072258	0.293735	0.532044				P97680	Rin1	0.0467322	1.33038	1.21259	0.278088
P05197	Eef2	0.0799663	1.09709	0.944411	-0.0825139	0.297867	0.525977				Q9WTV0	Preb	0.0706379	1.15096	0.905001	-0.144008	0.252035	0.598539				Q9JHW5	Vamp7	0.0545311	1.26336	1.20446	0.26839	0.198253	0.70278				P10868	Gamt	0.0793148	1.10065	1.2672	0.341647	0.293735	0.532044				P32738	Chat	0.0466452	1.33119	1.91289	0.935751
Q7TP36	Shroom2	0.0800359	1.09671	0.935345	-0.0964298	0.297867	0.525977				Q63081	Pdia6	0.0706564	1.15085	0.920935	-0.118828	0.252035	0.598539				Q4FZY0	Efhd2	0.0546813	1.26216	1.10799	0.147939	0.198452	0.702344				Q8R1R5	Cd99l2	0.0800051	1.09688	1.15733	0.210804	0.294733	0.530571				Q6P6Q2	Krt5	0.0472087	1.32598	0.427718	-1.22527
P51799	Clcn7	0.0800931	1.0964	1.21056	0.275678	0.297867	0.525977				P62870	Elob	0.0712633	1.14713	0.953716	-0.0683677	0.253758	0.59558				Q64537	Capns1	0.0549912	1.25971	0.915537	-0.12731	0.19923	0.700645				P47861	Syt5	0.0800902	1.09642	1.27253	0.347698	0.294733	0.530571				P02401	Rplp2	0.047266	1.32545	0.919088	-0.121725
Q66HG5	Tm9sf2	0.0802732	1.09543	0.877356	-0.188765	0.297867	0.525977				P35738	Bckdhb	0.0715513	1.14538	1.17092	0.22764	0.253915	0.595312				Q00954	Scn1b	0.0552333	1.2578	0.793212	-0.334222	0.199759	0.699493				Q99MZ4	Ggt7	0.0800998	1.09637	0.898898	-0.153771	0.294733	0.530571				P15865	Hist1h1e	0.0473552	1.32463	0.86846	-0.203469
Q9WV48	Shank1	0.080356	1.09498	0.795333	-0.330369	0.297867	0.525977				D3ZHV2	Macf1	0.0716121	1.14501	1.06624	0.0925269	0.253915	0.595312				Q62634	Slc17a7	0.0553347	1.257	0.878568	-0.186774	0.199781	0.699445				P15651	Acads	0.0801404	1.09615	0.883898	-0.178048	0.294733	0.530571				Q5FVH2	Pld3	0.0478077	1.3205	0.835779	-0.258807
Q9QX73	Arhgef9	0.0808702	1.09221	1.16657	0.222276	0.299254	0.52396				P18163	Acsl1	0.0718353	1.14366	1.11561	0.157834	0.253915	0.595312				P17077	Rpl9	0.0555995	1.25493	1.10007	0.13759	0.200391	0.698122				D4A7N1	Chchd6	0.0804505	1.09447	1.09563	0.131762	0.295365	0.529641				P30713	Gstt2	0.0478327	1.32028	1.13416	0.18162
Q6MG11	Atat1	0.0810339	1.09133	0.894292	-0.161182	0.299295	0.5239				P03994	Hapln1	0.0718976	1.14329	1.12105	0.164854	0.253915	0.595312				P62813	Gabra1	0.0558472	1.253	0.824946	-0.277629	0.20058	0.697712				P47245	Nrdc	0.0807093	1.09308	0.847891	-0.238049	0.295801	0.529001				Q6AXT5	Rab21	0.0479182	1.3195	1.16399	0.219082
Q5M868	Gba2	0.0811607	1.09065	1.19119	0.252407	0.299295	0.5239				Q9JIS1	Rims2	0.0719272	1.14311	1.25179	0.323993	0.253915	0.595312				A7VJC2	Hnrnpa2b1	0.0559678	1.25206	1.05318	0.0747586	0.20058	0.697712				P81155	Vdac2	0.0811106	1.09092	1.0752	0.10461	0.296473	0.528014				Q8K3P7	Hint3	0.0485884	1.31347	0.901847	-0.149045
Q62829	Pak3	0.0819556	1.08642	0.920596	-0.119361	0.301707	0.520415				P70567	Tmod1	0.072336	1.14065	1.09547	0.131544	0.254919	0.593598				O88943	Kcnq2	0.0560013	1.2518	1.11274	0.154111	0.20058	0.697712				Q3B7U9	Fkbp8	0.0811724	1.09059	0.905529	-0.143167	0.296473	0.528014				Q63507	Rpl14	0.0487414	1.3121	0.904907	-0.144159
Q5XII9	Mtfr1l	0.0825468	1.0833	1.36566	0.449596	0.30336	0.518041				Q794F9	Slc3a2	0.0730541	1.13636	0.953945	-0.0680222	0.257007	0.590055				B0BNA5	Cotl1	0.0560674	1.25129	1.10753	0.147349	0.20058	0.697712				P54748	Pde4a	0.0820213	1.08607	0.854242	-0.227283	0.298511	0.525039				Q64568	Atp2b3	0.0487606	1.31193	0.926409	-0.110278
P35738	Bckdhb	0.0833345	1.07918	1.10933	0.149683	0.304728	0.516088				Q66HD0	Hsp90b1	0.0741177	1.13008	0.952577	-0.0700919	0.260303	0.584521				P56522	Fdxr	0.0561336	1.25078	1.31273	0.392573	0.20058	0.697712				P54900	Scn2b	0.082141	1.08544	1.13305	0.180215	0.298511	0.525039				P70473	Amacr	0.0487651	1.31189	1.49525	0.580386
O88954	Mpp3	0.083358	1.07905	1.08309	0.115159	0.304728	0.516088				P63036	Dnaja1	0.0748558	1.12577	0.871367	-0.198648	0.262259	0.58127				P60905	Dnajc5	0.0563114	1.2494	0.860345	-0.217012	0.200868	0.697089				P0C0S7	H2afz	0.0821516	1.08538	0.866504	-0.206722	0.298511	0.525039				Q6AZ50	Atg3	0.0490045	1.30976	1.18743	0.247846
Q6AYT7	Abhd12	0.0834081	1.07879	0.908903	-0.137802	0.304728	0.516088				B5DFN3	Uqcc2	0.0749312	1.12534	1.27105	0.346024	0.262259	0.58127				P51146	Rab4b	0.0565444	1.24761	1.09251	0.127647	0.201355	0.696038				Q6AXV4	Samm50	0.0824835	1.08363	1.12999	0.176314	0.298545	0.52499				Q05546	Tnr	0.0492055	1.30799	0.932019	-0.101569
O88884	Akap1	0.0834895	1.07837	1.10114	0.138994	0.304728	0.516088				Q5PPK9	Eipr1	0.0751708	1.12395	0.925047	-0.112402	0.26265	0.580623				Q6AYG3	Prune1	0.0571134	1.24326	1.20425	0.268138	0.202816	0.692898				P32738	Chat	0.0826164	1.08293	2.28049	1.18935	0.298545	0.52499				Q76M68	Iqsec3	0.0493468	1.30674	0.840261	-0.251091
B0BNM1	Naxe	0.0838505	1.07649	1.10269	0.141025	0.305528	0.51495				P84039	Enpp5	0.0754536	1.12232	1.10692	0.146556	0.263189	0.579732				P07825	Syp	0.0571486	1.24299	0.89189	-0.165062	0.202816	0.692898				B2GUV7	Eif5b	0.0826226	1.0829	0.816193	-0.293019	0.298545	0.52499				P31647	Slc6a11	0.0496821	1.3038	0.876069	-0.190884
P10868	Gamt	0.0846744	1.07225	1.24368	0.314613	0.307723	0.511841				B2RZ37	Reep5	0.0758386	1.12011	0.894596	-0.160692	0.264082	0.578261				Q6AYN4	Phyhipl	0.0576648	1.23909	0.896043	-0.158361	0.204299	0.689734				Q9QZA2	Pdcd6ip	0.082724	1.08237	0.952916	-0.0695788	0.298545	0.52499				Q9QX73	Arhgef9	0.0501817	1.29945	1.20576	0.269942
P10960	Psap	0.0847642	1.07179	0.89904	-0.153543	0.307723	0.511841				P70566	Tmod2	0.0767149	1.11512	0.910314	-0.135564	0.266441	0.574398				Q91XU8	Cds2	0.0584233	1.23341	1.24473	0.315836	0.206633	0.6848				Q9JLZ1	Glrx3	0.0831043	1.08038	0.926994	-0.109369	0.299407	0.523738				Q9QXQ0	Actn4	0.050351	1.29799	0.924254	-0.113639
Q80VJ4	Gpcpd1	0.084885	1.07117	1.17868	0.237172	0.307723	0.511841				Q8K1P7	Smarca4	0.0769268	1.11392	1.11505	0.157114	0.266441	0.574398				B0LPN4	Ryr2	0.0585527	1.23245	0.920457	-0.119578	0.206742	0.684572				Q9ES53	Ufd1	0.0833187	1.07926	0.826665	-0.274625	0.299673	0.523352				Q8K3P6	Slc25a25	0.0506598	1.29534	1.26147	0.335109
Q5XIT1	Mapre3	0.0851124	1.07001	0.951892	-0.0711298	0.308023	0.511416				Q62844	Fyn	0.0769805	1.11362	0.924818	-0.112759	0.266441	0.574398				Q63754	Sncb	0.058968	1.22938	0.818231	-0.28942	0.207855	0.68224				Q91V33	Khdrbs1	0.0834665	1.07849	0.879711	-0.184898	0.299694	0.523322				P06686	Atp1a2	0.0508265	1.29391	0.892433	-0.164185
F1M386	Rapgef2	0.0855916	1.06757	0.903004	-0.147195	0.30861	0.51059				Q6NX65	Pdcd10	0.0770373	1.1133	1.09526	0.131278	0.266441	0.574398				Q9R0I8	Pip4k2a	0.0590745	1.2286	1.12881	0.174802	0.207877	0.682194				P02767	Ttr	0.0838906	1.07629	0.809076	-0.305654	0.300265	0.522496				O54701	Slc24a2	0.0511663	1.29102	0.880383	-0.183797
O08654	2	0.0856389	1.06733	0.898929	-0.153721	0.30861	0.51059				Q9Z2L0	Vdac1	0.0772362	1.11218	1.06996	0.0975517	0.266679	0.574011				Q4QQW4	Hdac1	0.059444	1.22589	1.0996	0.136973	0.208826	0.680216				P19944	Rplp1	0.0839082	1.0762	0.795721	-0.329665	0.300265	0.522496				O35142	Copb2	0.0512463	1.29034	1.14602	0.196626
Q9WVS2	Osgep	0.0857065	1.06699	0.907232	-0.140456	0.30861	0.51059				Q4G064	Coq5	0.077681	1.10969	2.29577	1.19898	0.267351	0.572918				Q99JD4	Clasp2	0.0599425	1.22227	0.947298	-0.0781097	0.210221	0.677324				P31422	Grm3	0.084309	1.07413	1.0937	0.129218	0.301192	0.521157				P63322	Rala	0.0514205	1.28886	1.12124	0.165094
P31421	Grm2	0.0861843	1.06457	1.23243	0.301509	0.30961	0.509185				Q2PQA9	Kif5b	0.0778295	1.10886	0.91926	-0.121455	0.267351	0.572918				O35112	Alcam	0.0608986	1.21539	1.10877	0.148961	0.213218	0.671176				P22831	Synpr	0.0849816	1.07068	1.1799	0.238665	0.303086	0.518434				P83732	Rpl24	0.0517531	1.28606	1.16125	0.21568
Q505J6	Slc25a18	0.0864144	1.06341	0.918993	-0.121875	0.30961	0.509185				Q5BJQ0	Coq8a	0.077835	1.10883	1.18113	0.240167	0.267351	0.572918				Q562C6	Lztfl1	0.0611596	1.21354	0.919553	-0.120995	0.213325	0.670959				O54861	Sort1	0.0852042	1.06954	0.886954	-0.173068	0.303368	0.518031				P31596	Slc1a2	0.0518787	1.28501	0.92338	-0.115004
Q09167	Srsf5	0.0864188	1.06339	0.919723	-0.120729	0.30961	0.509185				Q5XI22	Acat2	0.0779533	1.10817	0.882167	-0.180876	0.267351	0.572918				P67779	Phb	0.0611953	1.21328	1.08981	0.124073	0.213325	0.670959				P05712	Rab2a	0.0859626	1.06569	1.06891	0.0961435	0.304779	0.516016				Q9QUR2	Dctn4	0.0518875	1.28494	0.913524	-0.130486
P51146	Rab4b	0.086841	1.06128	1.09142	0.126207	0.310602	0.507796				O35095	Ncdn	0.078101	1.10734	1.07233	0.10075	0.267411	0.572821				Q8CG45	Akr7a2	0.0613296	1.21233	0.923982	-0.114063	0.213325	0.670959				P31977	Ezr	0.0861464	1.06476	0.850023	-0.234427	0.304779	0.516016				P84087	Cplx2	0.0518992	1.28484	1.12843	0.174313
Q9R1K8	Rasgrp1	0.0870138	1.06041	1.28965	0.366982	0.310701	0.507657				Q1WIM2	Cadm2	0.0783187	1.10613	0.924932	-0.112582	0.26771	0.572336				D3ZW55	Itpa	0.0613391	1.21226	1.24675	0.31817	0.213325	0.670959				Q9Z327	Synpo	0.0862308	1.06434	1.10296	0.141378	0.304779	0.516016				O70257	Stx7	0.0525075	1.27978	0.926766	-0.109723
Q62826	Hnrnpm	0.0878999	1.05601	1.08727	0.120705	0.313341	0.503982				Q4FZT9	Psmd2	0.078976	1.1025	0.95421	-0.0676219	0.268525	0.571016				O70595	Abcb6	0.0615319	1.2109	0.815716	-0.293861	0.213639	0.670319				Q9ESV1	Luzp1	0.0862515	1.06423	0.834937	-0.26026	0.304779	0.516016				O54835	Smad9	0.0527804	1.27753	1.31622	0.396396
P54900	Scn2b	0.0882427	1.05432	1.10831	0.148358	0.313444	0.50384				D3ZQG6	Trim2	0.0790163	1.10228	0.922139	-0.116944	0.268525	0.571016				Q5YLM1	Dagla	0.061794	1.20905	0.816523	-0.292435	0.214192	0.669197				B0LPN4	Ryr2	0.0863357	1.06381	0.925834	-0.111175	0.304779	0.516016				Q68FR9	Eef1d	0.0528764	1.27674	1.07682	0.106774
P24329	Tst	0.0882903	1.05409	1.07414	0.103186	0.313444	0.50384				O88831	Camkk2	0.0790415	1.10214	1.10041	0.138044	0.268525	0.571016				P60901	Psma6	0.0619907	1.20767	0.945917	-0.0802151	0.214518	0.668537				P50408	Atp6v1f	0.0864624	1.06317	1.05196	0.0730847	0.304779	0.516016				P32362	Urod	0.052984	1.27586	1.1813	0.240379
Q1M168	Atcay	0.0886128	1.0525	0.882118	-0.180956	0.313444	0.50384				Q5XIC2	Ecsit	0.0790822	1.10192	1.31056	0.390179	0.268525	0.571016				Q63092	Camkv	0.0622899	1.20558	1.0627	0.0877282	0.215195	0.667168				Q63666	Vamp1	0.0870858	1.06005	1.17063	0.227288	0.30645	0.51364				Q5XHZ0	Trap1	0.0531344	1.27462	1.08713	0.120526
P0C0S7	H2afz	0.0886655	1.05225	0.873068	-0.195835	0.313444	0.50384				O08837	Cdc5l	0.0794696	1.0998	1.26946	0.34421	0.269395	0.56961				Q6AY09	Hnrnph2	0.0624352	1.20457	1.13169	0.178478	0.215269	0.667019				Q62868	Rock2	0.0872253	1.05936	0.942855	-0.0848922	0.30645	0.51364				Q5EB77	Rab18	0.0534277	1.27223	1.09693	0.133471
Q9JIR4	Rims1	0.088795	1.05161	0.932386	-0.101	0.313444	0.50384				Q9Z2F5	Ctbp1	0.0802533	1.09554	1.06957	0.0970376	0.2716	0.56607				P54256	Hap1	0.0625181	1.20399	1.3892	0.474251	0.215269	0.667019				P23385	Grm1	0.0874478	1.05825	0.858942	-0.219367	0.306726	0.51325				Q64361	Lxn	0.053614	1.27072	0.890071	-0.168008
Q05962	Slc25a4	0.088808	1.05155	1.12916	0.175255	0.313444	0.50384				Q9WTV5	Psmd9	0.0804845	1.09429	1.08889	0.122857	0.271936	0.565534				Q505J8	Farsa	0.0627041	1.2027	1.1245	0.169285	0.215434	0.666685				P63170	Dynll1	0.0883799	1.05365	0.816156	-0.293083	0.309371	0.509521				Q5M7V8	Thrap3	0.0536596	1.27035	1.15094	0.202811
Q9JIS1	Rims2	0.0891405	1.04992	1.2605	0.333998	0.314101	0.502931				Q99M64	Pi4k2a	0.080881	1.09215	1.16885	0.225094	0.272823	0.564118				P63031	Mpc1	0.0627729	1.20223	0.83056	-0.267844	0.215434	0.666685				B3GNI6	sep11	0.0890208	1.05051	0.949701	-0.0744553	0.309371	0.509521				Q06647	Atp5o	0.053684	1.27015	1.10123	0.139121
P17136	Snrpb	0.0899214	1.04614	1.12817	0.17398	0.315554	0.500926				Q62847	Add3	0.0812335	1.09027	1.07018	0.0978532	0.27356	0.562947				P02651	Apoa4	0.063559	1.19682	1.40289	0.488403	0.217773	0.661996				P42676	Nln	0.0892503	1.04939	1.14494	0.195271	0.309371	0.509521				A0A0G2JXN2	Trim46	0.0542465	1.26563	1.11936	0.162669
P0C1X8	Aak1	0.0899823	1.04584	0.960832	-0.0576434	0.315554	0.500926				Q5I0K8	Mrps7	0.08172	1.08767	1.10723	0.146958	0.274352	0.561693				O55043	Arhgef7	0.0636675	1.19608	0.924938	-0.112572	0.217785	0.661972				P28841	Pcsk2	0.0893044	1.04913	1.1856	0.24562	0.309371	0.509521				P29418	Atp5e	0.0543711	1.26463	0.833597	-0.262579
Q62967	Mvd	0.0899964	1.04577	0.897867	-0.155426	0.315554	0.500926				P05712	Rab2a	0.0817356	1.08759	1.06695	0.093489	0.274352	0.561693				D3ZML2	Brsk2	0.0647039	1.18907	0.911476	-0.133723	0.220969	0.655668				P13668	Stmn1	0.0893432	1.04894	0.908988	-0.137666	0.309371	0.509521				O08623	Sqstm1	0.0544632	1.2639	0.87859	-0.186738
P09117	Aldoc	0.0902996	1.04431	1.06092	0.0853144	0.316102	0.500173				P11442	Cltc	0.0818905	1.08677	1.05273	0.074137	0.274419	0.561586				P13852	Prnp	0.0651288	1.18623	0.895833	-0.158698	0.221693	0.654249				Q9Z252	Lin7b	0.0893748	1.04879	1.14343	0.193372	0.309371	0.509521				O35264	Pafah1b2	0.0546	1.26281	0.874672	-0.193187
P10959	Ces1c	0.0907404	1.0422	0.835936	-0.258536	0.317123	0.498772				Q641Z2	Ptpn9	0.0823484	1.08434	1.19341	0.255092	0.275502	0.559874				D4ABP9	Fbxo3	0.0652118	1.18567	0.87952	-0.185212	0.221693	0.654249				Q6PDU1	Srsf2	0.0895678	1.04785	0.910789	-0.134811	0.309371	0.509521				B2RZ37	Reep5	0.0547561	1.26157	1.11179	0.152887
P09330	Prps2	0.091029	1.04082	0.859436	-0.218538	0.317614	0.4981				Q6URK4	Hnrnpa3	0.0827996	1.08197	1.08163	0.113205	0.276516	0.55828				P63090	Ptn	0.065235	1.18552	0.817664	-0.29042	0.221693	0.654249				Q62847	Add3	0.0895908	1.04774	1.09188	0.126812	0.309371	0.509521				P28471	Gabra4	0.0548954	1.26046	1.58977	0.668818
P12368	Prkar2a	0.0914251	1.03893	1.06577	0.0918973	0.31814	0.497382				O08875	Dclk1	0.0829211	1.08134	0.907578	-0.139907	0.276516	0.55828				Q6AYU3	Dnajb6	0.0659891	1.18053	1.2381	0.308128	0.223719	0.650298				Q498R7	2	0.0896156	1.04762	1.11416	0.155961	0.309371	0.509521				B0BN18	Pfdn2	0.055319	1.25713	1.09591	0.132125
P35171	Cox7a2	0.0915481	1.03835	1.12032	0.163907	0.31814	0.497382				Q9JI66	Slc4a4	0.0831538	1.08012	1.19343	0.255119	0.276842	0.557768				O88884	Akap1	0.066046	1.18015	1.10175	0.139792	0.223719	0.650298				P62747	Rhob	0.0896598	1.0474	0.934912	-0.097098	0.309371	0.509521				P03994	Hapln1	0.0553861	1.2566	0.888614	-0.170371
P49186	Mapk9	0.0916258	1.03798	1.10508	0.144147	0.31814	0.497382				Q6PEC0	Nudt2	0.0835363	1.07812	1.12709	0.172604	0.277534	0.556684				Q62760	Tomm20	0.0663953	1.17786	1.24272	0.313506	0.224536	0.648714				Q63151	Acsl3	0.0905896	1.04292	1.11446	0.156344	0.312072	0.505745				Q99MZ4	Ggt7	0.0555352	1.25543	0.880422	-0.183733
P49242	Rps3a	0.0918317	1.03701	0.938003	-0.0923357	0.318339	0.497111				P11506	Atp2b2	0.0836334	1.07762	1.07194	0.100218	0.277534	0.556684				Q9Z1T4	Cnksr2	0.0671148	1.17318	0.918972	-0.121907	0.226603	0.644735				Q64649	Phka1	0.0911219	1.04038	1.32173	0.402432	0.313396	0.503906				Q5HZA6	Prepl	0.0558109	1.25328	1.10308	0.141543
Q64428	Hadha	0.092427	1.0342	1.06996	0.0975624	0.319777	0.495153				P30427	Plec	0.0837747	1.07689	0.963113	-0.0542231	0.277556	0.55665				Q66H15	Rmdn3	0.0672859	1.17208	0.896574	-0.157506	0.226813	0.644333				P48284	Ca4	0.0914903	1.03862	0.655031	-0.610364	0.314153	0.502859				P97519	Hmgcl	0.0558401	1.25305	1.35693	0.44035
P35435	Atp5c1	0.092546	1.03364	1.0898	0.124068	0.319777	0.495153				P23514	Copb1	0.0844189	1.07356	1.10724	0.146966	0.279237	0.554027				Q5PQM2	Klc4	0.0677002	1.16941	0.564929	-0.82386	0.227839	0.642371				Q6KC51	Ablim2	0.0919813	1.0363	1.16394	0.219015	0.315053	0.501617				P05065	Aldoa	0.0559944	1.25186	0.933666	-0.099022
P62804	Hist1h4b	0.0928268	1.03233	0.892406	-0.164227	0.320231	0.494537				Q91ZN1	Coro1a	0.0850197	1.07048	0.909028	-0.137604	0.280557	0.551979				Q5XIK2	Tmx2	0.0678546	1.16842	0.872925	-0.196071	0.227993	0.642079				P63045	Vamp2	0.0920491	1.03598	1.13751	0.185875	0.315053	0.501617				O35094	Timm44	0.0560122	1.25172	1.16491	0.220224
Q4V8I7	Lrrc8a	0.0929828	1.0316	1.24169	0.312304	0.320252	0.494508				Q5EB62	Slc25a46	0.0852249	1.06943	1.13673	0.184893	0.280557	0.551979				Q03555	Gphn	0.068129	1.16667	1.13843	0.18704	0.228536	0.641046				Q02253	Aldh6a1	0.092299	1.0348	1.0824	0.114231	0.3154	0.501139				Q5FVQ8	Nlrx1	0.0561817	1.25041	1.21709	0.283433
O35889	Afdn	0.0933632	1.02982	0.603814	-0.727824	0.321044	0.493435				Q5U2R0	Mat2b	0.0852291	1.06941	0.886078	-0.174495	0.280557	0.551979				Q5U2N0	Ctps2	0.0682365	1.16598	1.12732	0.172894	0.228536	0.641046				P63088	Ppp1cc	0.0925107	1.03381	1.11102	0.151889	0.315474	0.501037				P83953	Kpna1	0.0567053	1.24638	1.44403	0.530099
P21775	Acaa1a	0.0950279	1.02215	1.13762	0.186024	0.326116	0.486627				P48199	Crp	0.0856264	1.06739	1.44217	0.528241	0.281411	0.550658				Q5XIE6	Hibch	0.0686306	1.16348	1.16718	0.223031	0.229145	0.639889				Q63633	Slc12a5	0.0927614	1.03263	1.06347	0.0887833	0.315474	0.501037				B5DF89	Cul3	0.056838	1.24536	1.07061	0.0984327
Q6P7R8	Hsd17b12	0.0951431	1.02162	1.15196	0.204097	0.326116	0.486627				P83953	Kpna1	0.0859172	1.06592	1.49991	0.584879	0.281641	0.550305				Q6AY23	Pycr2	0.0686383	1.16343	0.766929	-0.382835	0.229145	0.639889				P62703	Rps4x	0.0928569	1.03219	0.942785	-0.0849991	0.315474	0.501037				Q62609	Olfm1	0.0570672	1.24361	0.90735	-0.140269
Q64232	Tecr	0.0955013	1.01999	0.844585	-0.243685	0.326783	0.485741				F1M386	Rapgef2	0.0859925	1.06554	0.890472	-0.167358	0.281641	0.550305				Q66HR5	Calcoco1	0.0691233	1.16038	1.11969	0.163101	0.230323	0.637662				Q4KM49	Yars	0.0929952	1.03154	0.937044	-0.0938117	0.315474	0.501037				Q08602	Rabggta	0.0572065	1.24255	1.07495	0.104268
Q66HG4	Galm	0.095643	1.01935	0.927932	-0.107909	0.326783	0.485741				P19103	Ppp1r1a	0.0861824	1.06458	1.20153	0.264876	0.281641	0.550305				P54748	Pde4a	0.0692117	1.15982	0.835307	-0.259621	0.230323	0.637662				Q6IRK9	Cpq	0.0930637	1.03122	1.10871	0.148883	0.315474	0.501037				P55926	Asic1	0.0572116	1.24252	1.42478	0.510739
D3ZHV2	Macf1	0.0961182	1.01719	1.04521	0.0637988	0.327882	0.484282				P17425	Hmgcs1	0.0862456	1.06426	0.932646	-0.100598	0.281641	0.550305				Q5M7A7	Cnrip1	0.0701973	1.15368	0.872036	-0.19754	0.233229	0.632218				Q6AYN4	Phyhipl	0.0932542	1.03033	0.917352	-0.124453	0.315613	0.500844				Q4V7A0	Wdr61	0.0574617	1.24062	0.869214	-0.202217
P62813	Gabra1	0.0965252	1.01536	0.841721	-0.248586	0.328746	0.48314				P14604	Echs1	0.0870913	1.06003	1.07165	0.0998363	0.283947	0.546762				P54283	Cacnb1	0.0703989	1.15243	1.1229	0.167228	0.233527	0.631662				Q4G069	Rmdn1	0.0940005	1.02687	1.1619	0.216492	0.317543	0.498198				Q78EG7	Ptp4a1	0.0575493	1.23996	0.887873	-0.171575
Q64559	Acot7	0.0976314	1.01041	0.941698	-0.0866629	0.331824	0.479092				Q9WTT6	Gda	0.0875812	1.05759	0.902422	-0.148126	0.284411	0.546054				Q63190	Emd	0.0705309	1.15162	0.797454	-0.326527	0.233593	0.63154				Q6UPE1	Etfdh	0.0942141	1.02588	1.07673	0.10665	0.317543	0.498198				Q6TUG0	Dnajb11	0.0579224	1.23715	1.08363	0.115877
G3V7P1	Stx12	0.0977391	1.00993	0.934031	-0.0984574	0.331824	0.479092				O35430	Apba1	0.0876208	1.05739	0.873138	-0.195719	0.284411	0.546054				Q6PEC4	Skp1	0.071167	1.14772	0.934996	-0.0969672	0.235326	0.628331				Q56A27	Ncbp1	0.0942726	1.02561	0.878268	-0.187267	0.317543	0.498198				P61980	Hnrnpk	0.0579294	1.2371	0.931592	-0.10223
Q99376	Tfrc	0.0979506	1.00899	1.4162	0.502026	0.332017	0.47884				D4A6D7	Ttc19	0.0876497	1.05725	1.30912	0.388592	0.284411	0.546054				Q9EPB1	Dpp7	0.071387	1.14638	0.830232	-0.268414	0.235679	0.627679				Q6P6R2	Dld	0.0948338	1.02304	1.05738	0.0804889	0.318926	0.49631				O70377	Snap23	0.0580428	1.23625	1.21734	0.283729
O35049	Smpd3	0.0985276	1.00644	1.20975	0.274709	0.333444	0.476977				P62859	Rps28	0.0878147	1.05643	0.942552	-0.0853559	0.284496	0.545924				Q62736	Cald1	0.0717604	1.14411	1.1148	0.156788	0.236535	0.626104				Q64611	Csad	0.0953146	1.02084	1.19544	0.257541	0.320037	0.4948				O08816	Wasl	0.0584447	1.23326	1.06092	0.0853107
O88588	Pacs1	0.0987447	1.00549	1.04071	0.0575713	0.333651	0.476708				Q765A7	Pgap1	0.0882278	1.05439	1.15048	0.202236	0.285382	0.544573				Q6AYD3	Pa2g4	0.0720471	1.14238	0.902022	-0.148766	0.237106	0.625057				Q63475	Ptprn2	0.0969916	1.01327	1.15813	0.211797	0.3245	0.488785				O70351	Hsd17b10	0.0591258	1.22822	1.08246	0.11432
Q62634	Slc17a7	0.0991043	1.00391	0.906346	-0.141867	0.334078	0.476153				Q6P9T8	Tubb4b	0.0899676	1.04591	0.930747	-0.103538	0.290551	0.536777				Q6P747	Hp1bp3	0.0723644	1.14048	1.13299	0.180131	0.237587	0.624178				Q8K3P7	Hint3	0.0971573	1.01252	0.914806	-0.128463	0.3245	0.488785				O08679	Mark2	0.0591566	1.228	0.945449	-0.0809285
P14562	Lamp1	0.0992114	1.00344	0.878425	-0.187009	0.334078	0.476153				P62907	Rpl10a	0.0908363	1.04174	0.915187	-0.127862	0.292535	0.533822				Q4V8F9	Hsdl2	0.0724209	1.14014	0.87396	-0.194361	0.237587	0.624178				O88881	Begain	0.0973209	1.01179	1.32231	0.403061	0.3245	0.488785				P36970	Gpx4	0.0594755	1.22566	1.12572	0.170854
Q6AY71	2	0.0995844	1.00181	0.881432	-0.182079	0.334078	0.476153				P0C219	Slmap	0.0908677	1.04159	1.21027	0.27533	0.292535	0.533822				P08753	Gnai3	0.0725754	1.13921	0.903863	-0.145824	0.237717	0.623939				Q5BJR4	Prune2	0.097334	1.01174	0.890265	-0.167694	0.3245	0.488785				P18422	Psma3	0.0595227	1.22532	1.07992	0.11092
P81795	Eif2s3	0.0995942	1.00177	0.941265	-0.0873266	0.334078	0.476153				Q4KM65	Nudt21	0.091429	1.03892	1.16292	0.217747	0.293879	0.531832				P60756	Mdga2	0.0726928	1.13851	1.21055	0.275659	0.23773	0.623916				P62856	Rps26	0.097409	1.0114	0.888226	-0.171002	0.3245	0.488785				Q8K4Y5	Lgi1	0.0598728	1.22277	1.06484	0.0906364
Q62717	Cadps	0.0998304	1.00074	1.03641	0.0515971	0.334078	0.476153				Q3MIE4	Vat1	0.091919	1.03659	1.12562	0.17072	0.294991	0.530191				Q68FP1	Gsn	0.0731422	1.13583	0.889752	-0.168525	0.238824	0.621923				Q5QD51	Akap12	0.0979788	1.00887	1.19804	0.260673	0.325888	0.486932				P19332	Mapt	0.0600138	1.22175	0.940654	-0.0882642
Q64591	Decr1	0.0998869	1.00049	1.16019	0.214359	0.334078	0.476153				Q9ERB4	Vcan	0.09231	1.03475	0.892112	-0.164704	0.295544	0.529378				Q9QXU8	Dync1li1	0.0733005	1.13489	1.06671	0.0931718	0.238968	0.62166				Q9Z1W6	Mtdh	0.0981782	1.00798	1.05327	0.0748807	0.326039	0.486731				Q9JM53	Aifm1	0.0600917	1.22119	1.12851	0.174424
P97534	Fkbp1b	0.0999682	1.00014	0.859824	-0.217886	0.334078	0.476153				Q05764	Add2	0.0923802	1.03442	0.956828	-0.0636688	0.295544	0.529378				O55012	Picalm	0.0734934	1.13375	1.08135	0.112833	0.23922	0.621203				P14046	A1i3	0.0984664	1.00671	0.826764	-0.274452	0.326484	0.486138				B2RYW9	Fahd2	0.0603008	1.21968	1.10541	0.144584
Q6PEC0	Nudt2	0.100121	0.999473	1.06832	0.095338	0.334078	0.476153				Q4V8C3	Eml1	0.0927607	1.03264	0.824161	-0.279003	0.2963	0.528269				P47942	Dpysl2	0.0738546	1.13162	0.914692	-0.128642	0.240023	0.619747				P11232	Txn	0.0988672	1.00495	0.911237	-0.134102	0.326943	0.485528				Q6P0K8	Jup	0.060811	1.21602	0.921056	-0.118639
O88941	Mogs	0.100753	0.996743	0.902018	-0.148772	0.335537	0.47426				P63249	Pkia	0.0931796	1.03068	1.1566	0.209886	0.297175	0.526988				O88453	Safb	0.0744423	1.12818	1.10039	0.138009	0.241554	0.616986				D4A208	Srgap2	0.0989306	1.00467	0.871972	-0.197646	0.326943	0.485528				Q568Z9	Phyhip	0.0610039	1.21464	1.08997	0.124286
O35828	Coro7	0.100872	0.996228	1.10987	0.150395	0.335537	0.47426				P54283	Cacnb1	0.0935078	1.02915	1.10903	0.149302	0.297502	0.52651				Q68FX9	Sirt5	0.0749552	1.1252	1.07195	0.100242	0.24284	0.614679				Q9Z2K5	Mlst8	0.0996335	1.00159	0.931203	-0.102832	0.326943	0.485528				Q8K4K5	Llgl1	0.0613814	1.21196	1.10371	0.142358
P0C6S7	Anks1b	0.101901	0.991822	0.917323	-0.124499	0.338369	0.470609				P70615	Lmnb1	0.0936625	1.02843	0.877173	-0.189067	0.297502	0.52651				P31232	Tagln	0.0751403	1.12413	1.32645	0.407575	0.243062	0.614284				P62260	Ywhae	0.0996653	1.00146	0.949647	-0.0745362	0.326943	0.485528				P30835	Pfkl	0.0615433	1.21082	1.15927	0.213219
Q6EIX2	Magmas-ps1	0.10204	0.991231	1.25073	0.322774	0.338369	0.470609				Q6IFW6	Krt10	0.093853	1.02755	0.46448	-1.10631	0.297502	0.52651				P55161	Nckap1	0.0752789	1.12333	1.06257	0.0875623	0.243073	0.614263				O35821	Mybbp1a	0.0997109	1.00126	0.853821	-0.227995	0.326943	0.485528				P62982	Rps27a	0.061569	1.21064	1.13064	0.177135
Q6GQP4	Rab31	0.102472	0.989395	0.911353	-0.133918	0.339148	0.46961				Q9EPB1	Dpp7	0.0938643	1.0275	0.882222	-0.180787	0.297502	0.52651				P62282	Rps11	0.0753772	1.12276	0.852243	-0.230664	0.243073	0.614263				Q62881	Nol3	0.0997709	1.001	0.876766	-0.189736	0.326943	0.485528				Q63617	Hyou1	0.0618693	1.20852	0.956675	-0.0638998
P20070	Cyb5r3	0.102592	0.988887	1.12778	0.173484	0.339148	0.46961				P14270	Pde4d	0.0941465	1.0262	0.80156	-0.319118	0.297938	0.525874				P62762	Vsnl1	0.0757476	1.12063	0.893548	-0.162383	0.243892	0.612802				P47971	Nptx1	0.0997781	1.00096	0.876489	-0.190192	0.326943	0.485528				P22734	Comt	0.0622518	1.20585	1.08694	0.120274
Q6AY09	Hnrnph2	0.103262	0.986058	1.10059	0.138275	0.340031	0.468481				P07632	Sod1	0.0944827	1.02465	1.20956	0.274479	0.29854	0.524997				A0JPJ7	Ola1	0.0758906	1.11981	1.07015	0.0978132	0.243976	0.612654				P97710	Sirpa	0.0999754	1.00011	0.928265	-0.107392	0.326943	0.485528				P02683	Nsg1	0.062698	1.20275	1.4424	0.528468
Q5QD51	Akap12	0.103395	0.985499	1.14971	0.201269	0.340031	0.468481				P81377	Prkar1b	0.0950665	1.02197	0.827576	-0.273036	0.299919	0.522996				Q9Z1Y3	Cdh2	0.0767634	1.11485	1.09748	0.134194	0.246399	0.608362				P05197	Eef2	0.0999987	1.00001	0.93851	-0.0915555	0.326943	0.485528				Q4KMA2	Rad23b	0.0629245	1.20118	0.951734	-0.0713703
P07340	Atp1b1	0.103453	0.985256	0.903459	-0.146469	0.340031	0.468481				B5DFN2	Ahcyl1	0.0954273	1.02033	1.06197	0.086739	0.300595	0.522018				O88941	Mogs	0.0769727	1.11366	0.915636	-0.127154	0.246693	0.607844				Q9QX69	Lancl1	0.100145	0.999369	1.05522	0.0775458	0.326943	0.485528				P28841	Pcsk2	0.0630902	1.20004	1.13613	0.184122
Q8K1Q4	Lzts3	0.103495	0.98508	1.31921	0.399675	0.340031	0.468481				Q9JJP9	Ubqln1	0.0962267	1.0167	1.12269	0.166965	0.301936	0.520085				P62744	Ap2s1	0.077205	1.11235	1.13605	0.184022	0.247056	0.607205				P20236	Gabra3	0.100969	0.995811	0.8686	-0.203237	0.328661	0.483252				Q5BJT7	Ccdc93	0.0631689	1.1995	1.30618	0.385353
Q4V8C7	Prkra	0.103748	0.984019	0.86797	-0.204282	0.34034	0.468088				Q568Z6	Ist1	0.0962348	1.01667	0.822893	-0.281224	0.301936	0.520085				Q63416	Itih3	0.0775488	1.11042	1.13551	0.183342	0.247776	0.60594				P84087	Cplx2	0.100981	0.995758	1.1781	0.236463	0.328661	0.483252				P47728	Calb2	0.0633625	1.19817	1.3135	0.393415
P08461	Dlat	0.104272	0.981834	1.05418	0.0761215	0.341535	0.466565				Q4KLF8	Arpc5	0.0963102	1.01633	0.898226	-0.15485	0.301936	0.520085				P15650	Acadl	0.077819	1.10891	0.922518	-0.116351	0.248152	0.605281				P04785	P4hb	0.101166	0.994966	0.945772	-0.0804354	0.328759	0.483123				Q5XI22	Acat2	0.0639346	1.19426	0.88756	-0.172083
Q63198	Cntn1	0.104579	0.980557	0.936893	-0.0940435	0.342017	0.465953				Q80Z30	Ppm1e	0.0964753	1.01558	0.845388	-0.242314	0.301936	0.520085				O35303	Dnm1l	0.077905	1.10843	1.03561	0.050479	0.248152	0.605281				P08753	Gnai3	0.101693	0.992709	0.911458	-0.133751	0.329836	0.481701				P63018	Hspa8	0.0641096	1.19308	0.942847	-0.0849048
P41542	Uso1	0.104923	0.979129	0.956495	-0.0641705	0.342618	0.46519				Q64542	Atp2b4	0.09659	1.01507	0.798881	-0.323948	0.301936	0.520085				Q5XI78	Ogdh	0.0782425	1.10656	1.08639	0.119542	0.24853	0.604622				O54715	Atp6ap1	0.10218	0.990636	1.38651	0.471463	0.329836	0.481701				D3ZAF6	Atp5j2	0.0642314	1.19225	1.13665	0.184787
B5DF41	Snph	0.105115	0.978336	0.940701	-0.0881924	0.342721	0.465059				Q63468	Prpsap1	0.0969319	1.01353	1.15306	0.20547	0.302543	0.519213				Q5XHZ0	Trap1	0.0782617	1.10645	1.08792	0.121567	0.24853	0.604622				P19627	Gnaz	0.102379	0.989788	1.08447	0.116993	0.329836	0.481701				Q9Z214	Homer1	0.0642911	1.19185	0.927328	-0.108848
P10686	Plcg1	0.105572	0.976452	1.10607	0.145445	0.343687	0.463836				P97838	Dlgap3	0.097178	1.01243	1.16549	0.220935	0.302849	0.518773				Q9Z1A6	Hdlbp	0.0784347	1.10549	0.909858	-0.136287	0.2487	0.604324				O35964	Sh3gl1	0.10256	0.989021	0.908358	-0.138667	0.329836	0.481701				O08838	Amph	0.0645134	1.19035	0.932175	-0.101327
Q9WVJ4	Synj2bp	0.106191	0.973912	1.12714	0.172665	0.34505	0.462117				Q4QQS3	Oscp1	0.0974019	1.01143	0.852174	-0.23078	0.302924	0.518666				Q4KM73	Cmpk1	0.079053	1.10208	0.920446	-0.119595	0.250136	0.601824				Q99P82	Cldn11	0.102703	0.988415	0.83037	-0.268173	0.329836	0.481701				P62870	Elob	0.0648285	1.18823	0.943678	-0.0836332
D4A6L0	Gpr158	0.106355	0.973241	1.13169	0.178484	0.34505	0.462117				P07323	Eno2	0.0974981	1.011	1.08576	0.118712	0.302924	0.518666				Q9JKC9	Synrg	0.0791277	1.10167	0.854229	-0.227305	0.250136	0.601824				Q4KLN7	Arfgap3	0.102926	0.987475	1.19257	0.254076	0.329836	0.481701				Q63569	Psmc3	0.0653408	1.18482	0.943624	-0.0837159
Q9QY17	Pacsin2	0.106565	0.972385	1.09766	0.134433	0.34505	0.462117				Q5RJR8	Lrrc59	0.0981041	1.00831	0.913771	-0.130095	0.303785	0.517434				P36953	Afm	0.0793423	1.1005	1.7437	0.802149	0.250432	0.60131				P38659	Pdia4	0.102959	0.987336	0.909051	-0.137567	0.329836	0.481701				Q9WVC0	Sept7	0.065813	1.18169	0.937785	-0.0926707
P06686	Atp1a2	0.106636	0.972098	1.08359	0.115823	0.34505	0.462117				Q5RKI0	Wdr1	0.0981656	1.00804	0.945541	-0.0807884	0.303785	0.517434				P17074	Rps19	0.0798367	1.0978	0.924474	-0.113296	0.251613	0.599266				Q9QYJ2	Rasa3	0.102968	0.987298	0.859666	-0.218152	0.329836	0.481701				Q91Y78	Uchl3	0.0659954	1.18049	1.07797	0.108313
Q923W4	Hdgfl3	0.106996	0.970631	1.07939	0.110219	0.345692	0.46131				O35142	Copb2	0.0982202	1.0078	1.12988	0.176164	0.303785	0.517434				Q6AYQ1	Golga7	0.0799828	1.097	0.705875	-0.502516	0.251693	0.599129				P23593	Apod	0.102994	0.987189	0.801557	-0.319123	0.329836	0.481701				A0MZ67	Shtn1	0.0673376	1.17174	1.12473	0.169583
Q00566	Mecp2	0.107307	0.969372	1.10348	0.142056	0.346174	0.460705				Q4G074	Kbp	0.098941	1.00462	1.2393	0.309529	0.305539	0.514933				O88917	Adgrl1	0.0806815	1.09323	1.10997	0.150525	0.25291	0.597034				P08009	Gstm3	0.103052	0.986945	1.13482	0.182459	0.329836	0.481701				P63035	Cyth2	0.0673686	1.17154	1.24337	0.314256
P32089	Slc25a1	0.107705	0.967765	1.15531	0.208285	0.346935	0.459752				Q64537	Capns1	0.0991933	1.00352	0.929369	-0.105676	0.305539	0.514933				Q5M7V8	Thrap3	0.0806949	1.09315	1.15248	0.204742	0.25291	0.597034				P02688	Mbp	0.103474	0.985169	0.843943	-0.244783	0.330596	0.480702				P23928	Cryab	0.0674211	1.1712	1.34581	0.428479
Q63270	Aco1	0.108092	0.966205	0.907927	-0.139352	0.347658	0.458848				P0C089	Ptpmt1	0.0992354	1.00333	1.18677	0.247043	0.305539	0.514933				D3ZBN0	Hist1h1b	0.080734	1.09294	1.68571	0.753355	0.25291	0.597034				Q60587	Hadhb	0.103601	0.984636	1.08286	0.114846	0.330596	0.480702				O35179	Sh3gl2	0.0677256	1.16925	0.943716	-0.083576
P86182	Ccdc22	0.108341	0.965209	1.13216	0.179081	0.347936	0.458501				P62853	Rps25	0.0996444	1.00155	0.912398	-0.132265	0.306338	0.513799				Q63362	Ndufa5	0.0813656	1.08956	0.874827	-0.192931	0.254425	0.59444				Q8K581	Txndc9	0.103828	0.983684	0.856311	-0.223794	0.330823	0.480404				Q7TT49	Cdc42bpb	0.06774	1.16916	1.07707	0.107114
Q8R424	Stambp	0.108644	0.963994	0.809645	-0.304638	0.348386	0.45794				P62824	Rab3c	0.100442	0.998084	1.08791	0.121557	0.308328	0.510987				Q8CFC9	Lzts1	0.0814623	1.08904	0.638638	-0.646931	0.254425	0.59444				P51146	Rab4b	0.1044	0.981299	1.10667	0.146225	0.331125	0.480008				Q62634	Slc17a7	0.067773	1.16894	0.888379	-0.170752
P51650	Aldh5a1	0.109033	0.96244	1.08966	0.123872	0.348648	0.457612				Q5BJT7	Ccdc93	0.100867	0.99625	1.47405	0.55979	0.309169	0.509803				Q9JJM9	Sept5	0.0817662	1.08743	0.952367	-0.0704105	0.254992	0.593473				Q64605	Ptprs	0.104564	0.980617	1.06795	0.094838	0.331125	0.480008				Q9R080	Gpsm1	0.0679332	1.16792	1.21459	0.280467
P84245	H3f3b	0.109052	0.962368	0.906421	-0.141747	0.348648	0.457612				Q9EQR2	Agps	0.101376	0.994066	1.2692	0.343925	0.310265	0.508267				Q05546	Tnr	0.0821212	1.08554	0.897816	-0.155508	0.255717	0.592241				Q9JIS1	Rims2	0.104584	0.980536	1.28317	0.359711	0.331125	0.480008				A1L1I3	Numbl	0.0679833	1.1676	1.10311	0.141575
Q62951	Dpysl4	0.109509	0.960552	1.05665	0.0794955	0.348753	0.457481				Q66H80	Arcn1	0.101654	0.992877	0.921895	-0.117325	0.310652	0.507726				Q5I0G4	Gars	0.0822469	1.08488	1.05391	0.0757491	0.255727	0.592224				O54835	Smad9	0.104589	0.980512	1.33142	0.41297	0.331125	0.480008				P51635	Akr1a1	0.0690855	1.16061	1.04604	0.0649322
O35413	Sorbs2	0.109569	0.960313	0.907295	-0.140356	0.348753	0.457481				Q62760	Tomm20	0.102564	0.989005	1.1203	0.163891	0.312546	0.505085				P13803	Etfa	0.0823786	1.08419	1.09288	0.128133	0.255755	0.592175				P50503	St13	0.104703	0.980039	1.08731	0.120768	0.331125	0.480008				O35413	Sorbs2	0.0691332	1.16031	0.855676	-0.224864
P54282	Cacna1a	0.109574	0.960293	1.15897	0.212848	0.348753	0.457481				O88370	Pip4k2c	0.102731	0.988297	0.886098	-0.174463	0.312546	0.505085				O55007	Ralgapa1	0.082675	1.08263	1.1136	0.155229	0.256292	0.591264				Q9QX74	Shank2	0.105092	0.978431	0.850501	-0.233616	0.331861	0.479044				P54287	Cacnb3	0.0692059	1.15986	0.886653	-0.173559
Q9WTT6	Gda	0.110408	0.956998	0.92091	-0.118869	0.350141	0.455757				Q6P7A2	Ube4a	0.102732	0.988294	1.18455	0.244336	0.312546	0.505085				Q4V7C6	Gmps	0.0828438	1.08174	1.08145	0.11296	0.256379	0.591118				P11915	Scp2	0.105751	0.975716	1.08154	0.113089	0.333099	0.477427				Q62940	Nedd4	0.0692884	1.15934	1.07433	0.103436
P85972	Vcl	0.110468	0.956764	1.06373	0.0891269	0.350141	0.455757				Q52KK3	Slc25a51	0.10297	0.98729	1.09753	0.134256	0.312806	0.504725				Q5HZE4	Mri1	0.0830717	1.08055	0.879898	-0.184592	0.256379	0.591118				Q561R9	Lactb2	0.105798	0.975521	0.922776	-0.115948	0.333099	0.477427				Q64649	Phka1	0.0695042	1.15799	0.740011	-0.434382
Q07009	Capn2	0.110501	0.956635	1.09507	0.131026	0.350141	0.455757				Q4VSI4	Usp7	0.103338	0.985742	1.09475	0.130604	0.313459	0.50382				Q5U204	Lamtor3	0.0830721	1.08054	0.806456	-0.310333	0.256379	0.591118				Q62651	Ech1	0.106033	0.974558	1.07936	0.110181	0.333344	0.477107				Q9ERH3	Wdr7	0.0696775	1.15691	1.04336	0.0612362
D3ZPX4	Plxna3	0.111127	0.954182	1.19441	0.256292	0.351604	0.453947				P53812	Pitpnb	0.103537	0.984906	0.882047	-0.181072	0.313598	0.503627				Q63424	Slc15a2	0.0844014	1.07365	0.859649	-0.21818	0.25977	0.585411				Q792I0	Lin7c	0.106337	0.973317	1.10675	0.146335	0.333805	0.476507				P70587	Lrrc7	0.0696995	1.15677	0.906647	-0.141387
A0JPM9	Eif3j	0.111339	0.953351	0.925201	-0.112161	0.351754	0.453761				Q9JLA3	Uggt1	0.10415	0.982339	1.08285	0.114827	0.314988	0.501705				P48679	Lmna	0.0844297	1.07351	0.908339	-0.138697	0.25977	0.585411				Q63507	Rpl14	0.107793	0.967411	0.898666	-0.154144	0.337876	0.471243				P47868	Scg3	0.0697073	1.15672	1.46361	0.549529
B2RYU6	Trappc2l	0.111721	0.951864	1.08182	0.113458	0.35244	0.452915				Q6VBQ5	Myadm	0.104815	0.979578	0.94071	-0.0881782	0.316414	0.499744				Q00438	Ptbp1	0.0845447	1.07291	0.765061	-0.386354	0.25977	0.585411				P26284	Pdha1	0.108287	0.965426	1.07622	0.105972	0.338924	0.469898				P0C6S7	Anks1b	0.0703652	1.15264	0.909019	-0.137618
Q9WUS0	Ak4	0.112085	0.950452	0.925834	-0.111174	0.353068	0.452142				P41562	Idh1	0.10502	0.978727	0.928593	-0.106881	0.316414	0.499744				O35458	Slc32a1	0.0856938	1.06705	1.17801	0.236347	0.262913	0.580188				P0C0A9	Svip	0.10845	0.964771	1.11157	0.152601	0.338934	0.469885				Q9JMB5	Adrm1	0.0705134	1.15173	0.939394	-0.0901978
B0BND0	Enpp6	0.112479	0.948929	0.835631	-0.259061	0.353788	0.451257				P14659	Hspa2	0.105085	0.978461	0.900088	-0.151861	0.316414	0.499744				Q9QUL6	Nsf	0.0861148	1.06492	0.946554	-0.0792435	0.263536	0.579161				O88382	Magi2	0.1095	0.960585	0.844393	-0.244013	0.341504	0.466605				P63036	Dnaja1	0.070576	1.15134	0.877791	-0.188051
O08773	Rgs14	0.112985	0.946981	0.859859	-0.217828	0.354821	0.44999				P13221	Got1	0.106132	0.974152	1.0595	0.0833829	0.319097	0.496077				Q9JJW3	Usmg5	0.0861501	1.06474	1.11771	0.160541	0.263536	0.579161				B5DEH2	Erlin2	0.109594	0.960211	1.1131	0.154587	0.341504	0.466605				Q8VHU4	Elp1	0.0707486	1.15028	1.05853	0.0820632
Q63525	Nudc	0.113418	0.945317	0.95678	-0.0637413	0.354821	0.44999				Q6AXS3	Dek	0.10691	0.970981	0.817464	-0.290772	0.320965	0.493542				Q5XIG0	Nudt9	0.0868526	1.06122	0.867091	-0.205745	0.265296	0.576269				Q9JM53	Aifm1	0.110275	0.957523	1.11392	0.15565	0.343122	0.464552				B2GUZ5	Capza1	0.0708075	1.14992	0.944836	-0.0818646
O88902	Ptpn23	0.113446	0.94521	0.910709	-0.134938	0.354821	0.44999				P86182	Ccdc22	0.10716	0.969965	1.17071	0.227388	0.321245	0.493164				Q78P75	Dynll2	0.0871169	1.0599	1.13202	0.178896	0.265711	0.57559				O08816	Wasl	0.110667	0.955983	1.06433	0.0899421	0.343394	0.464208				Q62991	Scfd1	0.0709941	1.14878	1.09346	0.128903
P70611	Doc2a	0.113511	0.944963	0.860321	-0.217052	0.354821	0.44999				P35427	Rpl13a	0.107738	0.967633	0.899833	-0.152271	0.32201	0.492131				Q8K4F7	Dcps	0.0873953	1.05851	1.2115	0.27679	0.265711	0.57559				Q08406	Cntfr	0.110686	0.955907	0.875388	-0.192006	0.343394	0.464208				Q9Z270	Vapa	0.0710098	1.14868	0.859824	-0.217887
Q6AXM7	Hbs1l	0.113637	0.944479	0.917616	-0.124038	0.354821	0.44999				P61314	Rpl15	0.108162	0.965927	0.891656	-0.165441	0.32201	0.492131				Q4V7A0	Wdr61	0.0874652	1.05816	0.830082	-0.268674	0.265711	0.57559				P49432	Pdhb	0.11116	0.954052	1.08497	0.117652	0.344361	0.462986				Q80WA4	Nova1	0.0715487	1.1454	1.11717	0.159851
Q80ZG1	Ric8a	0.113974	0.943195	0.881667	-0.181695	0.355355	0.449338				Q9WV48	Shank1	0.108332	0.965242	0.810906	-0.302393	0.32201	0.492131				P62853	Rps25	0.0874991	1.058	0.913078	-0.13119	0.265711	0.57559				O55012	Picalm	0.111706	0.951923	1.06388	0.089341	0.345548	0.461492				P84100	Rpl19	0.0715601	1.14533	0.873942	-0.194391
P62076	Timm13	0.115229	0.93844	1.12804	0.173818	0.358059	0.446045				Q5BJR4	Prune2	0.108376	0.965065	0.900623	-0.151005	0.32201	0.492131				P68101	Eif2s1	0.0885152	1.05298	1.0596	0.0835223	0.268405	0.571209				P82471	Gnaq	0.112615	0.948404	0.939707	-0.0897177	0.347852	0.458605				P19103	Ppp1r1a	0.071599	1.14509	1.17797	0.236302
P70615	Lmnb1	0.115229	0.938439	0.898918	-0.153739	0.358059	0.446045				Q63862	Myh11	0.108924	0.962875	1.26748	0.341965	0.32201	0.492131				P97838	Dlgap3	0.0891983	1.04964	1.11348	0.155081	0.270083	0.568502				P62870	Elob	0.112881	0.947378	0.942452	-0.0855088	0.348167	0.458212				Q5BK63	Ndufa9	0.0716547	1.14476	1.06969	0.0971983
P35439	Grin1	0.115362	0.937937	0.891594	-0.165542	0.358059	0.446045				Q5RJP0	Akr1b7	0.108943	0.962801	0.365559	-1.45182	0.32201	0.492131				Q3ZBA0	Tecpr1	0.0895012	1.04817	0.901839	-0.149059	0.270607	0.56766				Q9WTP0	Epb41l1	0.11312	0.946459	1.05608	0.0787145	0.348398	0.457924				P07633	Pccb	0.0719915	1.14272	1.11758	0.160372
Q6AYP5	Cadm1	0.115511	0.937375	1.07412	0.103156	0.358059	0.446045				P15087	Cpe	0.109006	0.962549	1.08855	0.122411	0.32201	0.492131				P97519	Hmgcl	0.0897897	1.04677	1.33629	0.418236	0.271088	0.56689				Q2PQA9	Kif5b	0.113382	0.945456	0.935572	-0.0960789	0.348699	0.457549				Q6PST4	Atl1	0.0720891	1.14213	1.0803	0.111432
Q4V8B2	Dcun1d3	0.116283	0.934485	0.847928	-0.237986	0.359525	0.444271				Q5GFD9	Impact	0.109051	0.962372	1.08185	0.113501	0.32201	0.492131				Q63009	Prmt1	0.0903433	1.0441	1.22402	0.291632	0.272363	0.564853				D3Z9R8	Mp68	0.113979	0.943175	1.09884	0.135982	0.349608	0.456419				Q62636	Rap1b	0.0722064	1.14142	0.768579	-0.379734
Q641W2	Myg1	0.11632	0.934344	1.10358	0.142189	0.359525	0.444271				Q99MS0	Sec14l2	0.109058	0.962342	0.955441	-0.0657607	0.32201	0.492131				Q5XIM7	Kars	0.0906945	1.04242	0.880303	-0.183928	0.273029	0.563792				P06761	Hspa5	0.114007	0.943069	0.951894	-0.0711273	0.349608	0.456419				Q63151	Acsl3	0.0729197	1.13716	1.1058	0.145093
Q99P82	Cldn11	0.117576	0.929683	0.854881	-0.226204	0.362882	0.440234				B5DF41	Snph	0.109309	0.961344	0.924678	-0.112977	0.32201	0.492131				O35821	Mybbp1a	0.0908988	1.04144	0.84247	-0.247304	0.273248	0.563443				P15943	Aplp2	0.114439	0.941427	0.836896	-0.256879	0.350108	0.455798				Q793F9	Vps4a	0.0730254	1.13653	1.14175	0.191243
Q62813	Lsamp	0.118097	0.927761	1.08727	0.120709	0.363965	0.43894				Q6MG55	Abhd16a	0.109356	0.961156	1.13087	0.177439	0.32201	0.492131				Q5XIG8	Strap	0.0911681	1.04016	0.910098	-0.135907	0.273386	0.563223				P62902	Rpl31	0.1145	0.941195	0.913906	-0.129882	0.350108	0.455798				Q9QUL6	Nsf	0.0731654	1.13569	0.950846	-0.0727161
P20788	Uqcrfs1	0.118545	0.926118	1.07447	0.103627	0.36482	0.437921				Q62733	Tmpo	0.109431	0.960859	0.90447	-0.144855	0.32201	0.492131				P58405	Strn3	0.0913289	1.03939	0.950095	-0.0738562	0.273386	0.563223				P17136	Snrpb	0.114923	0.939595	1.12079	0.164516	0.350519	0.455288				P34058	Hsp90ab1	0.0737529	1.13222	0.94402	-0.0831104
P84087	Cplx2	0.118951	0.924632	1.11457	0.156493	0.365544	0.437061				Q8VII6	Slc44a1	0.109465	0.960725	0.804804	-0.31329	0.32201	0.492131				B2RYW9	Fahd2	0.0913776	1.03916	1.10814	0.148135	0.273386	0.563223				Q5GH59	Xkr4	0.114965	0.939435	0.888439	-0.170655	0.350519	0.455288				Q9ER34	Aco2	0.0737659	1.13214	1.10041	0.138036
P05982	Nqo1	0.119358	0.92315	1.26998	0.34481	0.366052	0.436457				Q920A6	Scpep1	0.109617	0.960122	1.14315	0.193013	0.32201	0.492131				Q4FZU8	Ripor1	0.09147	1.03872	0.854811	-0.226323	0.273386	0.563223				P52873	Pc	0.115904	0.935901	1.09085	0.125457	0.352875	0.452379				Q8R511	Fnbp1	0.0740659	1.13038	1.13106	0.177679
Q6MG48	Prrc2a	0.119503	0.922621	1.17402	0.231457	0.366052	0.436457				Q91ZW1	Tfam	0.109888	0.959048	1.10683	0.146434	0.322146	0.491947				Q5RKI8	Abcb8	0.0916138	1.03804	1.16424	0.219382	0.273424	0.563163				D4A631	Arfgef1	0.116489	0.933715	0.88581	-0.174931	0.354148	0.450815				Q5U204	Lamtor3	0.0740808	1.13029	0.81167	-0.301035
P97834	Gps1	0.11963	0.922158	1.03765	0.0533199	0.366052	0.436457				Q63345	Mog	0.109978	0.958693	0.819916	-0.286451	0.322146	0.491947				P85515	Actr1a	0.0918675	1.03684	0.928495	-0.107033	0.273471	0.563089				Q9WTT2	Clpb	0.116807	0.932533	1.1897	0.2506	0.354607	0.450253				Q62780	Ddx46	0.0742303	1.12942	1.17976	0.238495
P62762	Vsnl1	0.119831	0.921431	0.913351	-0.130758	0.366088	0.436414				Q497B0	Nit2	0.110948	0.95488	1.06431	0.0899137	0.32389	0.489602				Q6IRE4	Tsg101	0.0918921	1.03672	0.946235	-0.0797292	0.273471	0.563089				P35571	Gpd2	0.117071	0.93155	1.07437	0.103491	0.354646	0.450205				Q63622	Dlg2	0.0742538	1.12928	0.953646	-0.0684735
P08081	Clta	0.119984	0.920876	0.920723	-0.119161	0.366088	0.436414				Q10743	Adam10	0.111013	0.954625	0.881907	-0.181302	0.32389	0.489602				Q6IFU8	Krt17	0.0920269	1.03608	0.50094	-0.997292	0.273482	0.563072				Q4FZT9	Psmd2	0.117154	0.931242	0.941732	-0.0866111	0.354646	0.450205				Q60587	Hadhb	0.0748325	1.12591	1.09604	0.132298
Q6IG05	Krt75	0.120402	0.919365	0.214933	-2.21804	0.36684	0.435523				Q811X6	Cryl1	0.111048	0.954491	0.904637	-0.144589	0.32389	0.489602				P46933	Apbb1	0.0926998	1.03292	0.902252	-0.148397	0.275089	0.560526				Q5I0P2	Gcsh	0.118123	0.927667	1.28792	0.365043	0.356894	0.447461				O35824	Dnaja2	0.0749075	1.12547	0.956572	-0.0640545
O35796	C1qbp	0.120721	0.918218	1.13945	0.188342	0.367289	0.434992				Q5PPL3	Nsdhl	0.111672	0.952056	1.08602	0.119054	0.325247	0.487787				P60892	Prps1	0.0931224	1.03095	0.906389	-0.141798	0.275948	0.559172				Q91XU8	Cds2	0.118233	0.92726	1.21917	0.285894	0.356894	0.447461				Q8CFC9	Lzts1	0.0750318	1.12475	0.684907	-0.546021
P62250	Rps16	0.121051	0.91703	0.924214	-0.113701	0.367317	0.434959				Q5U2U7	Rnmt	0.112031	0.950661	0.800294	-0.321397	0.325829	0.487011				P70611	Doc2a	0.0933797	1.02975	0.822163	-0.282504	0.276126	0.558893				Q63768	Crk	0.119065	0.924217	0.862455	-0.213478	0.358895	0.445033				P50442	Gatm	0.0757259	1.12076	1.1331	0.180274
Q8K4F7	Dcps	0.121317	0.916077	1.17048	0.227102	0.367317	0.434959				Q9JI92	Sdcbp	0.112861	0.947456	1.09938	0.136688	0.327044	0.485394				P61589	Rhoa	0.0934467	1.02944	0.945074	-0.081501	0.276126	0.558893				P02683	Nsg1	0.119362	0.923133	1.40006	0.485485	0.35928	0.444567				P05369	Fdps	0.075947	1.11949	0.893117	-0.163078
P62850	Rps24	0.121546	0.915258	1.12101	0.1648	0.367317	0.434959				P31044	Pebp1	0.112872	0.947413	1.09719	0.133817	0.327044	0.485394				P62804	Hist1h4b	0.0939306	1.02719	1.17054	0.227177	0.276783	0.557861				Q9Z1T4	Cnksr2	0.119964	0.920948	0.940111	-0.0890975	0.360106	0.443569				P08753	Gnai3	0.0761638	1.11825	0.915365	-0.127582
D4ACN8	Plgrkt	0.121561	0.915204	1.44661	0.53268	0.367317	0.434959				Q62813	Lsamp	0.112928	0.9472	1.04785	0.0674287	0.327044	0.485394				Q62950	Crmp1	0.0939355	1.02717	0.930054	-0.104614	0.276783	0.557861				A0JPQ9	Chid1	0.119976	0.920906	0.918662	-0.122395	0.360106	0.443569				Q6AYG5	Echdc1	0.0761724	1.1182	1.11111	0.152003
Q9QYF3	Myo5a	0.121589	0.915105	1.03456	0.0490204	0.367317	0.434959				Q4V7F2	Creld1	0.113289	0.945811	0.833084	-0.263467	0.327147	0.485257				Q3KR86	Immt	0.094452	1.02479	1.08157	0.113125	0.277913	0.556091				Q80U96	Xpo1	0.12102	0.917142	1.05906	0.0827905	0.362459	0.440741				O08618	Prpsap2	0.0765988	1.11578	1.07418	0.103239
Q4QQV3	Fam162a	0.122574	0.9116	1.08896	0.122957	0.369771	0.432068				P09951	Syn1	0.113438	0.945242	1.08223	0.114003	0.327147	0.485257				Q9WU49	Carhsp1	0.09524	1.02118	1.18143	0.24054	0.279815	0.553129				D3ZQG6	Trim2	0.121279	0.916215	0.939988	-0.0892859	0.362459	0.440741				Q63374	Nrxn2	0.0774183	1.11116	0.864909	-0.20938
P27682	Scg5	0.123567	0.908098	0.88334	-0.17896	0.371463	0.430084				O88994	Marc2	0.113443	0.945221	1.11679	0.159363	0.327147	0.485257				P07897	Acan	0.0953669	1.0206	0.594269	-0.750811	0.279815	0.553129				Q66HG4	Galm	0.121341	0.915992	0.922928	-0.115709	0.362459	0.440741				Q62785	Pdap1	0.0787602	1.10369	0.922392	-0.116549
P36506	Map2k2	0.12359	0.908018	1.16414	0.219264	0.371463	0.430084				O35112	Alcam	0.113663	0.944381	1.08081	0.112107	0.327321	0.485027				Q6DGG0	Ppid	0.0959893	1.01778	1.07131	0.0993709	0.280984	0.551319				Q9EST6	Anp32b	0.121443	0.915627	1.09382	0.129381	0.362459	0.440741				P35446	Spon1	0.0789241	1.10279	1.13324	0.180457
P61751	Arf4	0.123656	0.907785	0.919783	-0.120635	0.371463	0.430084				P60756	Mdga2	0.113977	0.943182	1.13407	0.181514	0.327508	0.484778				Q7TQ94	Nit1	0.0961626	1.01699	0.851339	-0.232194	0.280984	0.551319				P62425	Rpl7a	0.121829	0.914251	0.934827	-0.0972282	0.363013	0.440078				Q2LC84	Numb	0.0790392	1.10216	0.800151	-0.321656
Q6NX65	Pdcd10	0.123958	0.906724	1.0793	0.110093	0.371848	0.429635				Q6PDU1	Srsf2	0.114177	0.942421	0.924691	-0.112956	0.327508	0.484778				Q9ER34	Aco2	0.0961697	1.01696	1.09663	0.133079	0.280984	0.551319				P60756	Mdga2	0.12203	0.913532	1.16132	0.21577	0.363013	0.440078				Q63941	Rab3b	0.0791064	1.10179	0.87841	-0.187033
Q5PQJ6	Pycr3	0.124545	0.904673	1.14263	0.192357	0.373086	0.428192				P62744	Ap2s1	0.114208	0.942304	1.11953	0.162899	0.327508	0.484778				B2GV54	Nceh1	0.0963398	1.01619	0.928531	-0.106978	0.281086	0.551161				P18298	Mat2a	0.122206	0.912908	1.09709	0.133676	0.363013	0.440078				P09951	Syn1	0.0794334	1.1	0.937045	-0.0938098
Q9QZ81	Ago2	0.125777	0.900397	1.13847	0.187096	0.376249	0.424525				Q62747	Syt7	0.115071	0.939033	1.10116	0.139027	0.329522	0.482116				Q9EPC6	Pfn2	0.0971905	1.01238	0.880595	-0.18345	0.283059	0.548123				Q64119	Myl6	0.122313	0.912527	0.957119	-0.0632301	0.363013	0.440078				P35400	Grm7	0.0796318	1.09891	1.14619	0.196841
P17955	Nup62	0.126146	0.899128	1.25046	0.322455	0.376455	0.424286				Q02589	Adprh	0.115664	0.936802	0.904976	-0.144049	0.330316	0.481071				O88871	Gabbr2	0.097288	1.01194	0.86753	-0.205015	0.283059	0.548123				Q5FVJ4	Rell2	0.122548	0.911693	0.815384	-0.294449	0.363193	0.439863				P47858	Pfkm	0.0796472	1.09883	1.05951	0.0833986
Q3B8Q2	Eif4a3	0.126198	0.898949	1.0966	0.133035	0.376455	0.424286				P63079	Gabrb3	0.11568	0.936741	1.08005	0.111104	0.330316	0.481071				Q9Z1C7	Rapgef4	0.0974295	1.01131	1.1004	0.138023	0.283077	0.548095				P24050	Rps5	0.122826	0.910709	0.907744	-0.139642	0.363193	0.439863				Q4FZU2	Krt6a	0.079766	1.09818	0.3878	-1.36662
P40329	Rars	0.127245	0.895359	0.885939	-0.174721	0.378428	0.422017				P32738	Chat	0.116028	0.935435	1.65359	0.725599	0.330316	0.481071				Q9JK71	Magi3	0.0977938	1.00969	0.847218	-0.239195	0.283214	0.547885				O08618	Prpsap2	0.122887	0.910494	1.0941	0.129751	0.363193	0.439863				P20717	Padi2	0.0797988	1.098	1.1551	0.208023
P10362	Scg2	0.127251	0.895339	1.12172	0.165706	0.378428	0.422017				Q8K1Q4	Lzts3	0.11613	0.935054	1.28062	0.356839	0.330316	0.481071				P28075	Psmb5	0.097796	1.00968	1.07387	0.102818	0.283214	0.547885				Q5I0K3	Clybl	0.123393	0.90871	0.770227	-0.376644	0.364181	0.438683				Q924S1	Agpat4	0.0801552	1.09607	0.817232	-0.291183
P09215	Prkcd	0.127513	0.894445	1.52903	0.612621	0.378428	0.422017				Q00715	1	0.116155	0.934964	0.879094	-0.18591	0.330316	0.481071				Q6AY84	Scrn1	0.0978854	1.00928	0.959824	-0.0591586	0.283214	0.547885				Q9WVJ4	Synj2bp	0.124538	0.904698	1.1207	0.164404	0.36705	0.435275				Q63357	Myo1d	0.080286	1.09536	1.15336	0.205838
Q06486	Csnk1d	0.127567	0.894261	0.909805	-0.13637	0.378428	0.422017				P32232	Cbs	0.116505	0.933654	1.12536	0.170382	0.330852	0.480367				Q4QQT4	Ppp2r1b	0.0982775	1.00755	1.10903	0.149296	0.283953	0.546754				Q99068	Lrpap1	0.125116	0.902686	0.887661	-0.171919	0.368242	0.433867				P16036	Slc25a3	0.0803685	1.09491	0.933633	-0.0990724
Q80WA4	Nova1	0.128828	0.88999	1.10336	0.141899	0.381153	0.418901				P97680	Rin1	0.11687	0.932295	0.797524	-0.326401	0.331191	0.479922				P60123	Ruvbl1	0.0984131	1.00695	1.10556	0.144776	0.283953	0.546754				P18266	Gsk3b	0.125309	0.902017	0.917077	-0.124885	0.368299	0.433799				Q5PPK9	Eipr1	0.0803687	1.09491	0.927538	-0.108521
P69897	Tubb5	0.128842	0.889941	0.920724	-0.119159	0.381153	0.418901				Q02253	Aldh6a1	0.117249	0.930891	1.06964	0.0971257	0.331191	0.479922				O54874	Cdc42bpa	0.0988671	1.00495	1.17348	0.230791	0.284555	0.545833				P84092	Ap2m1	0.125888	0.900016	1.061	0.0854305	0.368863	0.433135				P63047	Sult4a1	0.080822	1.09247	1.16358	0.218568
Q62747	Syt7	0.129683	0.887117	1.07606	0.105757	0.383111	0.416675				Q99MZ8	Lasp1	0.117318	0.930636	0.938938	-0.0908981	0.331191	0.479922				P35704	Prdx2	0.0988952	1.00482	0.944906	-0.0817578	0.284555	0.545833				P14408	Fh	0.126066	0.899402	1.06821	0.0952019	0.368863	0.433135				P38659	Pdia4	0.0818376	1.08705	1.0822	0.113972
O88808	Tub	0.12993	0.88629	1.18792	0.248439	0.383311	0.416448				P17764	Acat1	0.117477	0.930048	1.07869	0.109278	0.331191	0.479922				P61751	Arf4	0.0991908	1.00353	0.917355	-0.124448	0.284965	0.545208				Q91Y78	Uchl3	0.126094	0.899306	1.09618	0.13248	0.368863	0.433135				Q66HA8	Hsph1	0.0821219	1.08554	1.06748	0.0942065
Q6MGB5	Hsd17b8	0.130511	0.884354	1.12468	0.169518	0.384495	0.415109				Q5M7W5	Map4	0.117642	0.929437	0.914113	-0.129555	0.331191	0.479922				Q64350	Eif2b5	0.0993114	1.003	1.25705	0.330047	0.284965	0.545208				P81795	Eif2s3	0.126196	0.898954	0.891514	-0.165671	0.368863	0.433135				Q5XHY5	Tars	0.0821726	1.08527	1.10558	0.144801
P62425	Rpl7a	0.1307	0.883724	0.947362	-0.0780124	0.384522	0.415078				Q9QYU1	Pex19	0.117827	0.928756	0.920652	-0.119272	0.331191	0.479922				Q9ERE6	Mprip	0.0997023	1.00129	0.769839	-0.377372	0.285607	0.544231				B5DFN2	Ahcyl1	0.12674	0.897087	1.06788	0.0947451	0.369943	0.431865				P0DJJ3	Sgip1	0.0823016	1.08459	0.906871	-0.141031
Q66HR5	Calcoco1	0.131328	0.881641	2.7206	1.44393	0.385839	0.413594				P05708	Hk1	0.118012	0.928074	1.04679	0.0659726	0.331191	0.479922				P97700	Slc25a11	0.0998088	1.00083	1.09772	0.134512	0.285607	0.544231				Q6P7A9	Gaa	0.127194	0.895535	0.753439	-0.408437	0.370758	0.430909				Q62812	Myh9	0.0824666	1.08372	1.04685	0.0660498
P85125	Cavin1	0.131777	0.880161	1.08772	0.121301	0.386455	0.412901				P09812	Pygm	0.118093	0.927775	1.07817	0.108586	0.331191	0.479922				P55926	Asic1	0.100114	0.999505	1.47827	0.563914	0.285849	0.543863				Q6AYK3	Isyna1	0.127501	0.894487	1.13269	0.179755	0.371143	0.430458				Q5XIK2	Tmx2	0.0825947	1.08305	0.884585	-0.176927
P12007	Ivd	0.131899	0.879757	1.06461	0.0903239	0.386455	0.412901				P07335	Ckb	0.118175	0.927476	1.12213	0.166242	0.331191	0.479922				P29476	Nos1	0.100168	0.999271	1.13209	0.178988	0.285849	0.543863				Q01205	Dlst	0.127694	0.89383	1.07216	0.100515	0.371196	0.430397				Q6AYQ8	Fahd1	0.0831147	1.08032	1.54502	0.627624
P29314	Rps9	0.133135	0.875706	0.939586	-0.089903	0.389543	0.409445				Q6RJR6	Rtn3	0.118454	0.926449	0.947642	-0.0775867	0.331191	0.479922				P53812	Pitpnb	0.100573	0.997517	0.883411	-0.178843	0.286612	0.542705				Q6P7S1	Asah1	0.128337	0.891649	0.945393	-0.0810143	0.372555	0.42881				Q9Z1P2	Actn1	0.083248	1.07963	1.14803	0.199154
P62912	Rpl32	0.133534	0.874409	1.15394	0.206574	0.389975	0.408963				P13234	Camk4	0.118644	0.925754	1.11965	0.163043	0.331191	0.479922				Q64591	Decr1	0.101142	0.99507	1.1565	0.209762	0.287499	0.541364				P70567	Tmod1	0.128747	0.890265	1.07902	0.109727	0.372968	0.428328				Q9Z2K5	Mlst8	0.0834162	1.07875	0.943154	-0.0844355
P08050	Gja1	0.134058	0.872708	0.8958	-0.158751	0.389975	0.408963				P19132	Fth1	0.118725	0.925458	1.20545	0.26957	0.331191	0.479922				B1WBW4	Armc10	0.10116	0.994993	1.17931	0.237948	0.287499	0.541364				P15087	Cpe	0.128831	0.88998	1.08617	0.119254	0.372968	0.428328				Q8VIF7	Selenbp1	0.0839877	1.07578	1.21997	0.286842
P62716	Ppp2cb	0.134123	0.872498	1.05924	0.0830351	0.389975	0.408963				O54701	Slc24a2	0.118863	0.924952	0.897729	-0.155647	0.331191	0.479922				Q9Z252	Lin7b	0.101504	0.993518	1.11154	0.152561	0.287703	0.541056				Q63374	Nrxn2	0.129814	0.886678	0.900723	-0.150844	0.375302	0.425619				Q4QRB4	Tubb3	0.0848825	1.07118	0.92778	-0.108146
P21531	Rpl3	0.13419	0.872279	0.914395	-0.12911	0.389975	0.408963				Q9Z2L9	Ndrg4	0.118889	0.924857	0.934498	-0.0977365	0.331191	0.479922				Q99N27	Snx1	0.101508	0.9935	1.05725	0.0803123	0.287703	0.541056				P26817	Grk2	0.130453	0.884546	0.869087	-0.202428	0.376485	0.424252				P25304	Agrn	0.0849228	1.07098	0.851662	-0.231646
Q6P7A2	Ube4a	0.134377	0.871674	1.1574	0.210888	0.389975	0.408963				Q1WIM1	Cadm4	0.119106	0.924068	0.877708	-0.188187	0.331344	0.47972				P48284	Ca4	0.101888	0.991877	0.68686	-0.541913	0.288387	0.540024				Q80W98	Sgtb	0.130578	0.88413	0.939474	-0.0900753	0.376485	0.424252				P20069	Pmpca	0.0849416	1.07088	1.13639	0.184455
P16975	Sparc	0.134546	0.871128	1.30397	0.382911	0.389975	0.408963				Q9JKA9	Hcn2	0.120045	0.920654	1.20023	0.263315	0.333504	0.476899				Q63570	Psmc4	0.102314	0.990066	0.928699	-0.106717	0.2892	0.538801				P86252	Pura	0.131186	0.882112	1.2302	0.298894	0.377725	0.422824				P06214	Alad	0.08499	1.07063	1.17429	0.231792
P62744	Ap2s1	0.134559	0.871088	1.09402	0.129639	0.389975	0.408963				Q6XVN8	Map1lc3a	0.120778	0.918013	1.1452	0.195605	0.335049	0.474892				Q9Z244	Gmpr	0.102677	0.988525	1.13119	0.177838	0.28963	0.538157				Q925Q9	Sh3kbp1	0.132206	0.87875	1.1162	0.158601	0.380146	0.42005				P97834	Gps1	0.0850483	1.07033	1.0513	0.0721789
P10687	Plcb1	0.135214	0.868978	1.02863	0.0407195	0.391343	0.407442				B0K020	Cisd1	0.121209	0.916465	1.09103	0.125687	0.335049	0.474892				P19234	Ndufv2	0.102744	0.988244	1.10828	0.148323	0.28963	0.538157				P09895	Rpl5	0.132453	0.87794	0.947241	-0.0781971	0.380341	0.419827				P18088	Gad1	0.0850736	1.07021	1.20311	0.26677
Q63151	Acsl3	0.135766	0.867208	1.085	0.117697	0.3924	0.406271				P15650	Acadl	0.1213	0.916138	1.07128	0.099331	0.335049	0.474892				Q6P0K8	Jup	0.103024	0.98706	0.919021	-0.12183	0.289742	0.537989				P11517	1	0.132687	0.877171	1.21323	0.278858	0.380498	0.419648				Q5M7A4	Uba5	0.0853293	1.0689	1.07051	0.0982943
Q5I0D7	Pepd	0.135946	0.866635	0.839514	-0.252373	0.3924	0.406271				P21396	Maoa	0.121489	0.915461	1.07089	0.0988092	0.335049	0.474892				P36970	Gpx4	0.103062	0.986901	1.09561	0.13173	0.289742	0.537989				Q4V8K2	Ctnnbl1	0.132915	0.876426	0.710985	-0.492108	0.380637	0.419489				D4A3K5	Hist1h1a	0.085775	1.06664	0.673813	-0.56958
O35244	Prdx6	0.136536	0.864753	1.07625	0.106017	0.393224	0.40536				P63090	Ptn	0.121512	0.915379	1.13288	0.17999	0.335049	0.474892				P85108	Tubb2a	0.103521	0.984971	0.784476	-0.350199	0.29064	0.536644				P60841	Ensa	0.133368	0.874949	0.899639	-0.152582	0.380981	0.419097				Q6PEC4	Skp1	0.0861412	1.06479	0.944589	-0.082241
Q6P7B0	Wars	0.136813	0.863872	1.07265	0.101179	0.393224	0.40536				Q5HZY0	Ubxn4	0.121583	0.915127	0.924192	-0.113735	0.335049	0.474892				P55146	Tyro3	0.104553	0.980664	0.87511	-0.192464	0.292855	0.533348				Q9WVI4	Gucy1a2	0.133394	0.874865	1.15945	0.213442	0.380981	0.419097				P11506	Atp2b2	0.0861709	1.06464	0.935565	-0.0960901
Q62785	Pdap1	0.136817	0.86386	0.936954	-0.09395	0.393224	0.40536				P01041	Cstb	0.123213	0.909345	1.08115	0.112564	0.338144	0.470898				Q9EQX9	Ube2n	0.104591	0.980507	1.0463	0.0652944	0.292855	0.533348				P62483	Kcnab2	0.134566	0.871064	0.934195	-0.0982051	0.383772	0.415927				Q68FQ0	Cct5	0.0866222	1.06237	1.03016	0.0428744
P20280	Rpl21	0.137148	0.862809	0.914991	-0.128171	0.393224	0.40536				P48500	Tpi1	0.123293	0.909062	1.05764	0.0808482	0.338144	0.470898				Q62915	Cask	0.104769	0.979766	1.0767	0.106623	0.292959	0.533193				P17702	Rpl28	0.134733	0.870527	0.89213	-0.164674	0.383772	0.415927				P50878	Rpl4	0.0867862	1.06155	0.931341	-0.102618
Q6RUV5	Rac1	0.137151	0.862799	0.94641	-0.0794632	0.393224	0.40536				P17164	Fuca1	0.123325	0.908949	0.74144	-0.431598	0.338144	0.470898				Q63692	Cdc37	0.10586	0.97527	1.0535	0.0751857	0.295549	0.52937				Q6RUV5	Rac1	0.13565	0.867581	0.935883	-0.0955993	0.385866	0.413563				P63025	Vamp3	0.0868972	1.06099	0.88804	-0.171304
Q5U316	Rab35	0.137359	0.862144	0.970249	-0.0435731	0.393294	0.405283				P34926	Map1a	0.123367	0.9088	0.934234	-0.0981443	0.338144	0.470898				P28471	Gabra4	0.105979	0.974781	1.63247	0.707054	0.295549	0.52937				Q68FX9	Sirt5	0.135966	0.86657	1.05342	0.075081	0.386247	0.413135				P50411	Ppp1r2	0.0870123	1.06042	1.22409	0.291706
Q924N5	Acsbg1	0.137812	0.860712	1.08761	0.121168	0.393703	0.404832				P69060	Cmas	0.124108	0.9062	1.09981	0.137252	0.339721	0.468878				P0C219	Slmap	0.106785	0.97149	1.18597	0.24607	0.297399	0.52666				Q62876	Syngr1	0.136447	0.865037	1.11265	0.153999	0.387066	0.412215				Q5XIH7	Phb2	0.0873582	1.0587	1.06845	0.0955226
B0BNF1	Sept8	0.13787	0.860532	0.929594	-0.105327	0.393703	0.404832				Q6PCT3	Tpd52l2	0.124821	0.903713	1.06984	0.0973908	0.341216	0.46697				Q63259	Ptprn	0.106984	0.970682	1.14164	0.191108	0.297555	0.526432				O88902	Ptpn23	0.136619	0.864487	0.888167	-0.171097	0.387066	0.412215				P62332	Arf6	0.0876045	1.05747	1.09819	0.135128
Q63544	Sncg	0.138063	0.859922	1.14032	0.189443	0.393728	0.404804				Q9QZ86	Nop58	0.127289	0.895208	1.11762	0.160426	0.347499	0.459046				Q66HF1	Ndufs1	0.108066	0.96631	1.07328	0.102024	0.299817	0.523144				P11506	Atp2b2	0.137684	0.861116	0.950365	-0.0734464	0.389563	0.409422				O55156	Clip2	0.087707	1.05697	0.915008	-0.128143
P11730	Camk2g	0.138326	0.859097	0.905326	-0.143491	0.393953	0.404556				Q66X93	Snd1	0.127703	0.893799	1.14126	0.190628	0.348165	0.458215				P62275	Rps29	0.108085	0.966236	0.799486	-0.322856	0.299817	0.523144				P13086	Suclg1	0.139067	0.856775	1.06767	0.0944619	0.39223	0.406459				P43278	H1f0	0.0878258	1.05638	1.14872	0.200031
P17425	Hmgcs1	0.138825	0.857533	0.888562	-0.170456	0.394848	0.40357				Q9Z252	Lin7b	0.128201	0.892109	1.09746	0.134174	0.349058	0.457103				Q568Z9	Phyhip	0.108245	0.965591	1.08564	0.118543	0.299862	0.523079				P38718	Mpc2	0.139168	0.856461	1.14905	0.200441	0.39223	0.406459				P14668	Anxa5	0.088376	1.05367	0.945917	-0.0802141
P04762	Cat	0.139837	0.854378	0.910414	-0.135405	0.397198	0.400993				Q6P7P5	Bzw1	0.128374	0.891523	0.890656	-0.16706	0.349065	0.457094				Q9EQS0	Taldo1	0.10868	0.96385	1.06274	0.0877907	0.300616	0.521988				P32577	Csk	0.139181	0.856421	1.14452	0.194748	0.39223	0.406459				Q157S1	Crtc1	0.0887002	1.05208	1.10264	0.140966
Q3SWS8	Rae1	0.14056	0.852139	1.14316	0.19303	0.398722	0.399329				O08957	Nrn1	0.129	0.88941	1.1216	0.165562	0.349878	0.456083				Q62813	Lsamp	0.108806	0.963346	1.07267	0.101211	0.300616	0.521988				P15385	Kcna4	0.139506	0.855406	1.19184	0.253189	0.392624	0.406023				Q68FX1	Mpi	0.0892577	1.04935	1.09002	0.124352
Q64350	Eif2b5	0.141255	0.849997	1.09039	0.124841	0.400163	0.397763				P47245	Nrdc	0.129015	0.889361	0.867758	-0.204635	0.349878	0.456083				Q56AP7	Crbn	0.109648	0.959999	0.866979	-0.20593	0.302541	0.519215				P29066	Arrb1	0.139955	0.854012	0.917514	-0.124198	0.393366	0.405203				P62907	Rpl10a	0.0902276	1.04466	0.908565	-0.138338
Q00960	Grin2b	0.141786	0.848368	0.906641	-0.141397	0.400719	0.39716				M0RC99	Rab5a	0.129619	0.887331	1.11154	0.152555	0.350806	0.454933				Q6AY71	2	0.110748	0.955662	1.13226	0.179208	0.30483	0.515943				O35314	Chgb	0.141053	0.850616	0.888499	-0.170558	0.395928	0.402384				Q6AYR2	Ndrg3	0.0917469	1.03741	0.932143	-0.101376
P62828	Ran	0.141826	0.848245	0.952472	-0.0702516	0.400719	0.39716				B2RYU6	Trappc2l	0.129871	0.886489	1.11025	0.150886	0.350806	0.454933				P29534	Vcam1	0.11077	0.955578	0.868844	-0.20283	0.30483	0.515943				Q62829	Pak3	0.141662	0.848747	0.915964	-0.126638	0.396941	0.401274				P61023	Chp1	0.0917552	1.03737	1.12659	0.171957
P97710	Sirpa	0.14215	0.847254	0.942071	-0.0860924	0.400796	0.397076				Q8VHW5	Cacng8	0.129871	0.886487	0.860293	-0.217101	0.350806	0.454933				P28480	Tcp1	0.111137	0.954143	1.0414	0.0585224	0.305436	0.51508				Q6EIX2	Magmas-ps1	0.141788	0.848359	1.25776	0.330858	0.396941	0.401274				Q99P39	Nfs1	0.0919573	1.03641	1.25223	0.324504
Q9JHU0	Dpysl5	0.142228	0.847016	1.05708	0.0800801	0.400796	0.397076				Q9ES54	Nploc4	0.130439	0.884592	0.821024	-0.284505	0.351293	0.454331				P12749	Rpl26	0.111967	0.95091	1.07905	0.109765	0.307312	0.512421				P35280	Rab8a	0.142502	0.84618	1.19689	0.259292	0.398414	0.399665				P41498	Acp1	0.0919963	1.03623	1.08432	0.116785
P17220	Psma2	0.142581	0.84594	0.907922	-0.13936	0.401262	0.396572				Q9WUH4	Fhl1	0.130536	0.88427	0.924513	-0.113234	0.351293	0.454331				P11442	Cltc	0.112772	0.947798	0.970238	-0.0435893	0.309114	0.509881				Q80ZA5	Slc4a10	0.144069	0.841429	1.08937	0.123488	0.402265	0.395487				Q9Z2L0	Vdac1	0.0928565	1.03219	0.936769	-0.0942348
Q9WUD2	Trpv2	0.143805	0.842226	0.872804	-0.19627	0.404175	0.39343				O35987	Nsfl1c	0.130566	0.884169	0.974418	-0.0373869	0.351293	0.454331				P43138	Apex1	0.113141	0.946382	1.0754	0.104872	0.309718	0.509034				P63249	Pkia	0.144399	0.840436	1.15508	0.207994	0.402657	0.395065				Q3MIE4	Vat1	0.0937306	1.02812	1.11308	0.154551
B0LT89	Stk24	0.144194	0.841052	1.1073	0.147043	0.404321	0.393274				D3Z8L7	Rras	0.130949	0.882897	0.92	-0.120294	0.351861	0.453629				Q5XIP1	Pelo	0.114589	0.940858	1.16967	0.226105	0.313146	0.504253				P08461	Dlat	0.144653	0.839674	1.05073	0.0713911	0.402836	0.394872				Q6AYP5	Cadm1	0.0941408	1.02622	1.07522	0.104628
P85108	Tubb2a	0.144235	0.840929	0.790288	-0.33955	0.404321	0.393274				Q9Z1W6	Mtdh	0.131285	0.881783	1.04766	0.0671726	0.351902	0.453578				P11505	Atp2b1	0.114694	0.940457	1.06497	0.0908094	0.313146	0.504253				Q80VL0	Ipcef1	0.145095	0.838347	0.867482	-0.205094	0.403537	0.394116				Q9Z1E1	Flot1	0.0944268	1.0249	1.07144	0.0995572
Q63065	Pdk1	0.145048	0.838489	1.09376	0.129297	0.406068	0.391401				P12839	Nefm	0.131308	0.881709	0.826531	-0.27486	0.351902	0.453578				Q64649	Phka1	0.115297	0.938181	0.749543	-0.415917	0.314299	0.502657				Q9WUL0	Top1	0.146164	0.83516	0.879309	-0.185558	0.405978	0.391497				P47971	Nptx1	0.0955744	1.01966	0.878677	-0.186595
Q80VL0	Ipcef1	0.145826	0.836165	0.880487	-0.183626	0.407712	0.389646				P41542	Uso1	0.132067	0.879205	0.961985	-0.0559133	0.353473	0.451643				P47971	Nptx1	0.115418	0.937728	0.88202	-0.181116	0.314299	0.502657				Q78EG7	Ptp4a1	0.146783	0.833323	0.885365	-0.175655	0.407165	0.39023				P70500	Cdipt	0.0957289	1.01896	1.08761	0.121166
P13221	Got1	0.146343	0.834629	1.05146	0.0723978	0.408487	0.388822				O88453	Safb	0.132301	0.878436	0.935297	-0.0965032	0.353637	0.451442				P27605	Hprt1	0.11651	0.933635	0.952037	-0.0709108	0.316859	0.499135				Q8K4Y5	Lgi1	0.147684	0.830667	1.04446	0.0627594	0.407627	0.389737				P18418	Calr	0.096511	1.01542	0.924084	-0.113904
P04644	Rps17	0.146633	0.833767	0.917677	-0.123942	0.408487	0.388822				P19332	Mapt	0.132928	0.876383	0.948209	-0.0767223	0.35485	0.449955				P41498	Acp1	0.116681	0.933001	1.09103	0.125692	0.316899	0.49908				P48500	Tpi1	0.147696	0.830631	1.04521	0.0637915	0.407627	0.389737				P19139	Csnk2a1	0.0968268	1.014	1.06129	0.0858128
D3ZZC3	Klhl22	0.146676	0.83364	1.16134	0.215786	0.408487	0.388822				Q63016	Slc7a5	0.133585	0.874241	0.941712	-0.0866429	0.355932	0.448633				P60192	Snapin	0.116829	0.932449	0.878897	-0.186234	0.316899	0.49908				O54783	Chkb	0.147717	0.83057	1.55873	0.640369	0.407627	0.389737				P14925	Pam	0.0970167	1.01315	0.852719	-0.229858
B2GUV7	Eif5b	0.147877	0.830099	0.861455	-0.215153	0.411296	0.385845				P13233	Cnp	0.133748	0.873712	0.839173	-0.25296	0.355932	0.448633				P07092	Serpine2	0.117023	0.931728	1.12402	0.168673	0.317012	0.498924				P85969	Napb	0.147718	0.830568	0.930788	-0.103475	0.407627	0.389737				O35049	Smpd3	0.0971562	1.01253	1.10412	0.142901
Q5FWY5	Aip	0.148443	0.828439	1.13127	0.177949	0.412334	0.384751				A4F267	Tomm40l	0.134364	0.871718	1.31938	0.399855	0.355932	0.448633				P21707	Syt1	0.117225	0.930979	0.933088	-0.0999148	0.317147	0.49874				Q71UF4	Rbbp7	0.148835	0.827295	1.10879	0.148991	0.409748	0.387483				Q99PD4	Arpc1a	0.0976871	1.01016	0.92515	-0.11224
O88637	Pcyt2	0.149334	0.82584	0.928714	-0.106693	0.414271	0.382715				Q64591	Decr1	0.134406	0.871582	1.13664	0.18477	0.355932	0.448633				Q9JI15	Camk2n1	0.117823	0.928771	0.811203	-0.301866	0.318351	0.497093				Q9ER24	Atxn10	0.148873	0.827183	1.12059	0.16426	0.409748	0.387483				Q5M9G9	Tbrg4	0.0979608	1.00895	1.12675	0.172171
P48508	Gclm	0.149827	0.824409	1.1159	0.158209	0.4151	0.381847				P97837	Dlgap2	0.134412	0.871563	1.15204	0.204185	0.355932	0.448633				P11030	Dbi	0.118382	0.926713	0.898954	-0.15368	0.319217	0.495913				P62282	Rps11	0.149567	0.825165	0.882285	-0.180684	0.410802	0.386367				P63331	Ppp2ca	0.0982249	1.00778	0.876123	-0.190794
Q4V7F2	Creld1	0.150965	0.821125	0.86637	-0.206945	0.417712	0.379123				Q4FZU8	Ripor1	0.134544	0.871135	0.861041	-0.215847	0.355932	0.448633				Q9WUD9	Src	0.11845	0.926466	0.941694	-0.0866695	0.319217	0.495913				P26431	Slc9a1	0.149858	0.824321	1.21803	0.284555	0.410802	0.386367				B5DEN9	Vps28	0.0982945	1.00747	0.932576	-0.100707
Q62952	Dpysl3	0.151386	0.819915	1.32529	0.406309	0.417744	0.37909				Q71UE8	Nedd8	0.13455	0.871117	1.15625	0.209455	0.355932	0.448633				Q5M7W7	Pars2	0.11878	0.925256	1.16877	0.224986	0.319693	0.495267				P55053	Fabp5	0.149883	0.824248	0.952498	-0.0702113	0.410802	0.386367				Q5XII9	Mtfr1l	0.0985968	1.00614	1.39825	0.483618
Q07205	Eif5	0.151653	0.819149	0.943004	-0.0846638	0.417744	0.37909				P14669	Anxa3	0.135462	0.868181	0.943574	-0.0837929	0.357882	0.44626				Q6AYA1	Gar1	0.119562	0.922407	1.10151	0.139487	0.32114	0.493305				Q63635	Stx6	0.15011	0.82359	1.06813	0.0950872	0.410802	0.386367				P55051	Fabp7	0.0987156	1.00561	0.81891	-0.288223
P13471	Rps14	0.151825	0.818657	0.95168	-0.0714508	0.417744	0.37909				P17136	Snrpb	0.135937	0.866664	1.1132	0.154708	0.358384	0.445652				B0BN85	Sugt1	0.119626	0.922176	1.09476	0.13061	0.32114	0.493305				A0A0G2JXN2	Trim46	0.15034	0.822926	1.09236	0.127453	0.410802	0.386367				P12368	Prkar2a	0.0988125	1.00519	1.06181	0.0865263
Q5XIU9	Pgrmc2	0.151929	0.818358	0.920821	-0.119007	0.417744	0.37909				P15146	Map2	0.136002	0.866454	0.898662	-0.15415	0.358384	0.445652				P42123	Ldhb	0.120575	0.918743	0.925457	-0.111762	0.323271	0.490433				Q9WVS2	Osgep	0.150729	0.821804	0.923863	-0.114249	0.410802	0.386367				P67779	Phb	0.0992122	1.00343	1.05469	0.0768222
Q3B7U9	Fkbp8	0.151953	0.818292	0.959709	-0.0593318	0.417744	0.37909				P31422	Grm3	0.136303	0.865494	1.09291	0.128179	0.358457	0.445563				F1LP64	Trip12	0.12086	0.917718	0.863453	-0.21181	0.323619	0.489966				Q6AYP5	Cadm1	0.151138	0.820625	1.06972	0.0972294	0.410802	0.386367				P05371	Clu	0.0992944	1.00308	0.908609	-0.138269
P61354	Rpl27	0.152534	0.816632	0.947842	-0.0772813	0.418803	0.37799				Q6P7Q1	Babam2	0.136492	0.864892	0.953431	-0.0688001	0.358457	0.445563				Q63862	Myh11	0.121053	0.917023	1.41355	0.499319	0.32372	0.489831				Q62952	Dpysl3	0.151272	0.820243	1.41481	0.500607	0.410802	0.386367				P11598	Pdia3	0.0994063	1.00259	0.96778	-0.0472483
P28841	Pcsk2	0.153071	0.815108	1.10635	0.145805	0.419738	0.377021				O70277	Trim3	0.136555	0.864693	0.88715	-0.17275	0.358457	0.445563				Q8VHK7	Hdgf	0.1227	0.911157	1.11169	0.152755	0.327703	0.484519				Q4FZT8	Spryd4	0.151463	0.819692	1.15258	0.204861	0.410802	0.386367				P31016	Dlg4	0.0994299	1.00248	0.93087	-0.103349
Q05546	Tnr	0.153393	0.814194	0.938238	-0.0919748	0.420083	0.376665				P36860	Ralb	0.136881	0.863656	1.18265	0.242025	0.358853	0.445084				P19139	Csnk2a1	0.123173	0.909483	1.0684	0.0954493	0.328545	0.483405				P13697	Me1	0.151761	0.81884	0.94332	-0.0841815	0.410802	0.386367				P47196	Akt1	0.100976	0.995784	1.10061	0.1383
Q66HA6	Arl8b	0.153714	0.813287	0.950197	-0.0737011	0.420414	0.376323				P36953	Afm	0.137154	0.862791	1.47948	0.565087	0.359108	0.444774				P35332	Hpcal4	0.123663	0.90776	1.12146	0.16538	0.328687	0.483218				Q9WVC0	Sept7	0.1519	0.818442	0.937354	-0.0933337	0.410802	0.386367				O08815	Slk	0.101002	0.995671	1.05002	0.0704134
Q4V7D2	Rogdi	0.153907	0.812742	1.05447	0.0765239	0.420414	0.376323				P50408	Atp6v1f	0.137854	0.860581	1.05098	0.0717376	0.360148	0.443518				Q561K4	Ccdc32	0.123812	0.907236	0.837803	-0.255316	0.328687	0.483218				Q9Z311	Mecr	0.152057	0.817992	1.1841	0.243787	0.410802	0.386367				P29419	Atp5i	0.101543	0.993348	1.11502	0.157066
P97852	Hsd17b4	0.154473	0.811147	0.932368	-0.101028	0.421422	0.375283				O88600	Hspa4	0.137903	0.860425	1.04444	0.0627311	0.360148	0.443518				Q5M9F8	Scyl1	0.123943	0.906778	0.85957	-0.218313	0.328687	0.483218				Q99P39	Nfs1	0.152151	0.817726	1.2094	0.274287	0.410802	0.386367				Q9JKE3	Scamp5	0.102356	0.989888	1.11033	0.150994
Q63610	Tpm3	0.156179	0.806376	0.948317	-0.0765593	0.425533	0.371067				D3ZGS3	Ocrl	0.13824	0.859366	1.07316	0.101866	0.360238	0.443411				P15651	Acads	0.124342	0.905382	0.892832	-0.163539	0.328687	0.483218				P63029	Tpt1	0.152483	0.81678	0.904115	-0.145422	0.410802	0.386367				P57113	Gstz1	0.102615	0.988787	1.11501	0.157055
Q99J86	Atrn	0.156743	0.804812	0.936357	-0.0948688	0.426397	0.370185				Q64640	Adk	0.138289	0.859211	1.06781	0.0946517	0.360238	0.443411				O35314	Chgb	0.124356	0.905333	0.907382	-0.140219	0.328687	0.483218				P70566	Tmod2	0.1525	0.816731	0.920437	-0.119609	0.410802	0.386367				P84092	Ap2m1	0.102703	0.988418	1.05282	0.0742535
P15650	Acadl	0.156895	0.804391	1.08237	0.114195	0.426397	0.370185				P40241	Cd9	0.138736	0.857811	0.826347	-0.275181	0.360594	0.442982				D3ZDK7	Pgp	0.124464	0.904957	0.889861	-0.168348	0.328687	0.483218				F1LP90	Mink1	0.152547	0.816597	1.04492	0.063389	0.410802	0.386367				P31044	Pebp1	0.102995	0.987184	0.921708	-0.117618
Q99JE4	Rasgrf2	0.157124	0.803758	0.873513	-0.195099	0.426478	0.370103				Q64350	Eif2b5	0.138778	0.85768	1.10022	0.137786	0.360594	0.442982				O88881	Begain	0.124485	0.904884	1.29629	0.374387	0.328687	0.483218				P17074	Rps19	0.152547	0.816596	0.925607	-0.111528	0.410802	0.386367				Q9Z0J8	Negr1	0.103139	0.986578	0.897864	-0.15543
P05370	G6pdx	0.157558	0.802559	1.06482	0.0906088	0.426573	0.370006				Q64428	Hadha	0.139699	0.854806	1.07601	0.105695	0.361523	0.441864				Q8VII6	Slc44a1	0.124521	0.904758	0.820469	-0.28548	0.328687	0.483218				P02651	Apoa4	0.153249	0.814603	1.26395	0.33794	0.41217	0.384924				B0BN85	Sugt1	0.103669	0.984352	1.0966	0.133032
P32362	Urod	0.157558	0.802558	1.13775	0.186181	0.426573	0.370006				Q80VL0	Ipcef1	0.139808	0.854469	0.885754	-0.175021	0.361523	0.441864				P61314	Rpl15	0.124646	0.904322	0.893126	-0.163064	0.328687	0.483218				P85968	Pgd	0.153833	0.812952	0.950076	-0.0738853	0.413212	0.383827				Q64536	Pdk2	0.103961	0.983129	1.13633	0.184382
Q8VIF7	Selenbp1	0.157775	0.801963	1.14541	0.195869	0.426621	0.369958				P97852	Hsd17b4	0.139989	0.853905	0.919955	-0.120364	0.361523	0.441864				P15999	Atp5a1	0.124907	0.903414	1.07278	0.10136	0.328898	0.482938				Q4V7C6	Gmps	0.154026	0.812405	1.06941	0.0968146	0.413212	0.383827				P82471	Gnaq	0.104214	0.982074	0.944866	-0.0818184
Q6AYH5	Dctn2	0.158023	0.801281	0.95198	-0.0709963	0.426642	0.369937				Q792I0	Lin7c	0.14011	0.853532	1.06319	0.0884028	0.361523	0.441864				B5DFC8	Eif3c	0.125042	0.902946	1.07718	0.107264	0.328898	0.482938				Q7TMB7	Plppr4	0.154297	0.811641	1.13954	0.188454	0.413417	0.383612				Q62844	Fyn	0.104382	0.981375	0.942701	-0.0851282
Q5M7U6	Actr2	0.158447	0.800117	1.05372	0.0754855	0.426642	0.369937				Q62824	Exoc4	0.140194	0.853272	1.06242	0.0873577	0.361523	0.441864				P13601	Aldh1a7	0.126694	0.897244	1.26845	0.343071	0.332586	0.478096				Q09167	Srsf5	0.154744	0.810386	0.915648	-0.127135	0.414091	0.382904				Q9Z1C7	Rapgef4	0.104799	0.979643	1.09965	0.13704
Q63327	Mobp	0.158543	0.799854	0.866553	-0.20664	0.426642	0.369937				Q9Z2P6	Snap29	0.140195	0.853268	0.919568	-0.120972	0.361523	0.441864				Q78EG7	Ptp4a1	0.126904	0.896526	0.895559	-0.15914	0.332586	0.478096				O35180	Sh3gl3	0.155625	0.807921	1.08723	0.120663	0.415085	0.381863				P48500	Tpi1	0.104956	0.978992	0.938217	-0.0920068
Q62720	Slc30a1	0.15878	0.799204	1.07779	0.10807	0.426642	0.369937				P17220	Psma2	0.140805	0.851381	0.886296	-0.174139	0.362318	0.440911				P18163	Acsl1	0.126923	0.89646	1.13233	0.179296	0.332586	0.478096				P81799	Nagk	0.155886	0.807192	0.907202	-0.140504	0.415085	0.381863				Q561K4	Ccdc32	0.105142	0.978224	0.906874	-0.141025
P00173	Cyb5a	0.15878	0.799204	0.932766	-0.100413	0.426642	0.369937				P97849	Slc27a1	0.140969	0.850876	1.10394	0.142656	0.362318	0.440911				A1L1I3	Numbl	0.128121	0.892378	1.09675	0.133232	0.335304	0.474562				Q6QIX3	Slc30a3	0.155896	0.807165	0.926799	-0.109671	0.415085	0.381863				P84083	Arf5	0.105261	0.977731	0.868537	-0.203341
Q641Z2	Ptpn9	0.159187	0.798092	1.1256	0.170698	0.427198	0.36937				P18266	Gsk3b	0.141034	0.850675	0.923322	-0.115094	0.362318	0.440911				Q3KRD8	Eif6	0.128697	0.890432	0.889744	-0.168538	0.336388	0.473159				P97534	Fkbp1b	0.156059	0.806712	0.84153	-0.248913	0.415085	0.381863				Q9WVK3	Pecr	0.105371	0.977277	1.17007	0.226599
Q78EG7	Ptp4a1	0.159748	0.796564	0.910132	-0.135853	0.42804	0.368516				P11980	Pkm	0.141788	0.84836	1.04089	0.0578128	0.362433	0.440773				P63326	Rps10	0.129035	0.889291	1.15613	0.209305	0.336849	0.472564				P68182	Prkacb	0.156287	0.806078	1.13283	0.179932	0.415085	0.381863				P63079	Gabrb3	0.105536	0.976598	0.927699	-0.108271
D4A631	Arfgef1	0.16023	0.795256	1.06244	0.0873778	0.42804	0.368516				Q68FS2	Cops4	0.141859	0.848144	0.954856	-0.066645	0.362433	0.440773				Q6AXR4	Hexb	0.129328	0.888306	0.872593	-0.19662	0.337192	0.472123				P01946	Hba1	0.156289	0.806071	1.19806	0.260703	0.415085	0.381863				P62083	Rps7	0.10554	0.976581	0.924633	-0.113047
O35764	Nptxr	0.160236	0.795239	0.878816	-0.186367	0.42804	0.368516				Q4V8E4	Cfap36	0.142372	0.846577	1.13524	0.182996	0.362433	0.440773				P02401	Rplp2	0.129936	0.88627	0.929509	-0.105459	0.338353	0.47063				O88871	Gabbr2	0.156494	0.805503	0.869357	-0.201979	0.41511	0.381837				Q6DGG0	Ppid	0.105672	0.97604	1.05792	0.0812263
Q7TP48	Apmap	0.160301	0.795064	0.949687	-0.0744766	0.42804	0.368516				Q2HWF0	Fnbp1l	0.142737	0.845465	0.874977	-0.192684	0.362433	0.440773				Q9JM53	Aifm1	0.130282	0.885114	1.12076	0.164473	0.338831	0.470017				P06302	Ptma	0.156908	0.804354	0.816025	-0.293315	0.415408	0.381525				Q2PQA9	Kif5b	0.106184	0.97394	0.946996	-0.0785703
P04631	S100b	0.160636	0.794158	0.802585	-0.317274	0.428399	0.368151				Q80ZA5	Slc4a10	0.142763	0.845383	1.09326	0.12864	0.362433	0.440773				P63018	Hspa8	0.130692	0.883751	0.953677	-0.0684278	0.339085	0.469691				Q64620	Ppp6c	0.156998	0.804105	1.17333	0.230613	0.415408	0.381525				Q5XIC2	Ecsit	0.106186	0.973932	1.26683	0.341223
Q5M9G3	Caprin1	0.161295	0.792379	0.934366	-0.097941	0.429451	0.367086				P27791	Prkaca	0.142769	0.845367	0.747666	-0.419534	0.362433	0.440773				P58200	Vti1b	0.130964	0.882848	0.916966	-0.12506	0.339085	0.469691				P14056	Araf	0.157309	0.803245	0.896089	-0.158286	0.415478	0.381452				P24268	Ctsd	0.10665	0.972041	0.918916	-0.121995
Q91Y78	Uchl3	0.161432	0.792011	1.06903	0.0963001	0.429451	0.367086				Q64119	Myl6	0.142958	0.844791	0.963606	-0.0534851	0.362433	0.440773				Q6AYC4	Capg	0.131006	0.88271	0.700277	-0.514002	0.339085	0.469691				Q8K4V4	Snx27	0.157416	0.802951	1.13953	0.188441	0.415478	0.381452				Q63635	Stx6	0.106782	0.9715	1.07463	0.103836
P62859	Rps28	0.16169	0.791317	0.960208	-0.0585812	0.429603	0.366932				Q5M9G3	Caprin1	0.142965	0.844769	0.918883	-0.122048	0.362433	0.440773				P62907	Rpl10a	0.131031	0.882627	0.937993	-0.0923515	0.339085	0.469691				P04636	Mdh2	0.158198	0.8008	1.06569	0.0917898	0.417024	0.379839				Q4QQW4	Hdac1	0.107487	0.968643	1.07377	0.10269
Q78P75	Dynll2	0.161902	0.790746	1.09996	0.137456	0.429633	0.366902				P59824	Il1rapl1	0.143	0.844664	1.13777	0.186203	0.362433	0.440773				Q5XIF6	Tuba4a	0.131903	0.879746	0.905987	-0.142439	0.340919	0.467349				Q497B0	Nit2	0.158536	0.799872	1.04922	0.0693197	0.417067	0.379794				P19627	Gnaz	0.10749	0.968633	1.06522	0.0911479
Q05982	Nme1	0.162586	0.788918	0.937903	-0.0924894	0.430163	0.366367				O88763	Pik3c3	0.143534	0.843045	0.764706	-0.387023	0.362433	0.440773				P20650	Ppm1a	0.132152	0.878928	1.06064	0.0849317	0.341139	0.467069				P35565	Canx	0.158615	0.799656	1.05657	0.0793921	0.417067	0.379794				O88884	Akap1	0.107555	0.968369	1.13972	0.188684
P60756	Mdga2	0.162666	0.788703	1.12022	0.163782	0.430163	0.366367				Q496Z0	Elp2	0.143561	0.842965	1.08889	0.122857	0.362433	0.440773				Q9JK11	Rtn4	0.132383	0.878169	0.903368	-0.146615	0.341312	0.466848				P13676	Apeh	0.158804	0.799138	0.893262	-0.162844	0.417067	0.379794				B3DMA0	Tp53i11	0.107674	0.967888	0.740469	-0.433488
P05426	Rpl7	0.162705	0.788599	0.948085	-0.0769121	0.430163	0.366367				Q6P730	Dab2ip	0.143596	0.842858	1.06821	0.0951972	0.362433	0.440773				Q63028	Add1	0.132861	0.876602	1.02792	0.0397243	0.342121	0.46582				P62914	Rpl11	0.159005	0.798589	0.929855	-0.104923	0.417079	0.379782				P62902	Rpl31	0.10786	0.967141	0.927009	-0.109345
Q9Z1T4	Cnksr2	0.162991	0.787837	0.950899	-0.0726359	0.430387	0.366141				P62246	Rps15a	0.143642	0.842719	1.08821	0.121963	0.362433	0.440773				O35567	Atic	0.133902	0.873212	1.04968	0.0699509	0.344036	0.463396				O88917	Adgrl1	0.159453	0.797367	1.08851	0.122353	0.417737	0.379097				Q5I0P2	Gcsh	0.10845	0.96477	1.24854	0.320241
P50503	St13	0.163463	0.78658	1.05544	0.0778406	0.431101	0.365421				Q6MGB5	Hsd17b8	0.143914	0.841897	1.14754	0.198544	0.362433	0.440773				Q6AYK6	Cacybp	0.13403	0.872798	1.06167	0.0863333	0.344036	0.463396				Q6P7B0	Wars	0.159803	0.796414	1.07489	0.104191	0.418138	0.37868				Q5XIM5	Cdv3	0.108653	0.963956	0.916791	-0.125336
P20761	Igh-1a	0.163731	0.785868	1.80525	0.852196	0.431276	0.365245				Q499N5	Acsf2	0.143932	0.841842	1.07555	0.105075	0.362433	0.440773				Q5XIU9	Pgrmc2	0.1341	0.872572	1.06197	0.0867492	0.344036	0.463396				P07154	Ctsl	0.160284	0.79511	0.746866	-0.421079	0.418553	0.37825				Q5XI32	Capzb	0.109637	0.960042	0.961	-0.0573913
Q63450	Camk1	0.1641	0.784891	1.12391	0.16852	0.431716	0.364802				O88871	Gabbr2	0.144056	0.84147	0.87424	-0.193899	0.362433	0.440773				Q63377	Atp1b3	0.134311	0.871889	0.881107	-0.182611	0.344153	0.463248				P17105	Itpka	0.160356	0.794914	1.08193	0.113603	0.418553	0.37825				Q63692	Cdc37	0.109934	0.95887	1.04802	0.0676636
O88382	Magi2	0.16458	0.783622	0.895128	-0.159834	0.432447	0.364067				O88382	Magi2	0.144341	0.840611	0.861272	-0.21546	0.362433	0.440773				F1LSG8	Vps50	0.134564	0.871071	0.906596	-0.141469	0.344378	0.462965				Q9Z0J8	Negr1	0.161711	0.79126	0.908202	-0.138915	0.420283	0.376458				Q80ZA5	Slc4a10	0.110087	0.958263	0.922884	-0.115778
Q5FVM4	Nono	0.164842	0.782932	0.947212	-0.0782408	0.432604	0.363909				P70500	Cdipt	0.144356	0.840565	1.12743	0.173032	0.362433	0.440773				P13086	Suclg1	0.135155	0.869167	1.08072	0.111991	0.345298	0.461806				Q9Z1E1	Flot1	0.161746	0.791166	1.08253	0.114408	0.420283	0.376458				O88339	Epn1	0.110797	0.955472	0.934773	-0.0973113
B0LPN4	Ryr2	0.165541	0.781094	0.954518	-0.0671559	0.433906	0.362604				Q7TSU1	Arfgef2	0.144659	0.839654	1.07986	0.110848	0.362433	0.440773				Q6PST4	Atl1	0.135255	0.868848	1.06004	0.0841171	0.345298	0.461806				P85834	Tufm	0.161784	0.791065	1.05019	0.0706546	0.420283	0.376458				P50503	St13	0.110818	0.955391	1.06343	0.0887289
P97577	Fez1	0.165981	0.779942	1.15994	0.214046	0.434527	0.361983				Q9QYW3	Mob4	0.14467	0.83962	1.09808	0.134979	0.362433	0.440773				Q04462	Vars	0.136032	0.86636	0.920432	-0.119618	0.346857	0.45985				P14942	Gsta4	0.161811	0.790991	1.15575	0.208834	0.420283	0.376458				P63138	Gabrb2	0.110891	0.955103	0.872124	-0.197395
Q05140	Snap91	0.166397	0.778855	0.968028	-0.0468787	0.435083	0.361427				Q6AY20	M6pr	0.144796	0.839244	0.87614	-0.190766	0.362433	0.440773				P35465	Pak1	0.136969	0.863377	0.866638	-0.206499	0.348819	0.4574				P34926	Map1a	0.16212	0.790164	0.928831	-0.106513	0.420571	0.376161				Q9QYL8	Lypla2	0.11116	0.954052	1.09173	0.12662
O54701	Slc24a2	0.16702	0.777232	0.896042	-0.158362	0.435879	0.360634				Q02294	Cacna1b	0.145056	0.838466	0.935249	-0.0965781	0.362587	0.440587				P11345	Raf1	0.137664	0.861179	0.775117	-0.367514	0.350161	0.455733				O70277	Trim3	0.16242	0.789361	0.896955	-0.156893	0.420834	0.375889				P62278	Rps13	0.111276	0.953597	1.08003	0.111078
Q66HC5	Nup93	0.167109	0.777	1.05833	0.0817845	0.435879	0.360634				Q9ERH3	Wdr7	0.145212	0.837998	1.03305	0.0469057	0.362587	0.440587				Q5XIG4	Ociad1	0.137917	0.860383	1.2071	0.271543	0.350376	0.455465				P62828	Ran	0.16295	0.787945	0.942839	-0.0849167	0.42127	0.37544				P97546	Nptn	0.112991	0.946955	0.928324	-0.1073
B2GV54	Nceh1	0.167431	0.776163	1.05167	0.0726791	0.43591	0.360604				Q4QQW3	Adhfe1	0.14559	0.836867	1.25205	0.324292	0.363088	0.439988				O70351	Hsd17b10	0.138133	0.859701	1.07488	0.104178	0.350498	0.455315				Q4VSI4	Usp7	0.162985	0.787853	1.07999	0.111018	0.42127	0.37544				P31000	Vim	0.113216	0.946092	0.766942	-0.38281
P24050	Rps5	0.167732	0.775384	0.939171	-0.0905408	0.43591	0.360604				Q6P7S1	Asah1	0.146116	0.835302	0.948725	-0.0759382	0.363957	0.43895				D4A7N1	Chchd6	0.138594	0.858254	1.09144	0.12623	0.35124	0.454396				P84100	Rpl19	0.163294	0.787031	0.870556	-0.199991	0.421383	0.375323				D4AB66	Ston2	0.113271	0.94588	1.14404	0.194139
Q5U211	Snx3	0.167732	0.775384	0.930426	-0.104037	0.43591	0.360604				Q642G4	Pex14	0.146556	0.833997	0.931344	-0.102613	0.364157	0.438711				Q60587	Hadhb	0.139382	0.855793	1.08276	0.114712	0.352808	0.452462				O08836	Igbp1	0.163426	0.786679	0.929473	-0.105515	0.421383	0.375323				P85969	Napb	0.114468	0.941315	0.936038	-0.0953603
P19490	Gria1	0.167945	0.774832	0.909145	-0.137418	0.435933	0.36058				O35049	Smpd3	0.1466	0.833867	1.09329	0.128675	0.364157	0.438711				Q8K3M6	Erc2	0.139911	0.854149	1.0906	0.125121	0.353717	0.451344				A6JFQ6	Clvs1	0.164037	0.785058	1.10356	0.142162	0.422445	0.37423				P31232	Tagln	0.114692	0.940468	1.80043	0.848344
P58405	Strn3	0.170102	0.769291	0.957704	-0.0623484	0.440997	0.355564				O08774	Rgs12	0.14673	0.83348	0.772242	-0.372875	0.364157	0.438711				Q5M821	Ppm1h	0.140784	0.851446	0.936125	-0.0952271	0.355492	0.44917				P48508	Gclm	0.165313	0.781692	1.24594	0.31724	0.425215	0.371391				Q6QIX3	Slc30a3	0.114846	0.939886	0.930132	-0.104493
Q5BK32	Faf2	0.170483	0.76832	1.09086	0.125462	0.441237	0.355328				P51146	Rab4b	0.147486	0.83125	1.07728	0.107396	0.36559	0.437005				P15791	Camk2d	0.142179	0.847164	0.89468	-0.160556	0.35858	0.445414				O88377	Pip4k2b	0.165988	0.779925	0.925934	-0.11102	0.426132	0.370456				D2XV59	Gtpbp1	0.115026	0.939203	1.23639	0.306138
Q10728	Ppp1r12a	0.170607	0.768002	0.934256	-0.0981101	0.441237	0.355328				P00173	Cyb5a	0.147683	0.830669	0.929637	-0.105261	0.365636	0.436951				Q6P6T4	Eml2	0.142455	0.846321	1.068	0.0949122	0.358842	0.445097				P63031	Mpc1	0.166071	0.779707	0.875354	-0.192062	0.426132	0.370456				P21531	Rpl3	0.115287	0.938219	0.892829	-0.163545
Q68FW9	Cops3	0.171308	0.766223	1.04855	0.0683992	0.442052	0.354526				P28037	Aldh1l1	0.148121	0.829383	1.15507	0.207985	0.36587	0.436673				D3ZFB6	Prrt2	0.142739	0.845457	1.12652	0.171877	0.359123	0.444757				Q9QUR2	Dctn4	0.16695	0.777413	0.914311	-0.129243	0.427384	0.369181				Q562A2	Zfr	0.115294	0.938194	0.938071	-0.0922303
Q75Q40	Tomm40	0.17149	0.765762	1.10549	0.144684	0.442052	0.354526				P43245	Abcb1	0.148135	0.829341	1.15817	0.21185	0.36587	0.436673				Q6AY30	Sccpdh	0.143077	0.844431	1.19301	0.254601	0.359539	0.444254				Q6P799	Sars	0.166962	0.777382	0.9436	-0.0837534	0.427384	0.369181				Q5BK32	Faf2	0.115543	0.937255	1.11519	0.157294
Q499N5	Acsf2	0.171672	0.765301	1.06309	0.0882578	0.442052	0.354526				P68511	Ywhah	0.148466	0.828373	0.934252	-0.098116	0.365965	0.43656				Q9Z2F5	Ctbp1	0.143461	0.843267	1.04987	0.07021	0.359742	0.444009				Q6P6Q2	Krt5	0.167783	0.775253	0.534334	-0.904185	0.428969	0.367575				P0C0A9	Svip	0.116796	0.932573	1.0903	0.124726
D3ZQG6	Trim2	0.171749	0.765106	0.939335	-0.0902878	0.442052	0.354526				P24049	Rpl17	0.148531	0.828182	0.916519	-0.125764	0.365965	0.43656				P06686	Atp1a2	0.143503	0.843139	0.921535	-0.11789	0.359742	0.444009				Q2HWF0	Fnbp1l	0.168641	0.773037	0.922434	-0.116482	0.430289	0.36624				Q9WU82	Ctnnb1	0.117031	0.931699	0.951311	-0.0720112
P60881	Snap25	0.172273	0.763783	0.952716	-0.0698815	0.442868	0.353726				P60881	Snap25	0.149198	0.826237	0.948344	-0.0765183	0.367167	0.435136				O08629	Trim28	0.144005	0.841621	1.07468	0.103906	0.360566	0.443015				O35764	Nptxr	0.168705	0.772872	0.858712	-0.219754	0.430289	0.36624				P33124	Acsl6	0.11717	0.931185	1.08984	0.124116
Q9Z272	Git1	0.173345	0.76109	0.962317	-0.0554159	0.445001	0.351639				O88767	Park7	0.149515	0.825315	1.05422	0.0761786	0.367505	0.434736				P35435	Atp5c1	0.144788	0.839267	1.0626	0.0875996	0.362092	0.441181				B5DF89	Cul3	0.169815	0.770023	1.06855	0.0956539	0.43215	0.364365				Q01205	Dlst	0.117477	0.930048	1.07334	0.102107
P56603	Scamp1	0.173519	0.760652	1.12812	0.17392	0.445001	0.351639				Q6IG05	Krt75	0.149783	0.824538	0.124159	-3.00974	0.367723	0.43448				Q9QYU2	Tsfm	0.145753	0.836383	0.921681	-0.11766	0.364068	0.438818				B0BNG0	Emc2	0.169842	0.769956	0.944952	-0.0816877	0.43215	0.364365				P51607	Renbp	0.117851	0.928666	1.15078	0.202612
P55068	Bcan	0.174715	0.757669	0.951888	-0.0711362	0.447532	0.349176				Q00566	Mecp2	0.150116	0.823573	1.13815	0.18669	0.368099	0.434036				P28841	Pcsk2	0.146318	0.834703	1.15483	0.207683	0.365006	0.4377				Q9Z2L0	Vdac1	0.17011	0.769269	1.05716	0.0801989	0.432314	0.364201				P68182	Prkacb	0.118156	0.927544	1.12065	0.164335
Q9EST6	Anp32b	0.175019	0.756915	1.07592	0.105572	0.447774	0.348941				Q5XIG4	Ociad1	0.150432	0.822661	1.16442	0.219614	0.368432	0.433642				Q9JK25	Clip1	0.146479	0.834225	0.858084	-0.220809	0.365006	0.4377				Q76EQ0	Srr	0.170657	0.767877	0.946661	-0.0790797	0.433185	0.363327				Q99PF5	Khsrp	0.118537	0.926144	0.947313	-0.0780863
Q5XIB4	Ufsp2	0.176054	0.754354	0.87146	-0.198493	0.449884	0.346899				Q9QYU4	Crym	0.150675	0.821958	0.884341	-0.177326	0.368587	0.43346				O55164	Mpdz	0.147124	0.832317	0.803741	-0.315198	0.366175	0.436311				D4A6D7	Ttc19	0.171495	0.765749	1.291	0.368489	0.434668	0.361842				O88871	Gabbr2	0.118731	0.925436	0.879945	-0.184515
Q63560	Map6	0.176731	0.752687	0.957467	-0.0627048	0.451075	0.345751				P62856	Rps26	0.150856	0.821436	0.906468	-0.141673	0.368589	0.433458				Q5I0P2	Gcsh	0.147361	0.831618	1.24883	0.320576	0.366327	0.43613				Q32PX7	Fubp1	0.171651	0.765354	0.905393	-0.143384	0.434668	0.361842				Q64611	Csad	0.118826	0.925089	1.14611	0.196752
P24054	Sparcl1	0.177253	0.751406	1.22016	0.287074	0.45133	0.345506				P62193	Psmc1	0.151205	0.820433	0.940254	-0.0888772	0.369001	0.432972				P47196	Akt1	0.148892	0.827129	1.0892	0.123274	0.369692	0.43216				Q64560	Tpp2	0.172989	0.761982	0.960753	-0.0577625	0.437534	0.358988				Q6IG05	Krt75	0.119118	0.924022	0.0986674	-3.34128
P70566	Tmod2	0.177375	0.751107	0.938789	-0.0911268	0.45133	0.345506				P07825	Syp	0.151837	0.818621	1.10513	0.144215	0.369872	0.431949				Q76M68	Iqsec3	0.149329	0.825856	0.861326	-0.215369	0.370002	0.431796				Q6AY56	Tuba8	0.173254	0.761318	0.815323	-0.294556	0.437683	0.35884				F1M625	Usp46	0.119353	0.923165	1.09951	0.136857
O70277	Trim3	0.177659	0.750413	0.922351	-0.116613	0.45133	0.345506				P62168	Ncs1	0.151923	0.818376	1.22931	0.297853	0.369872	0.431949				Q62868	Rock2	0.149372	0.825731	0.936472	-0.0946917	0.370002	0.431796				P09034	Ass1	0.173521	0.760649	1.15686	0.210218	0.437836	0.358688				Q5PPN7	Ccdc51	0.119803	0.921533	1.17432	0.231824
P50442	Gatm	0.177747	0.750198	1.13769	0.186106	0.45133	0.345506				A0MZ67	Shtn1	0.152959	0.815426	0.905485	-0.143237	0.371952	0.429513				P55053	Fabp5	0.150052	0.823759	0.926959	-0.109422	0.370733	0.430939				Q5PQJ6	Pycr3	0.173968	0.759531	1.14978	0.201363	0.437888	0.358637				Q5GH59	Xkr4	0.120186	0.920148	0.895747	-0.158836
P31422	Grm3	0.177886	0.749859	1.05512	0.0774045	0.45133	0.345506				Q3B7U9	Fkbp8	0.153615	0.813568	1.04655	0.0656406	0.373104	0.42817				P21531	Rpl3	0.150162	0.82344	0.910117	-0.135876	0.370733	0.430939				Q5FVH2	Pld3	0.174003	0.759444	0.870997	-0.19926	0.437888	0.358637				Q6AXS3	Dek	0.120201	0.92009	1.12991	0.176206
Q99N27	Snx1	0.178265	0.748934	1.0464	0.0654388	0.451756	0.345096				P35213	Ywhab	0.153943	0.812641	0.931613	-0.102197	0.373458	0.427759				P84092	Ap2m1	0.15028	0.823099	1.04831	0.0680669	0.370733	0.430939				P49655	Kcnj10	0.174299	0.758705	1.15466	0.207466	0.437888	0.358637				Q9R1K8	Rasgrp1	0.120406	0.919352	1.25488	0.327552
B0BN93	Psmd13	0.178999	0.747148	0.93921	-0.0904807	0.452089	0.344776				Q63525	Nudc	0.154479	0.81113	0.963314	-0.0539219	0.374071	0.427047				Q03346	Pmpcb	0.150379	0.822812	1.19379	0.255543	0.370733	0.430939				Q66HR2	Mapre1	0.174367	0.758535	0.943515	-0.0838819	0.437888	0.358637				P35427	Rpl13a	0.120626	0.918559	0.919032	-0.121813
Q498T2	Chtop	0.179037	0.747057	0.828241	-0.271878	0.452089	0.344776				Q9Z254	Gipc1	0.154561	0.810901	1.07821	0.108638	0.374071	0.427047				Q6AYB5	Srp54	0.150819	0.821543	1.11164	0.152683	0.37122	0.430369				B2RZ37	Reep5	0.174945	0.757099	0.918254	-0.123034	0.43831	0.358219				Q63537	Syn2	0.120777	0.918017	1.08898	0.122976
P47727	Cbr1	0.17917	0.746735	1.06418	0.0897367	0.452089	0.344776				P26453	Bsg	0.154854	0.810078	0.915764	-0.126951	0.374337	0.426737				P62755	Rps6	0.150956	0.82115	1.11421	0.156027	0.37122	0.430369				P16086	Sptan1	0.174948	0.75709	0.967408	-0.0478038	0.43831	0.358219				Q6EIX2	Magmas-ps1	0.121429	0.915676	1.24741	0.318939
Q8K4G6	Macrod1	0.179242	0.746559	0.936147	-0.0951933	0.452089	0.344776				P20069	Pmpca	0.155238	0.809003	1.14639	0.197092	0.374823	0.426174				Q5EB62	Slc25a46	0.151111	0.820705	1.12905	0.175113	0.37122	0.430369				B4F795	Slc44a2	0.175738	0.755134	1.09768	0.134458	0.439317	0.357222				A1A5R1	Rbfox2	0.121513	0.915376	1.23785	0.307834
P63041	Cplx1	0.180096	0.744497	1.10153	0.139506	0.453242	0.343669				Q9QZM5	Abi1	0.15551	0.808241	0.939768	-0.0896232	0.375037	0.425925				D3ZAL8	Lrrtm3	0.151471	0.819671	1.43172	0.517748	0.371231	0.430356				Q10743	Adam10	0.175764	0.755069	0.894848	-0.160285	0.439317	0.357222				Q66HD0	Hsp90b1	0.121614	0.915018	0.944588	-0.0822435
O35821	Mybbp1a	0.180123	0.74443	0.90057	-0.15109	0.453242	0.343669				Q9R1T5	Aspa	0.156213	0.806283	0.840895	-0.250002	0.376271	0.424499				Q62609	Olfm1	0.151538	0.819478	0.92238	-0.116567	0.371231	0.430356				P70500	Cdipt	0.176346	0.753634	1.12414	0.168816	0.440253	0.356298				P38983	Rpsa	0.122479	0.911939	0.940552	-0.0884204
Q6P502	Cct3	0.180815	0.742766	0.965209	-0.0510862	0.454449	0.342515				Q63372	Nrxn1	0.156389	0.805795	1.06297	0.0881045	0.376271	0.424499				P61765	Stxbp1	0.15165	0.819158	0.966175	-0.0496438	0.371231	0.430356				P13437	Acaa2	0.177862	0.749916	1.11786	0.160737	0.443516	0.353091				B0LPN4	Ryr2	0.122538	0.911728	0.942389	-0.0856049
P07171	Calb1	0.181036	0.742236	1.1264	0.171724	0.45447	0.342494				P52296	Kpnb1	0.157176	0.803615	0.951424	-0.0718396	0.37772	0.422829				Q4V8K2	Ctnnbl1	0.151874	0.818516	0.716029	-0.481909	0.371297	0.430278				P51583	Paics	0.180151	0.744364	0.94566	-0.0806059	0.447708	0.349005				P56571	Es1	0.122682	0.911218	1.07831	0.108776
D3ZE85	Frrs1l	0.182133	0.739612	0.908095	-0.139085	0.456239	0.340808				Q6AYZ1	Tuba1c	0.157546	0.802593	1.07554	0.105062	0.378066	0.422433				P63036	Dnaja1	0.152053	0.818006	0.903447	-0.146488	0.371297	0.430278				Q62765	Nlgn1	0.180173	0.744309	1.40905	0.49472	0.447708	0.349005				Q9JHZ4	Gripap1	0.122686	0.911206	1.04348	0.0614005
Q63486	Rraga	0.182167	0.73953	1.06621	0.0924935	0.456239	0.340808				Q9Z0J8	Negr1	0.157689	0.8022	0.909502	-0.136852	0.378066	0.422433				Q9Z272	Git1	0.152212	0.817551	0.952627	-0.0700166	0.371297	0.430278				P29534	Vcam1	0.18032	0.743955	0.878954	-0.186141	0.447708	0.349005				P04775	Scn2a	0.122829	0.9107	0.941391	-0.0871347
P62275	Rps29	0.182812	0.737996	1.1677	0.223674	0.457319	0.339781				P61227	Rap2b	0.158002	0.801338	0.931139	-0.102932	0.378373	0.42208				Q9ES53	Ufd1	0.152903	0.815583	0.862635	-0.213177	0.372547	0.428819				Q6IMF3	Krt1	0.180526	0.74346	0.612551	-0.707098	0.447708	0.349005				Q64620	Ppp6c	0.122955	0.910255	1.16752	0.223449
P18266	Gsk3b	0.183552	0.736242	0.938615	-0.0913944	0.458403	0.338753				Q562C6	Lztfl1	0.158203	0.800786	0.927508	-0.108568	0.378412	0.422035				P07936	Gap43	0.153911	0.81273	0.927828	-0.108071	0.374417	0.426645				D4ACN8	Plgrkt	0.180598	0.743286	1.33203	0.413628	0.447708	0.349005				Q8K3X8	Hsbp1	0.123748	0.90746	0.768497	-0.379888
Q99PD4	Arpc1a	0.183674	0.735952	0.935103	-0.0968034	0.458403	0.338753				P70470	Lypla1	0.159845	0.796301	0.903057	-0.147112	0.381138	0.418918				O35412	Sipa1l1	0.15403	0.812395	1.09812	0.13503	0.374417	0.426645				B0BND0	Enpp6	0.181218	0.741798	0.828814	-0.270879	0.448721	0.348024				O55012	Picalm	0.124295	0.905545	1.05761	0.0808024
P55260	Anxa4	0.184344	0.734372	0.880812	-0.183095	0.45917	0.338026				Q6P7A9	Gaa	0.160089	0.795639	0.790023	-0.340034	0.381138	0.418918				P23385	Grm1	0.154279	0.811695	0.855835	-0.224595	0.374585	0.42645				Q7TQ16	Uqcrq	0.181857	0.74027	1.09665	0.133107	0.449492	0.347278				P08081	Clta	0.124353	0.905345	0.931798	-0.10191
Q9QYU4	Crym	0.184411	0.734214	0.900739	-0.150819	0.45917	0.338026				P83941	Eloc	0.160089	0.795639	1.05907	0.0827973	0.381138	0.418918				Q924S1	Agpat4	0.154521	0.811013	0.833826	-0.262181	0.374736	0.426275				Q64568	Atp2b3	0.182104	0.739679	0.950089	-0.0738654	0.449492	0.347278				P15431	Gabrb1	0.124684	0.904189	0.853578	-0.228405
Q9WU70	Stxbp5	0.185765	0.731036	0.915744	-0.126984	0.462004	0.335354				Q5U1Z0	Rab3gap2	0.16011	0.795581	1.06245	0.0873884	0.381138	0.418918				F1M3L7	Eps8	0.155245	0.808982	0.857779	-0.221321	0.375646	0.425221				Q05764	Add2	0.182165	0.739534	0.959947	-0.058974	0.449492	0.347278				Q9EQR2	Agps	0.124726	0.904042	1.20252	0.266059
Q6VBQ5	Myadm	0.186176	0.730077	0.954188	-0.067654	0.462488	0.334899				P47709	Rph3a	0.160434	0.794703	1.06844	0.0955102	0.381138	0.418918				Q925Q9	Sh3kbp1	0.155385	0.808591	1.10114	0.138999	0.375646	0.425221				P07825	Syp	0.182452	0.73885	1.07953	0.110408	0.449608	0.347166				O88377	Pip4k2b	0.124773	0.90388	0.913555	-0.130437
P62718	Rpl18a	0.18719	0.727717	0.914395	-0.12911	0.464468	0.333044				Q5XI64	Abhd6	0.16053	0.794443	1.17352	0.230847	0.381138	0.418918				Q9WTV5	Psmd9	0.155651	0.807847	1.07415	0.103195	0.375646	0.425221				P00787	Ctsb	0.183001	0.737547	0.94412	-0.0829576	0.449608	0.347166				P36201	Crip2	0.124799	0.903789	0.890191	-0.167813
Q9Z2L9	Ndrg4	0.187543	0.7269	1.05682	0.0797361	0.464805	0.33273				B0BNM9	GLTP	0.160818	0.793665	0.822201	-0.282437	0.381138	0.418918				P02770	Alb	0.155797	0.807441	0.848048	-0.237783	0.375646	0.425221				Q62760	Tomm20	0.183007	0.737532	1.14355	0.193524	0.449608	0.347166				P04642	Ldha	0.124869	0.903545	1.05603	0.0786451
O54921	Exoc2	0.188149	0.725499	1.07006	0.0976863	0.465671	0.331921				Q63151	Acsl3	0.160902	0.793439	1.09006	0.124408	0.381138	0.418918				Q9QZG1	Slc22a23	0.156064	0.806696	0.896128	-0.158223	0.375646	0.425221				P05371	Clu	0.183088	0.73734	0.9137	-0.130208	0.449608	0.347166				P63170	Dynll1	0.12581	0.900283	0.847184	-0.239252
Q5U301	Akap2	0.188328	0.725086	1.12202	0.166093	0.465671	0.331921				P14668	Anxa5	0.161018	0.793126	0.928385	-0.107206	0.381138	0.418918				P0C5W1	Map1s	0.156151	0.806454	0.896752	-0.157219	0.375646	0.425221				Q5HZY2	Sar1b	0.183287	0.736869	1.3839	0.468736	0.449608	0.347166				Q09073	Slc25a5	0.126606	0.897546	1.13043	0.176867
P12001	Rpl18	0.188695	0.724241	0.92649	-0.110153	0.465722	0.331874				Q7M0E3	Dstn	0.162723	0.788552	0.94818	-0.0767675	0.384614	0.414975				P32089	Slc25a1	0.156226	0.806245	1.17588	0.233736	0.375646	0.425221				Q32PX2	Aimp2	0.183483	0.736404	0.850169	-0.234178	0.449608	0.347166				Q5FVC2	Arhgef2	0.127424	0.894748	1.04809	0.067762
P47942	Dpysl2	0.188784	0.724034	0.958954	-0.0604671	0.465722	0.331874				P60892	Prps1	0.163014	0.787776	0.93205	-0.10152	0.384614	0.414975				P16638	Acly	0.156339	0.805933	1.07381	0.102739	0.375646	0.425221				Q6IUR5	Nenf	0.183832	0.73558	0.901852	-0.149038	0.449943	0.346842				D4AAT7	Naxd	0.127451	0.894655	1.07431	0.103407
Q68FR9	Eef1d	0.189199	0.723082	0.932059	-0.101507	0.466006	0.331609				Q62910	Synj1	0.16305	0.78768	1.02065	0.0294861	0.384614	0.414975				P05696	Prkca	0.156905	0.804364	0.883546	-0.178623	0.375828	0.42501				P21139	Man2c1	0.184951	0.732943	0.908531	-0.138392	0.45216	0.344707				Q5FVI3	Lrrc57	0.127456	0.89464	0.91843	-0.122758
P02650	Apoe	0.189335	0.722769	0.944923	-0.0817313	0.466006	0.331609				P04785	P4hb	0.163578	0.786276	0.956236	-0.0645615	0.385415	0.414071				P50904	Rasa1	0.156907	0.804357	0.878365	-0.187107	0.375828	0.42501				Q9Z173	Adgrl3	0.18518	0.732406	1.06279	0.0878591	0.452199	0.34467				P97690	Smc3	0.127556	0.894301	1.15469	0.207509
Q6NYB7	Rab1A	0.191984	0.716735	0.927014	-0.109337	0.471729	0.326307				P16975	Sparc	0.164181	0.784677	1.18651	0.246726	0.386391	0.412972				Q62844	Fyn	0.157168	0.803636	0.929501	-0.105471	0.375828	0.42501				P41123	Rpl13	0.186554	0.729196	0.923082	-0.115469	0.4543	0.342657				D4A631	Arfgef1	0.127869	0.893236	0.904508	-0.144796
D4AB66	Ston2	0.192159	0.716339	1.13472	0.18233	0.471729	0.326307				P62994	Grb2	0.164447	0.783973	0.95624	-0.0645556	0.386402	0.41296				P08644	Kras	0.157213	0.803511	0.931392	-0.102539	0.375828	0.42501				Q9WUS0	Ak4	0.186695	0.728866	0.931021	-0.103115	0.4543	0.342657				Q5XIB4	Ufsp2	0.128102	0.892442	0.862319	-0.213707
Q9QXU8	Dync1li1	0.192322	0.715971	1.04872	0.0686292	0.471729	0.326307				P01048	Map1	0.164563	0.783669	1.56542	0.646545	0.386402	0.41296				Q06647	Atp5o	0.15737	0.803077	1.07506	0.104418	0.375828	0.42501				Q9Z2F5	Ctbp1	0.186943	0.72829	1.06253	0.0875008	0.4543	0.342657				Q9WU70	Stxbp5	0.129289	0.888439	0.922509	-0.116365
Q63965	Sfxn1	0.192695	0.715128	0.92385	-0.11427	0.472103	0.325963				P04638	Apoa2	0.164782	0.78309	1.33923	0.421403	0.386473	0.412881				P30835	Pfkl	0.157666	0.802262	1.11416	0.155958	0.375828	0.42501				Q63083	Nucb1	0.187088	0.727955	0.918529	-0.122603	0.4543	0.342657				Q08415	Kyat1	0.129663	0.887185	1.15469	0.207512
Q9Z2P6	Snap29	0.194197	0.711758	0.941812	-0.0864885	0.475238	0.323089				Q63570	Psmc4	0.165253	0.78185	0.942246	-0.0858243	0.387134	0.412138				P21575	Dnm1	0.157841	0.801779	0.957466	-0.0627075	0.375828	0.42501				P02401	Rplp2	0.187329	0.727394	0.941881	-0.0863829	0.4543	0.342657				Q5XIC0	Eci2	0.130021	0.885986	1.10928	0.149623
P39069	Ak1	0.194717	0.710596	1.07437	0.103496	0.475655	0.322708				Q6P6Q2	Krt5	0.165504	0.78119	0.551878	-0.85758	0.387279	0.411976				P09527	Rab7a	0.157858	0.801734	0.947298	-0.0781099	0.375828	0.42501				Q5XIB4	Ufsp2	0.18753	0.72693	0.84476	-0.243386	0.4543	0.342657				Q6I7R3	Isoc1	0.130163	0.885512	1.19275	0.25429
P18418	Calr	0.194812	0.710384	0.946553	-0.0792445	0.475655	0.322708				P62912	Rpl32	0.166151	0.779497	1.16978	0.226243	0.38835	0.410777				P11232	Txn	0.158104	0.801057	0.920029	-0.120249	0.375984	0.42483				Q9JI51	Vti1a	0.187539	0.726909	1.10039	0.138014	0.4543	0.342657				Q75Q40	Tomm40	0.130172	0.885481	1.11404	0.155803
O88658	Kif1b	0.1978	0.703774	0.86898	-0.202606	0.4824	0.316593				Q9QXY2	Srcin1	0.166441	0.778739	0.938961	-0.0908628	0.388584	0.410515				P63319	Prkcg	0.158819	0.799097	1.06159	0.0862298	0.377235	0.423388				Q6AYT0	Cryz	0.187759	0.726399	0.878431	-0.186999	0.454315	0.342643				Q80W83	Ppp2r5b	0.130439	0.884594	0.923465	-0.114871
P04256	Hnrnpa1	0.198885	0.701398	0.928977	-0.106285	0.484049	0.31511				O35244	Prdx6	0.16674	0.777961	1.07373	0.102636	0.388838	0.410231				Q5HZA6	Prepl	0.158992	0.798625	1.08423	0.116676	0.377235	0.423388				Q5BJP3	Ufm1	0.188905	0.723757	0.912723	-0.131751	0.456567	0.340495				P35565	Canx	0.130684	0.883776	1.06279	0.0878612
Q71UF4	Rbbp7	0.198929	0.701301	1.08711	0.120503	0.484049	0.31511				Q62764	Ybx3	0.167564	0.77582	0.844403	-0.243996	0.390018	0.408915				Q6IFW6	Krt10	0.159534	0.797148	0.596333	-0.745809	0.37809	0.422405				P18418	Calr	0.190062	0.721104	0.930279	-0.104264	0.458841	0.338338				Q9QUH6	Syngap1	0.131416	0.88135	0.898145	-0.15498
O35831	Cdk17	0.19947	0.700121	1.33771	0.419764	0.484814	0.314425				Q8K4K5	Llgl1	0.167627	0.775657	0.904084	-0.145471	0.390018	0.408915				P04631	S100b	0.159786	0.796461	0.782929	-0.353046	0.378257	0.422213				Q9JJK1	Gpm6b	0.191255	0.718387	0.866175	-0.207269	0.460425	0.336841				O35244	Prdx6	0.131996	0.87944	1.06982	0.0973687
Q9JLP1	Khdrbs3	0.2002	0.698535	0.855174	-0.22571	0.486036	0.313331				P68182	Prkacb	0.170064	0.769386	1.13824	0.18681	0.39524	0.40314				P48004	Psma7	0.160841	0.793604	0.959954	-0.0589626	0.380193	0.419995				B2GV87	Ptpre	0.191397	0.718065	1.30412	0.383078	0.460425	0.336841				Q5M9G3	Caprin1	0.132476	0.877862	0.921575	-0.117826
Q9JHW0	Psmb7	0.200661	0.697537	0.907788	-0.139573	0.486603	0.312825				Q6GQP4	Rab31	0.172156	0.764078	0.917647	-0.123989	0.399648	0.398323				P13437	Acaa2	0.160969	0.793258	1.11525	0.157369	0.380193	0.419995				Q9WTV5	Psmd9	0.191671	0.717444	1.07807	0.108455	0.460425	0.336841				Q07310	Nrxn3	0.132553	0.87761	1.12844	0.174324
Q9R064	Gorasp2	0.201008	0.696786	0.925619	-0.11151	0.486892	0.312567				Q63270	Aco1	0.172416	0.763423	0.909679	-0.136571	0.399728	0.398235				P18418	Calr	0.161975	0.790551	0.928447	-0.107109	0.381836	0.418123				Q9Z1C7	Rapgef4	0.191774	0.717209	1.10751	0.147319	0.460425	0.336841				P19944	Rplp1	0.132759	0.876936	0.862745	-0.212994
F1LQY6	Necab2	0.201983	0.694684	1.17939	0.238043	0.488208	0.311395				P85970	Arpc2	0.172581	0.763008	1.06961	0.0970844	0.399728	0.398235				P54900	Scn2b	0.162031	0.790402	1.09265	0.127833	0.381836	0.418123				P63036	Dnaja1	0.191803	0.717145	0.891108	-0.166327	0.460425	0.336841				P10688	Plcd1	0.132912	0.876437	0.888421	-0.170685
P62890	Rpl30	0.202175	0.694273	0.957769	-0.0622506	0.488208	0.311395				P20280	Rpl21	0.173638	0.760355	0.91428	-0.129292	0.401393	0.39643				O70257	Stx7	0.162564	0.788976	0.953618	-0.068516	0.382659	0.417188				Q76M68	Iqsec3	0.19367	0.712938	0.89014	-0.167896	0.464381	0.333125				Q4V7F2	Creld1	0.133203	0.875486	1.17716	0.235312
Q6AXY0	Gsta6	0.202236	0.694141	0.906847	-0.141069	0.488208	0.311395				Q9JIR1	Rimbp2	0.173692	0.76022	0.902623	-0.147804	0.401393	0.39643				Q8VBU2	Ndrg2	0.162831	0.788263	0.92973	-0.105116	0.382855	0.416966				Q9R1B1	Timm10b	0.194246	0.711647	1.12169	0.16567	0.464449	0.333062				Q9JK71	Magi3	0.133943	0.873081	0.882581	-0.1802
P17475	Serpina1	0.203332	0.691794	0.823336	-0.280446	0.490187	0.309638				P20070	Cyb5r3	0.174554	0.758071	1.09883	0.135965	0.40293	0.39477				Q9Z2L0	Vdac1	0.163389	0.786776	0.950049	-0.0739266	0.383217	0.416555				Q641W2	Myg1	0.1943	0.711527	1.11596	0.158283	0.464449	0.333062				Q9WUD2	Trpv2	0.134852	0.870143	0.857778	-0.221324
P13668	Stmn1	0.203514	0.691406	0.922538	-0.116319	0.490187	0.309638				P53042	Ppp5c	0.175354	0.756085	0.963328	-0.0539016	0.403915	0.39371				Q568Z1	Fam131b	0.163525	0.786417	1.12379	0.168373	0.383217	0.416555				Q6P6T4	Eml2	0.194355	0.711405	0.918848	-0.122102	0.464449	0.333062				P07092	Serpine2	0.135014	0.869623	1.10824	0.148272
P07632	Sod1	0.204798	0.688674	0.877002	-0.189347	0.492565	0.307536				P60123	Ruvbl1	0.175375	0.756032	0.912402	-0.132258	0.403915	0.39371				O08651	Phgdh	0.163537	0.786383	0.927451	-0.108657	0.383217	0.416555				P97521	Slc25a20	0.194666	0.71071	1.10269	0.141027	0.464531	0.332985				P12346	Tf	0.135153	0.869174	0.872076	-0.197474
Q9JHY2	Sfxn3	0.204962	0.688327	1.03953	0.0559334	0.492565	0.307536				P07154	Ctsl	0.175957	0.754594	0.774381	-0.368885	0.404642	0.392929				Q9Z1P2	Actn1	0.164856	0.782896	1.16983	0.226302	0.385874	0.413554				Q9JLS3	Taok2	0.194827	0.710351	1.21787	0.284356	0.464531	0.332985				Q64057	Aldh7a1	0.135722	0.867351	0.91585	-0.126817
P05765	Rps21	0.205763	0.686632	0.908404	-0.138595	0.493935	0.30633				Q5XII0	Epdr1	0.176086	0.754274	1.08071	0.111977	0.404642	0.392929				P68255	Ywhaq	0.165189	0.782018	0.92628	-0.110479	0.385917	0.413506				Q6JE36	Ndrg1	0.195217	0.709482	0.857342	-0.222056	0.464939	0.332604				Q99NA5	Idh3a	0.13653	0.864773	1.05974	0.0837068
P18666	Myl12b	0.206371	0.685352	1.04889	0.0688594	0.494127	0.306162				P19527	Nefl	0.176564	0.753098	0.848043	-0.237791	0.405286	0.392239				P70566	Tmod2	0.165245	0.781873	1.06792	0.0948016	0.385917	0.413506				P35439	Grin1	0.196454	0.706739	0.9015	-0.1496	0.46736	0.330348				P05696	Prkca	0.13677	0.864008	0.900326	-0.151481
Q4VSI4	Usp7	0.206548	0.68498	1.04957	0.069798	0.494127	0.306162				Q9QX74	Shank2	0.177236	0.751447	0.873091	-0.195796	0.406373	0.391076				P50408	Atp6v1f	0.165666	0.780766	0.950269	-0.0735924	0.386467	0.412887				P23928	Cryab	0.196821	0.705929	1.36576	0.449702	0.467709	0.330024				P61203	Cops2	0.137566	0.86149	1.07875	0.109356
Q5FVM6	Mtmr12	0.206891	0.684259	1.09117	0.125872	0.494127	0.306162				P28572	Slc6a9	0.17777	0.750141	0.854998	-0.226006	0.407122	0.390276				O89049	Txnrd1	0.16589	0.78018	1.09821	0.135156	0.386557	0.412786				Q62634	Slc17a7	0.197646	0.704113	0.908716	-0.138099	0.468436	0.32935				Q9Z2G8	Nap1l1	0.137679	0.861132	0.91377	-0.130097
Q7TSE9	Hax1	0.207061	0.683902	1.08108	0.11248	0.494127	0.306162				Q4AE70	Carm1	0.178084	0.749375	1.20898	0.273791	0.407122	0.390276				Q5D006	Usp11	0.166554	0.778445	0.919139	-0.121644	0.387671	0.411537				Q5XIM5	Cdv3	0.197707	0.703977	0.912195	-0.132586	0.468436	0.32935				P39052	Dnm2	0.138575	0.858315	1.31635	0.39654
P21708	Mapk3	0.207128	0.68376	0.937223	-0.0935352	0.494127	0.306162				Q4V8C7	Prkra	0.17849	0.748386	0.878974	-0.186107	0.407122	0.390276				Q80VL0	Ipcef1	0.167569	0.775807	0.869503	-0.201737	0.389598	0.409383				P13638	Atp1b2	0.197805	0.703762	0.938127	-0.092145	0.468436	0.32935				Q4KM73	Cmpk1	0.138912	0.857261	0.949407	-0.0749009
Q5XIF6	Tuba4a	0.207273	0.683457	0.923693	-0.114515	0.494127	0.306162				P21139	Man2c1	0.17854	0.748266	1.091	0.125654	0.407122	0.390276				Q6AY56	Tuba8	0.167968	0.774773	0.790975	-0.338295	0.39009	0.408835				P63138	Gabrb2	0.19801	0.703312	0.901381	-0.149792	0.468436	0.32935				P55161	Nckap1	0.139797	0.854501	1.04861	0.0684767
Q9QXQ0	Actn4	0.20746	0.683066	0.952985	-0.0694745	0.494127	0.306162				B2GV87	Ptpre	0.178557	0.748223	1.25243	0.324732	0.407122	0.390276				P18420	Psma1	0.168497	0.773407	1.04109	0.0580979	0.390883	0.407953				Q6AZ50	Atg3	0.198559	0.70211	0.868231	-0.20385	0.469212	0.328631				Q9JKS6	Pclo	0.139904	0.854169	0.9558	-0.0652197
P14480	Fgb	0.20792	0.682103	1.20312	0.26678	0.494171	0.306122				P61751	Arf4	0.179637	0.745605	0.9205	-0.11951	0.409129	0.38814				P10959	Ces1c	0.169243	0.771489	0.84066	-0.250406	0.392177	0.406518				P60868	Rps20	0.199188	0.700737	0.927451	-0.108657	0.46994	0.327958				Q9JLT0	Myh10	0.139944	0.854044	1.02637	0.037544
Q9QYC5	Gpr37l1	0.208028	0.681878	1.13808	0.186596	0.494171	0.306122				P38650	Dync1h1	0.180332	0.743926	0.966821	-0.0486786	0.409771	0.387458				Q62910	Synj1	0.170786	0.767547	0.979807	-0.0294311	0.394624	0.403817				Q5BK48	Ttc5	0.19931	0.700472	0.691141	-0.532948	0.46994	0.327958				P32089	Slc25a1	0.140234	0.853148	1.16316	0.218044
P02770	Alb	0.20822	0.681478	0.87284	-0.19621	0.494171	0.306122				Q8CFN2	Cdc42	0.180792	0.74282	0.932414	-0.100958	0.409771	0.387458				Q5XI22	Acat2	0.170858	0.767366	0.910243	-0.135676	0.394624	0.403817				P35289	Rab15	0.199859	0.699276	1.09928	0.136555	0.470051	0.327855				Q9WUC4	Atox1	0.140736	0.851594	1.07092	0.0988534
P14925	Pam	0.208589	0.680708	0.907834	-0.139499	0.494171	0.306122				P25409	Gpt	0.180851	0.742678	1.13534	0.183125	0.409771	0.387458				P25286	Atp6v0a1	0.171046	0.766887	1.05834	0.0817977	0.394624	0.403817				P27139	Ca2	0.199953	0.699072	0.867459	-0.205133	0.470051	0.327855				Q66HF1	Ndufs1	0.141085	0.850519	1.05933	0.0831507
P11517	1	0.208634	0.680614	1.18459	0.244389	0.494171	0.306122				P05197	Eef2	0.180866	0.742643	0.948409	-0.0764186	0.409771	0.387458				Q3B7D0	Cpox	0.171233	0.766413	0.926093	-0.110771	0.394624	0.403817				Q6AXX6	Fam213a	0.200242	0.698446	0.92207	-0.117051	0.470051	0.327855				P62815	Atp6v1b2	0.141443	0.849417	0.962574	-0.0550304
P59824	Il1rapl1	0.20954	0.678734	1.12072	0.164424	0.495291	0.305139				Q5M7V8	Thrap3	0.181027	0.742256	1.10246	0.140724	0.409771	0.387458				P02688	Mbp	0.171246	0.76638	0.889184	-0.169446	0.394624	0.403817				D3ZGS3	Ocrl	0.200243	0.698442	1.07316	0.101866	0.470051	0.327855				F1LP64	Trip12	0.141544	0.849109	0.890056	-0.168031
P63319	Prkcg	0.20957	0.678671	0.942083	-0.0860741	0.495291	0.305139				Q05982	Nme1	0.18112	0.742033	0.935392	-0.0963571	0.409771	0.387458				D4A4T9	Chordc1	0.171733	0.765146	0.944477	-0.0824124	0.394818	0.403603				D3ZHV2	Macf1	0.200963	0.696883	1.04404	0.0621769	0.47077	0.327191				Q5XI72	Eif4h	0.141842	0.848194	0.932668	-0.100564
O09175	Rnpep	0.210516	0.676715	1.05531	0.077664	0.496978	0.303663				P13635	Cp	0.182039	0.739835	1.20995	0.274942	0.411062	0.386093				P26817	Grk2	0.171766	0.765063	0.881919	-0.181281	0.394818	0.403603				Q63798	Psme2	0.201178	0.69642	0.82621	-0.27542	0.47077	0.327191				Q7TP52	Cmbl	0.142017	0.84766	1.24757	0.319124
Q9WVA1	Timm8a	0.211117	0.675477	1.11371	0.155372	0.497553	0.30316				Q9WVE9	Itsn1	0.182092	0.73971	0.967	-0.0484122	0.411062	0.386093				P27615	Scarb2	0.171899	0.764726	1.14101	0.190313	0.394818	0.403603				P27274	Cd59	0.201215	0.69634	0.921631	-0.117739	0.47077	0.327191				P61150	Fgf12	0.142222	0.847032	1.09139	0.126162
P15385	Kcna4	0.211225	0.675256	1.13535	0.183142	0.497553	0.30316				P09034	Ass1	0.182435	0.738891	1.10532	0.144467	0.411383	0.385754				Q568Z6	Ist1	0.172277	0.763772	1.13472	0.182341	0.39525	0.403128				P97680	Rin1	0.201449	0.695835	1.1704	0.227005	0.470798	0.327165				F1M5N7	Kif21b	0.142505	0.846171	1.06851	0.0956042
Q5XIG4	Ociad1	0.211869	0.673932	1.12255	0.166774	0.498522	0.302316				Q924N5	Acsbg1	0.18311	0.737288	1.08388	0.116203	0.412451	0.384628				Q91Z79	Ppfia3	0.173331	0.761124	0.963984	-0.0529182	0.396131	0.402162				Q62910	Synj1	0.201776	0.69513	0.980887	-0.0278406	0.471044	0.326939				P22062	Pcmt1	0.142675	0.845651	1.03753	0.0531592
P11507	Atp2a2	0.213114	0.671387	1.0383	0.0542291	0.5009	0.300249				P86173	Actl6b	0.183693	0.735908	1.11261	0.153947	0.413309	0.383725				Q66HA8	Hsph1	0.17341	0.760926	1.0705	0.0982892	0.396131	0.402162				Q505J6	Slc25a18	0.202617	0.693324	0.927297	-0.108896	0.472487	0.32561				Q62918	Nell2	0.142777	0.845342	0.827294	-0.273528
Q9QVC8	Fkbp4	0.213946	0.669696	0.96913	-0.0452384	0.502303	0.299034				P02401	Rplp2	0.186055	0.730358	0.948533	-0.0762297	0.418164	0.378653				D4A6D7	Ttc19	0.173462	0.760796	1.23037	0.299091	0.396131	0.402162				Q704E8	Abcb7	0.203328	0.691803	1.14332	0.193234	0.473625	0.324566				Q62733	Tmpo	0.143473	0.84323	0.915187	-0.127862
Q9JKB0	Hcn1	0.215216	0.667125	1.19502	0.257035	0.504705	0.296962				Q5U2U2	Crkl	0.186642	0.728991	1.06436	0.0899901	0.419024	0.377762				P14408	Fh	0.17368	0.760249	1.06547	0.0914938	0.396131	0.402162				Q9Z2Q1	Sec31a	0.203691	0.691027	0.954665	-0.0669329	0.47395	0.324267				Q5PPH0	Enoph1	0.143788	0.842278	1.08676	0.120039
O08679	Mark2	0.215448	0.666658	0.968127	-0.0467311	0.504705	0.296962				Q5EGY4	Ykt6	0.187212	0.727667	1.05333	0.0749567	0.419782	0.376976				Q9WUC4	Atox1	0.173711	0.760174	1.08515	0.117895	0.396131	0.402162				O35814	Stip1	0.203925	0.690529	0.966584	-0.0490334	0.473975	0.324245				Q64350	Eif2b5	0.144225	0.840959	1.10007	0.137598
P04905	Gstm1	0.215677	0.666196	1.07577	0.105371	0.504705	0.296962				Q4V8K2	Ctnnbl1	0.18739	0.727252	0.74296	-0.428644	0.419782	0.376976				P97756	Camkk1	0.173866	0.759785	1.08145	0.112967	0.396131	0.402162				Q63604	Ntrk2	0.204262	0.689813	0.902385	-0.148186	0.474006	0.324216				Q9JK25	Clip1	0.144697	0.839539	0.899297	-0.15313
P23928	Cryab	0.216067	0.665412	1.22898	0.29746	0.505065	0.296652				Q9JI51	Vti1a	0.187795	0.726316	1.09358	0.129058	0.42023	0.376513				P35280	Rab8a	0.174026	0.759386	1.18111	0.24014	0.396131	0.402162				P09951	Syn1	0.204385	0.689551	1.05824	0.0816725	0.474006	0.324216				Q69BT7	Trappc4	0.145	0.838631	1.08989	0.124179
P62198	Psmc5	0.2171	0.663339	0.953712	-0.0683739	0.506926	0.295055				Q9ESR9	Abca2	0.188151	0.725494	1.18661	0.246846	0.420567	0.376165				Q0VGK4	Gdpd1	0.174346	0.758589	0.9089	-0.137806	0.396131	0.402162				Q5FVJ0	Rufy3	0.206274	0.685555	0.964085	-0.0527681	0.477507	0.32102				P17220	Psma2	0.145048	0.838489	0.903521	-0.14637
Q4V7E8	Lrrfip2	0.217593	0.662356	1.08864	0.122531	0.507523	0.294544				P36970	Gpx4	0.188491	0.72471	1.09438	0.130115	0.420867	0.375855				P09117	Aldoc	0.174372	0.758524	0.956462	-0.0642206	0.396131	0.402162				P20059	Hpx	0.206625	0.684817	0.799303	-0.323186	0.477507	0.32102				D3ZHV2	Macf1	0.145103	0.838323	1.04287	0.0605531
Q63259	Ptprn	0.218419	0.66071	1.08626	0.119372	0.508895	0.293372				Q9Z250	Lin7a	0.188939	0.723678	1.09027	0.124687	0.421188	0.375524				Q62768	Unc13a	0.175447	0.755855	0.933188	-0.0997599	0.398139	0.399966				P25809	Ckmt1	0.2067	0.684659	1.05912	0.0828674	0.477507	0.32102				Q9WUS0	Ak4	0.14521	0.838002	0.930129	-0.104498
O88767	Park7	0.218661	0.660229	1.05112	0.0719228	0.508904	0.293364				P14841	Cst3	0.189046	0.723432	1.0741	0.103134	0.421188	0.375524				Q5FVM4	Nono	0.175644	0.755367	1.05747	0.0806199	0.398152	0.399951				Q62785	Pdap1	0.206832	0.684383	0.951482	-0.0717518	0.477507	0.32102				Q5BJP3	Ufm1	0.145431	0.837343	0.920201	-0.119979
P62902	Rpl31	0.21971	0.658151	0.942746	-0.0850597	0.510331	0.292148				P70478	Apc	0.189493	0.722408	0.894334	-0.161114	0.421725	0.374971				P04906	Gstp1	0.175958	0.75459	0.887934	-0.171475	0.398311	0.399777				P97689	Slc14a1	0.20702	0.683988	0.831173	-0.26678	0.477507	0.32102				Q7M767	Ube2v2	0.145968	0.835742	1.06096	0.0853674
P84039	Enpp5	0.220146	0.657289	1.06599	0.0921873	0.510331	0.292148				P06685	Atp1a1	0.189901	0.721473	1.04584	0.0646585	0.422174	0.374508				P47709	Rph3a	0.176112	0.75421	0.943743	-0.0835338	0.398311	0.399777				Q9QUH6	Syngap1	0.20745	0.683086	0.913631	-0.130316	0.477567	0.320966				P08050	Gja1	0.14604	0.835527	0.898993	-0.153618
P20171	Hras	0.220254	0.657075	0.946409	-0.0794645	0.510331	0.292148				Q9JJW1	Tspan2	0.190519	0.720062	0.843179	-0.246089	0.423061	0.373597				P62483	Kcnab2	0.176288	0.753778	0.924772	-0.11283	0.398311	0.399777				P35815	Ppm1b	0.207668	0.682629	1.07752	0.107709	0.477567	0.320966				Q5XIK7	Katnal1	0.146062	0.835463	1.11999	0.163482
P37285	Klc1	0.220466	0.656658	0.946972	-0.0786068	0.510331	0.292148				Q5XIM9	Cct2	0.190754	0.719525	0.964291	-0.052459	0.423061	0.373597				Q80W96	Isca1	0.177725	0.75025	1.10412	0.142903	0.40093	0.396931				Q566C7	Nudt3	0.207721	0.682519	1.05207	0.0732321	0.477567	0.320966				P62628	Dynlrb1	0.146491	0.834189	0.941216	-0.0874018
P51635	Akr1a1	0.220467	0.656657	1.03371	0.0478358	0.510331	0.292148				P62275	Rps29	0.19092	0.719148	1.20118	0.264452	0.423061	0.373597				P00388	Por	0.177832	0.74999	1.06333	0.0885848	0.40093	0.396931				P49816	Tsc2	0.208271	0.681372	1.13897	0.187727	0.478313	0.320288				Q63598	Pls3	0.146865	0.833081	1.10668	0.146244
O70377	Snap23	0.221154	0.655306	1.14988	0.201478	0.511368	0.291267				P68370	Tuba1a	0.191968	0.71677	0.791977	-0.33647	0.424889	0.371724				P20717	Padi2	0.180274	0.744067	1.13953	0.188445	0.405388	0.392129				Q9JHL4	Dbnl	0.20889	0.680081	0.961377	-0.0568258	0.478994	0.31967				Q6IMX7	Hspbp1	0.14703	0.832595	1.07781	0.10811
P97888	Ppp2r2c	0.221865	0.653911	0.865	-0.209228	0.511695	0.290989				D3Z9R8	Mp68	0.192293	0.716036	1.06668	0.0931288	0.424889	0.371724				P70473	Amacr	0.180298	0.744009	1.27814	0.354046	0.405388	0.392129				Q1WIM2	Cadm2	0.209019	0.679814	0.938904	-0.0909503	0.478994	0.31967				P62193	Psmc1	0.147326	0.831721	0.943459	-0.0839688
P14668	Anxa5	0.221984	0.653678	0.962177	-0.0556251	0.511695	0.290989				Q9QYJ2	Rasa3	0.192417	0.715756	0.895352	-0.159473	0.424889	0.371724				Q64559	Acot7	0.180393	0.743779	0.949637	-0.0745523	0.405388	0.392129				P46413	Gss	0.210214	0.677339	0.889455	-0.169006	0.481213	0.317662				Q6P6S0	Snap47	0.147571	0.831	0.897992	-0.155226
P30839	Aldh3a2	0.222241	0.653176	1.07313	0.101822	0.511695	0.290989				P61206	Arf3	0.192722	0.71507	1.05866	0.0822356	0.424889	0.371724				Q62952	Dpysl3	0.180616	0.743244	1.34933	0.432245	0.405452	0.392061				O88588	Pacs1	0.210588	0.676567	1.03737	0.0529282	0.481365	0.317525				P18297	Spr	0.147831	0.830233	1.10037	0.137989
Q62920	Pdlim5	0.222568	0.652538	1.12017	0.163717	0.511695	0.290989				P20272	Cnr1	0.192946	0.714564	0.920283	-0.119851	0.424889	0.371724				Q9WVB1	Rab6a	0.18109	0.742106	1.07121	0.0992396	0.405769	0.391721				Q7TSE9	Hax1	0.210859	0.676008	1.12234	0.166516	0.481365	0.317525				P27321	Cast	0.147984	0.829786	1.11792	0.160818
Q62760	Tomm20	0.222729	0.652223	1.14104	0.190355	0.511695	0.290989				P62074	Timm10	0.19299	0.714465	1.10337	0.141918	0.424889	0.371724				Q7TP47	Syncrip	0.181147	0.741968	1.05047	0.0710297	0.405769	0.391721				P47727	Cbr1	0.210961	0.675797	1.07942	0.110258	0.481365	0.317525				P17105	Itpka	0.148019	0.829683	1.05955	0.0834498
P97519	Hmgcl	0.222731	0.652219	1.31001	0.389575	0.511695	0.290989				Q561K4	Ccdc32	0.193343	0.713672	1.08331	0.11544	0.425209	0.371397				P20171	Hras	0.182023	0.739874	1.06515	0.091053	0.407294	0.390092				P97838	Dlgap3	0.211582	0.674522	1.09145	0.126246	0.482264	0.316715				P18266	Gsk3b	0.148118	0.829394	0.938403	-0.0917209
P23593	Apod	0.223406	0.650905	0.855174	-0.22571	0.512695	0.290141				Q62796	Ralbp1	0.193919	0.71238	1.06558	0.0916408	0.425597	0.371002				P11608	Mt-atp8	0.182585	0.738535	0.874062	-0.194192	0.408033	0.389305				Q5U2U2	Crkl	0.212308	0.673035	1.06464	0.0903626	0.483005	0.316048				Q8CFN2	Cdc42	0.148451	0.828418	1.06897	0.0962153
Q6JE36	Ndrg1	0.224631	0.648531	0.893591	-0.162313	0.514444	0.288662				Q5FWS6	Kazn	0.193935	0.712344	0.925903	-0.111067	0.425597	0.371002				P32577	Csk	0.182745	0.738155	1.12679	0.172216	0.408033	0.389305				Q9Z1N4	Bpnt1	0.212559	0.672521	1.0329	0.0467061	0.483005	0.316048				Q03114	Cdk5	0.148673	0.827769	0.949223	-0.0751817
Q62985	Sh2b1	0.224649	0.648496	0.926426	-0.110252	0.514444	0.288662				P85108	Tubb2a	0.194163	0.711833	0.795491	-0.330082	0.425641	0.370956				P63045	Vamp2	0.183501	0.736362	1.10047	0.138122	0.409282	0.387977				P12785	Fasn	0.21259	0.672457	0.959248	-0.0600242	0.483005	0.316048				Q6AY56	Tuba8	0.149082	0.826576	0.858284	-0.220472
Q4V8C3	Eml1	0.224922	0.647968	0.889507	-0.168922	0.514518	0.288599				P31424	Grm5	0.194426	0.711245	1.13286	0.179969	0.425762	0.370833				Q9WTT2	Clpb	0.183848	0.73554	1.15767	0.21123	0.409617	0.387622				P55067	Ncan	0.212939	0.671744	0.925687	-0.111403	0.48328	0.315801				P02770	Alb	0.149503	0.825351	0.861584	-0.214937
P09951	Syn1	0.225713	0.646444	1.05782	0.0810885	0.515641	0.287653				P27653	Mthfd1	0.195044	0.709867	0.952591	-0.0700712	0.426659	0.369919				Q7TP36	Shroom2	0.185268	0.732199	0.930316	-0.104207	0.41234	0.384744				P55068	Bcan	0.215594	0.666364	0.955017	-0.0664016	0.488538	0.311102				Q7TSU1	Arfgef2	0.149803	0.82448	1.07372	0.102614
P47860	Pfkp	0.225895	0.646092	0.961042	-0.0573292	0.515641	0.287653				P54256	Hap1	0.195879	0.708011	1.22763	0.29588	0.4277	0.36886				Q62826	Hnrnpm	0.185629	0.731354	1.06167	0.0863422	0.412434	0.384646				P11951	Cox6c2	0.215716	0.666118	1.07052	0.0983094	0.488538	0.311102				Q9QYW3	Mob4	0.150111	0.823587	1.08883	0.122776
Q9Z254	Gipc1	0.226863	0.644236	1.08113	0.112545	0.517298	0.286259				P85971	Pgls	0.195938	0.707881	0.93934	-0.0902802	0.4277	0.36886				Q9WUH4	Fhl1	0.185706	0.731173	0.946051	-0.0800097	0.412434	0.384646				Q5SGE0	Lrpprc	0.216057	0.665433	1.04867	0.0685548	0.488789	0.310879				P97874	Gak	0.150137	0.823511	1.07028	0.0979871
B0K020	Cisd1	0.227256	0.643485	1.07562	0.105162	0.517643	0.28597				Q64536	Pdk2	0.19625	0.70719	1.11887	0.162036	0.427745	0.368816				P13221	Got1	0.186305	0.729775	0.956116	-0.064743	0.412955	0.384098				P97888	Ppp2r2c	0.21667	0.664202	0.815324	-0.294555	0.489061	0.310637				Q62976	Kcnma1	0.150457	0.822588	1.11723	0.159928
Q568Z1	Fam131b	0.228546	0.641027	1.06836	0.0953941	0.520027	0.283974				Q6AYH5	Dctn2	0.196376	0.706911	0.964739	-0.0517896	0.427745	0.368816				Q9QZM5	Abi1	0.186337	0.7297	0.957108	-0.0632464	0.412955	0.384098				Q6IG05	Krt75	0.216859	0.663822	0.146502	-2.771	0.489061	0.310637				Q9ER24	Atxn10	0.150526	0.822389	1.11725	0.159947
Q08163	Cap1	0.228842	0.640464	1.0347	0.049213	0.520147	0.283874				Q5U2R7	Mesd	0.197436	0.704573	0.921255	-0.118327	0.429306	0.367234				Q2TL32	Ubr4	0.1868	0.728622	0.943341	-0.0841483	0.413475	0.38355				Q4QQV3	Fam162a	0.217232	0.663076	1.09396	0.129554	0.489061	0.310637				P20059	Hpx	0.151055	0.820864	0.811158	-0.301945
P62138	Ppp1ca	0.229339	0.639522	1.08773	0.121317	0.520285	0.283759				P30835	Pfkl	0.197512	0.704406	1.11371	0.155379	0.429306	0.367234				O08623	Sqstm1	0.186969	0.728231	0.889687	-0.168631	0.413475	0.38355				P20272	Cnr1	0.217486	0.662569	0.930575	-0.103805	0.489061	0.310637				P21575	Dnm1	0.151315	0.820119	0.962231	-0.055545
Q5PPK9	Eipr1	0.229389	0.639427	0.937992	-0.0923521	0.520285	0.283759				P11915	Scp2	0.197896	0.703563	1.05798	0.081313	0.429684	0.366851				P10688	Plcd1	0.187209	0.727673	0.880297	-0.183937	0.413567	0.383454				Q63610	Tpm3	0.217558	0.662426	0.965032	-0.0513506	0.489061	0.310637				P12711	Adh5	0.151702	0.81901	1.04158	0.0587682
P11345	Raf1	0.229666	0.638904	0.846668	-0.240131	0.520361	0.283695				Q6IMF3	Krt1	0.198114	0.703085	0.639001	-0.646109	0.429702	0.366833				Q6AYQ8	Fahd1	0.187627	0.726705	1.35664	0.440036	0.414051	0.382946				P16617	Pgk1	0.21756	0.662421	1.03658	0.051834	0.489061	0.310637				Q5FVC7	Acap2	0.151867	0.818536	0.9007	-0.150882
Q63424	Slc15a2	0.230646	0.637055	0.908892	-0.13782	0.522029	0.282306				P48508	Gclm	0.198471	0.702303	1.10989	0.150415	0.430021	0.366511				Q09073	Slc25a5	0.188937	0.723682	1.09961	0.136986	0.416501	0.380384				Q6PDU7	Atp5l	0.218002	0.661539	1.07079	0.0986755	0.489536	0.310216				B0BNA5	Cotl1	0.153041	0.815193	1.06283	0.0879108
Q6P7A9	Gaa	0.231338	0.635753	0.835223	-0.259767	0.522844	0.281628				Q5FVM4	Nono	0.19882	0.701539	0.943843	-0.0833814	0.430321	0.366207				P85971	Pgls	0.189743	0.721834	1.05615	0.0788117	0.417836	0.378994				Q6AY86	Vps26a	0.218892	0.659769	1.0567	0.079566	0.490521	0.309343				P14942	Gsta4	0.153608	0.813587	1.14177	0.191274
P01041	Cstb	0.231495	0.635458	1.07228	0.100688	0.522844	0.281628				Q99ML5	Pcyox1	0.199825	0.699351	1.07836	0.108844	0.43204	0.364476				P31044	Pebp1	0.190204	0.72078	0.928628	-0.106827	0.418409	0.378399				Q71UE8	Nedd8	0.218903	0.659749	1.11784	0.160715	0.490521	0.309343				Q9WTV5	Psmd9	0.154258	0.811753	1.06544	0.0914489
Q794E4	Hnrnpf	0.231957	0.634593	0.879174	-0.185779	0.523335	0.281221				Q4L1J4	Magi1	0.201098	0.696592	1.11309	0.154567	0.433939	0.362572				Q641Y2	Ndufs2	0.190808	0.719403	1.06244	0.0873779	0.419295	0.377481				Q63065	Pdk1	0.219471	0.658624	1.09502	0.130952	0.491275	0.308676				P35745	Acyp2	0.154382	0.811403	0.94722	-0.0782284
P61203	Cops2	0.232938	0.63276	1.05926	0.0830531	0.524994	0.279846				Q4KLN7	Arfgap3	0.201404	0.695931	1.18223	0.241509	0.433939	0.362572				P13084	Npm1	0.191766	0.717228	1.10939	0.149769	0.420934	0.375786				P04256	Hnrnpa1	0.220477	0.656636	0.92096	-0.11879	0.492963	0.307185				P11232	Txn	0.154568	0.810881	0.935979	-0.0954525
Q7TP98	Ilf2	0.233429	0.631845	0.906533	-0.141569	0.525239	0.279643				D3Z8E6	Camsap1	0.201454	0.695824	1.09815	0.135072	0.433939	0.362572				B0BNG0	Emc2	0.191958	0.716793	0.95544	-0.0657624	0.420934	0.375786				P24090	Ahsg	0.22069	0.656218	0.867719	-0.204701	0.492963	0.307185				P04764	Eno1	0.154789	0.810259	0.950172	-0.0737391
P50878	Rpl4	0.233538	0.631642	0.954812	-0.0667111	0.525239	0.279643				B0BND0	Enpp6	0.201551	0.695615	0.839549	-0.252314	0.433939	0.362572				Q99P39	Nfs1	0.192385	0.71583	1.22063	0.287624	0.421426	0.375278				P39069	Ak1	0.222104	0.653444	1.08448	0.116998	0.4956	0.304869				P35465	Pak1	0.154933	0.809857	0.874824	-0.192935
Q5I0D1	Glod4	0.23415	0.630506	1.07113	0.09914	0.525816	0.279166				Q63396	Sub1	0.202393	0.693804	1.10077	0.138517	0.435294	0.361218				Q62967	Mvd	0.192657	0.715216	0.904908	-0.144156	0.421579	0.375121				P70611	Doc2a	0.222553	0.652566	0.872957	-0.196017	0.49608	0.304448				P10362	Scg2	0.155014	0.809628	1.13866	0.187335
P15431	Gabrb1	0.234286	0.630254	0.9137	-0.130207	0.525816	0.279166				Q9WVS2	Osgep	0.203539	0.691352	0.928776	-0.106597	0.437299	0.359221				Q4FZT0	Stoml2	0.193403	0.713537	1.08456	0.117112	0.422671	0.373997				P55260	Anxa4	0.223203	0.651301	0.891245	-0.166106	0.496491	0.304089				O88761	Psmd1	0.155048	0.809534	1.04935	0.0694983
P30904	Mif	0.235045	0.628849	1.05151	0.0724582	0.526967	0.278217				Q5XI32	Capzb	0.204014	0.690339	0.958064	-0.0618064	0.43786	0.358664				Q6RJR6	Rtn3	0.193567	0.713168	0.968553	-0.0460964	0.422671	0.373997				O08679	Mark2	0.223205	0.651295	0.964511	-0.0521301	0.496491	0.304089				Q6PCU2	Atp6v1e1	0.155794	0.807449	1.04699	0.0662524
P62832	Rpl23	0.235608	0.62781	1.05976	0.0837335	0.527676	0.277633				P31016	Dlg4	0.20431	0.689711	1.08468	0.117265	0.438036	0.35849				Q6P7B0	Wars	0.193765	0.712725	1.05745	0.08059	0.422671	0.373997				P02650	Apoe	0.223944	0.649861	0.955741	-0.0653088	0.497613	0.303108				Q9QXU9	Pcsk1n	0.155981	0.806929	0.909241	-0.137265
Q6P6V0	Gpi	0.235863	0.62734	1.03336	0.0473495	0.527694	0.277618				Q63364	Pja2	0.205043	0.688156	1.25364	0.326129	0.439148	0.357389				Q5PQX1	Tor1aip1	0.194016	0.712163	0.891556	-0.165603	0.422776	0.373889				Q6P6Q9	Micu1	0.224507	0.64877	1.10092	0.138714	0.498342	0.302472				O55173	Pdpk1	0.156123	0.806533	1.05361	0.0753371
Q3ZBA0	Tecpr1	0.236668	0.625861	1.05028	0.070771	0.528942	0.276592				P25093	Fah	0.205541	0.687101	0.889294	-0.169268	0.439755	0.35679				Q9EPH2	Marcksl1	0.194538	0.710995	0.859307	-0.218754	0.423471	0.373177				P30835	Pfkl	0.225288	0.647261	1.12295	0.167293	0.499553	0.301418				P25809	Ckmt1	0.156857	0.804495	1.07802	0.108389
Q27W01	Rbm8a	0.237319	0.624667	1.0582	0.0816168	0.529843	0.275853				Q5RKI1	Eif4a2	0.206763	0.684527	1.06344	0.0887419	0.441577	0.354994				P0C0S7	H2afz	0.195417	0.709037	1.12237	0.166544	0.42494	0.371672				P20761	Igh-1a	0.225727	0.646417	1.28778	0.364884	0.500004	0.301026				P52873	Pc	0.158335	0.800424	1.09113	0.125818
P25286	Atp6v0a1	0.23819	0.623077	1.05729	0.0803667	0.531233	0.274715				Q499P8	2	0.206824	0.684399	1.38061	0.465304	0.441577	0.354994				O89046	Coro1b	0.195786	0.708218	0.947059	-0.0784741	0.425299	0.371306				O35987	Nsfl1c	0.226274	0.645365	1.03307	0.0469407	0.500473	0.30062				Q91Z79	Ppfia3	0.158591	0.79972	0.953875	-0.0681278
Q9Z214	Homer1	0.238767	0.622025	0.947781	-0.0773748	0.531619	0.2744				F1LQY6	Necab2	0.208043	0.681847	1.08003	0.111076	0.443717	0.352894				P10719	Atp5b	0.196392	0.706877	1.04993	0.0702998	0.426171	0.370416				Q62796	Ralbp1	0.226612	0.644717	0.936279	-0.0949895	0.500473	0.30062				Q4FZT8	Spryd4	0.15883	0.799066	1.10568	0.144939
Q64119	Myl6	0.23886	0.621856	0.970514	-0.0431792	0.531619	0.2744				Q62780	Ddx46	0.208362	0.681181	1.13646	0.184541	0.443935	0.352681				Q05140	Snap91	0.19669	0.706217	0.970582	-0.0430784	0.426373	0.37021				Q6J1Y9	Usp19	0.226646	0.644652	0.9125	-0.132104	0.500473	0.30062				P27615	Scarb2	0.159035	0.798508	1.12591	0.171088
Q6MG82	Prrt1	0.239738	0.620264	0.878874	-0.186272	0.533018	0.273258				Q5I0G4	Gars	0.209746	0.678306	0.957935	-0.062	0.445858	0.350804				P38718	Mpc2	0.196991	0.705554	1.13746	0.185817	0.426582	0.369998				P61265	Stx1b	0.226984	0.644005	0.963398	-0.0537966	0.500698	0.300424				P53678	Ap3m2	0.1591	0.79833	1.08382	0.116121
Q4AE70	Carm1	0.240548	0.618799	1.15678	0.210121	0.534264	0.272244				Q5XIF6	Tuba4a	0.210286	0.677189	0.91425	-0.12934	0.445858	0.350804				D3Z8L7	Rras	0.197239	0.705007	0.947043	-0.0784981	0.426643	0.369935				Q4QQT3	Celf1	0.227383	0.643242	0.909858	-0.136286	0.501057	0.300113				Q62658	Fkbp1a	0.159418	0.797464	0.933203	-0.0997374
D2XV59	Gtpbp1	0.24167	0.616777	1.13045	0.176902	0.536199	0.270674				Q2KMM2	Trappc1	0.21034	0.677078	1.13689	0.185088	0.445858	0.350804				Q9R080	Gpsm1	0.197429	0.70459	1.19376	0.255513	0.426643	0.369935				Q63327	Mobp	0.227905	0.642247	0.870558	-0.199988	0.501687	0.299568				P62074	Timm10	0.160199	0.795339	0.908507	-0.13843
P23965	Eci1	0.242317	0.615615	1.08431	0.116779	0.536882	0.270121				P97874	Gak	0.21034	0.677077	1.06437	0.0899968	0.445858	0.350804				P50411	Ppp1r2	0.197938	0.703472	1.25395	0.326483	0.427244	0.369324				P45592	Cfl1	0.228814	0.640518	1.07667	0.106572	0.502606	0.298773				P18395	Csde1	0.16079	0.793741	0.944646	-0.0821547
Q9ES54	Nploc4	0.24248	0.615323	0.878649	-0.186641	0.536882	0.270121				P37285	Klc1	0.210532	0.676682	0.952341	-0.0704504	0.445858	0.350804				P50137	Tkt	0.198117	0.703078	0.959157	-0.0601614	0.427244	0.369324				Q4QQT4	Ppp2r1b	0.228864	0.640422	1.07455	0.10373	0.502606	0.298773				P10868	Gamt	0.161354	0.792221	1.17072	0.227401
P97603	Neo1	0.243526	0.613456	0.922079	-0.117037	0.537855	0.269335				Q99MI7	Uba3	0.210585	0.676573	1.06638	0.0927257	0.445858	0.350804				P51635	Akr1a1	0.198533	0.702167	1.03755	0.05318	0.427698	0.368863				Q00566	Mecp2	0.22916	0.639861	1.09176	0.126658	0.502606	0.298773				Q9Z1T4	Cnksr2	0.1617	0.791291	0.94675	-0.0789451
Q6AXX6	Fam213a	0.244014	0.612585	1.05779	0.0810536	0.537855	0.269335				B1WBW4	Armc10	0.210789	0.676151	1.14079	0.190027	0.445858	0.350804				P20788	Uqcrfs1	0.199643	0.699746	1.05354	0.0752437	0.429645	0.36689				Q62638	Glg1	0.22927	0.639653	0.905069	-0.143901	0.502606	0.298773				P15943	Aplp2	0.162096	0.790229	0.876485	-0.190199
Q63228	Gmfb	0.24406	0.612503	0.937918	-0.0924663	0.537855	0.269335				P83732	Rpl24	0.21152	0.674648	1.089	0.123006	0.446942	0.349748				Q9ESS6	Bcam	0.200163	0.698617	1.06386	0.0893132	0.429988	0.366544				Q5FWT1	Fam98a	0.229513	0.639193	0.935701	-0.0958802	0.502619	0.298761				O35346	Ptk2	0.162263	0.78978	1.12487	0.169758
P09034	Ass1	0.244456	0.611799	1.10844	0.148535	0.537855	0.269335				Q63028	Add1	0.212113	0.673433	0.975023	-0.0364915	0.447733	0.348981				P04041	Gpx1	0.200215	0.698503	1.10908	0.14937	0.429988	0.366544				P62630	Eef1a1	0.23012	0.638046	0.946545	-0.0792575	0.503028	0.298407				P08592	App	0.16231	0.789654	0.941869	-0.0864022
P63170	Dynll1	0.244645	0.611464	0.897348	-0.15626	0.537855	0.269335				Q5BK81	Ptgr2	0.212953	0.671715	1.06668	0.0931308	0.449044	0.347712				Q63364	Pja2	0.201987	0.694676	0.756613	-0.402372	0.433346	0.363165				Q920L2	Sdha	0.230187	0.637919	1.03521	0.0499274	0.503028	0.298407				A2VCX1	Tiprl	0.162339	0.789576	0.937377	-0.0932988
Q568Z6	Ist1	0.244805	0.611179	0.888009	-0.171354	0.537855	0.269335				Q5XIK7	Katnal1	0.213343	0.670921	0.878088	-0.187563	0.449403	0.347364				Q5BK63	Ndufa9	0.202507	0.69356	1.07947	0.110323	0.43358	0.362931				Q68FR9	Eef1d	0.230411	0.637496	0.956197	-0.0646207	0.503028	0.298407				A9CMA6	Tmem163	0.163407	0.786729	0.779514	-0.359353
Q6IRK9	Cpq	0.245154	0.610561	1.04231	0.0597839	0.537855	0.269335				Q5U2N0	Ctps2	0.214781	0.668004	1.09884	0.135979	0.451967	0.344893				P10824	Gnai1	0.202512	0.693549	0.915451	-0.127445	0.43358	0.362931				P19945	Rplp0	0.231043	0.636308	0.940538	-0.0884421	0.50389	0.297664				P62859	Rps28	0.163854	0.785544	0.953214	-0.0691285
P36970	Gpx4	0.245217	0.610449	1.07937	0.110189	0.537855	0.269335				Q63374	Nrxn2	0.215003	0.667555	0.922119	-0.116976	0.45197	0.344891				P62898	Cycs	0.202748	0.693043	1.06923	0.0965659	0.433639	0.362871				A1A5R1	Rbfox2	0.231444	0.635554	0.865629	-0.208179	0.50395	0.297613				P86173	Actl6b	0.163918	0.785373	1.12481	0.169678
Q2LC84	Numb	0.245398	0.610129	0.86705	-0.205813	0.537855	0.269335				P61150	Fgf12	0.215639	0.666272	0.930882	-0.103329	0.452493	0.344388				A1L1K8	Habp4	0.203352	0.691751	0.704603	-0.505117	0.434477	0.362033				Q62658	Fkbp1a	0.231724	0.635029	1.04907	0.0691084	0.50395	0.297613				Q91XU8	Cds2	0.164219	0.784575	1.20027	0.263355
B2RZ37	Reep5	0.245434	0.610066	0.929248	-0.105865	0.537855	0.269335				P16638	Acly	0.215694	0.666161	1.06339	0.0886681	0.452493	0.344388				P21913	Sdhb	0.203672	0.691069	1.06879	0.0959829	0.434477	0.362033				P41565	Idh3g	0.231783	0.634919	1.05212	0.0733058	0.50395	0.297613				P30427	Plec	0.164957	0.78263	0.963113	-0.0542231
Q5XIP1	Pelo	0.246122	0.60885	0.897313	-0.156316	0.538608	0.268728				Q6AYE2	Sh3glb1	0.216552	0.664437	0.913474	-0.130565	0.453828	0.343108				Q62625	Map1lc3b	0.203846	0.690699	0.886085	-0.174483	0.434477	0.362033				Q07647	Slc2a3	0.232135	0.63426	0.962665	-0.0548937	0.504199	0.297398				Q6P502	Cct3	0.165592	0.780962	1.02617	0.0372697
Q2PQA9	Kif5b	0.246281	0.60857	0.952936	-0.0695491	0.538608	0.268728				D4A7N1	Chchd6	0.217479	0.662583	1.04877	0.0686938	0.455147	0.341848				Q99P82	Cldn11	0.203974	0.690425	0.882616	-0.180142	0.434477	0.362033				Q5XIK7	Katnal1	0.232578	0.633432	0.886173	-0.17434	0.504644	0.297015				P58200	Vti1b	0.167104	0.777012	0.932822	-0.100326
O35814	Stip1	0.247689	0.606093	0.981021	-0.0276448	0.541133	0.266696				O09175	Rnpep	0.217626	0.662289	1.05868	0.0822656	0.455147	0.341848				P60203	Plp1	0.204441	0.689432	0.884428	-0.177184	0.434823	0.361688				P01015	Agt	0.233092	0.632473	1.42954	0.515554	0.504827	0.296857				P0C2X9	Aldh4a1	0.167624	0.775664	1.10128	0.139179
P62963	Pfn1	0.248112	0.605353	1.04628	0.0652678	0.541504	0.266398				P63029	Tpt1	0.218313	0.66092	0.932256	-0.101202	0.455731	0.341291				Q62876	Syngr1	0.204707	0.688867	1.09706	0.133638	0.434823	0.361688				P46933	Apbb1	0.233138	0.632386	0.924653	-0.113017	0.504827	0.296857				Q9Z173	Adgrl3	0.168165	0.774264	1.04822	0.0679462
Q4G069	Rmdn1	0.25044	0.601296	1.09864	0.135718	0.545615	0.263114				Q9WVA1	Timm8a	0.218453	0.660642	1.10909	0.149378	0.455731	0.341291				P63102	Ywhaz	0.204781	0.68871	0.951959	-0.0710285	0.434823	0.361688				Q63537	Syn2	0.233659	0.631417	1.09038	0.124828	0.505397	0.296367				Q9ERB4	Vcan	0.16821	0.774148	1.06984	0.0974003
Q6AY86	Vps26a	0.250798	0.600676	1.04527	0.0638825	0.545615	0.263114				O08730	Gyg1	0.218573	0.660403	0.945669	-0.0805921	0.455731	0.341291				P19527	Nefl	0.205031	0.688181	0.880311	-0.183914	0.434823	0.361688				P83732	Rpl24	0.233914	0.630944	1.08428	0.116743	0.505397	0.296367				O88637	Pcyt2	0.168307	0.773897	1.07207	0.100397
Q2KMM2	Trappc1	0.250953	0.600408	1.1136	0.155237	0.545615	0.263114				Q62826	Hnrnpm	0.219799	0.657974	1.05158	0.0725544	0.457602	0.339512				Q63083	Nucb1	0.20518	0.687864	0.945524	-0.0808134	0.434823	0.361688				Q10728	Ppp1r12a	0.234312	0.630205	0.936025	-0.0953816	0.505397	0.296367				Q5RJP0	Akr1b7	0.168542	0.773291	0.477706	-1.06581
P69682	Necap1	0.251056	0.600229	1.06234	0.087241	0.545615	0.263114				Q4QQV3	Fam162a	0.219917	0.65774	1.07762	0.10785	0.457602	0.339512				A2RUW1	Tollip	0.20544	0.687315	0.906619	-0.141432	0.434849	0.361661				P50475	Aars	0.234354	0.630128	0.9314	-0.102528	0.505397	0.296367				Q99068	Lrpap1	0.168891	0.772394	0.911738	-0.133308
P24090	Ahsg	0.251277	0.599847	0.865423	-0.208522	0.545615	0.263114				Q6IUR5	Nenf	0.220623	0.656349	0.930807	-0.103446	0.458605	0.338562				Q5RJP0	Akr1b7	0.20561	0.686957	0.499384	-1.00178	0.434849	0.361661				Q5U1Z2	Trappc3	0.235186	0.628588	1.03914	0.0553897	0.506218	0.295662				Q99J82	Ilk	0.169041	0.772009	1.084	0.11637
P21571	Atp5j	0.251526	0.599416	1.29015	0.367541	0.545615	0.263114				P50503	St13	0.22124	0.655137	1.05149	0.0724386	0.459421	0.337789				Q62848	Arfgap1	0.20604	0.686049	0.925452	-0.11177	0.435317	0.361194				Q03348	Ptpra	0.235526	0.627962	0.923381	-0.115002	0.506218	0.295662				Q6AY84	Scrn1	0.169632	0.770493	0.966045	-0.0498383
P21396	Maoa	0.252293	0.598095	1.04872	0.068631	0.546601	0.262329				Q9JKB0	Hcn1	0.221678	0.654278	1.18487	0.244729	0.459864	0.337371				Q5XIT1	Mapre3	0.206665	0.684733	1.04394	0.0620366	0.43606	0.360454				P19132	Fth1	0.235553	0.627911	1.16748	0.223392	0.506218	0.295662				P45953	Acadvl	0.169949	0.769681	1.0869	0.120214
Q5BK48	Ttc5	0.252752	0.597305	0.776285	-0.365342	0.546601	0.262329				Q3B8Q2	Eif4a3	0.222885	0.651919	1.07928	0.110074	0.4619	0.335452				Q62940	Nedd4	0.207041	0.683943	1.04745	0.0668775	0.43606	0.360454				Q4KLH4	Pspc1	0.235689	0.62766	1.06542	0.0914273	0.506218	0.295662				P14604	Echs1	0.170002	0.769545	1.04736	0.0667506
P09527	Rab7a	0.252765	0.597284	0.962037	-0.0558363	0.546601	0.262329				Q5FVI3	Lrrc57	0.223359	0.650997	0.933763	-0.0988722	0.462414	0.334969				Q6PEC1	Tbca	0.207226	0.683557	1.1633	0.218227	0.43606	0.360454				Q5PQN6	Vipas39	0.23634	0.626464	0.904133	-0.145393	0.506878	0.295096				Q68FY0	Uqcrc1	0.170424	0.76847	1.0553	0.0776544
Q923S8	Pank4	0.253003	0.596874	1.07108	0.0990668	0.546601	0.262329				P35284	Rab12	0.224702	0.648394	1.08916	0.123211	0.464316	0.333187				P04785	P4hb	0.207229	0.683548	0.961804	-0.0561852	0.43606	0.360454				P35281	Rab10	0.236474	0.626217	1.05425	0.0762133	0.506878	0.295096				A0JPJ7	Ola1	0.170718	0.767721	1.04987	0.0702046
Q8K4V4	Snx27	0.254719	0.593939	1.09368	0.129196	0.549754	0.259832				Q80X08	Washc2	0.224731	0.648338	0.907294	-0.140358	0.464316	0.333187				Q924N5	Acsbg1	0.208649	0.680584	0.927847	-0.108042	0.438605	0.357926				P97878	Exoc5	0.236764	0.625685	1.08376	0.11605	0.506988	0.295002				P23562	Slc4a1	0.171521	0.765682	1.25413	0.326685
Q8R491	Ehd3	0.255278	0.592986	1.03903	0.05524	0.550405	0.259318				Q641Y0	Ddost	0.225359	0.647125	0.937883	-0.0925195	0.464698	0.332829				P49803	Rgs7	0.208909	0.680042	0.95726	-0.0630178	0.438709	0.357824				P53812	Pitpnb	0.237894	0.623617	0.906054	-0.142332	0.508894	0.293373				P62853	Rps25	0.171844	0.764866	0.92523	-0.112117
Q5BJR4	Prune2	0.256162	0.591485	0.934579	-0.0976108	0.551664	0.258325				Q63413	Ddx39b	0.22537	0.647104	1.05298	0.0744826	0.464698	0.332829				Q91Y81	Sept2	0.209678	0.678447	0.93173	-0.102016	0.439116	0.35742				P05370	G6pdx	0.238344	0.622796	1.06246	0.0874118	0.509343	0.292989				P55260	Anxa4	0.172038	0.764375	1.10244	0.140704
Q9WVE9	Itsn1	0.256483	0.590942	0.965714	-0.0503317	0.551664	0.258325				Q9JIX3	Fhit	0.225624	0.646614	1.06915	0.0964586	0.464754	0.332777				Q66HR2	Mapre1	0.209835	0.678123	0.943991	-0.0831545	0.439116	0.35742				P14841	Cst3	0.239996	0.619796	0.927352	-0.10881	0.512358	0.290427				Q5RKI1	Eif4a2	0.172041	0.764368	1.05548	0.0778945
Q05764	Add2	0.256853	0.590315	0.974382	-0.0374409	0.551664	0.258325				P13471	Rps14	0.225883	0.646116	0.957292	-0.0629694	0.46482	0.332716				Q6P9U8	Eif3h	0.210047	0.677683	1.11536	0.157509	0.439116	0.35742				Q6MG11	Atat1	0.240351	0.619155	1.05265	0.0740258	0.5126	0.290222				P63041	Cplx1	0.172205	0.763955	0.912765	-0.131685
Q6AYT0	Cryz	0.256894	0.590246	0.92842	-0.107151	0.551664	0.258325				P97924	Kalrn	0.226175	0.645556	0.903409	-0.146549	0.464953	0.332591				O35431	Apba2	0.210052	0.677672	0.906303	-0.141934	0.439116	0.35742				Q64537	Capns1	0.240818	0.618312	0.949864	-0.0742064	0.512721	0.290119				P41565	Idh3g	0.173026	0.761888	1.06845	0.0955235
P07483	Fabp3	0.257873	0.588594	1.04735	0.0667383	0.553211	0.257109				Q5M9F8	Scyl1	0.226883	0.644198	1.11386	0.155565	0.46573	0.331865				P42676	Nln	0.210157	0.677456	1.09264	0.127816	0.439116	0.35742				Q8VHF0	Mark3	0.240891	0.61818	0.926667	-0.109878	0.512721	0.290119				Q9R037	Wdr44	0.173915	0.759662	0.953648	-0.0684707
Q58FK9	Kyat3	0.258561	0.587436	1.14104	0.190354	0.554125	0.256392				Q498R7	2	0.227008	0.643959	1.06777	0.0946026	0.46573	0.331865				Q6AYK8	Eif3d	0.211977	0.673712	0.918884	-0.122046	0.442475	0.354111				B1H267	Snx5	0.241327	0.617395	1.04192	0.0592502	0.513134	0.289769				Q6IUR5	Nenf	0.174283	0.758744	0.90693	-0.140937
Q02563	Sv2a	0.258817	0.587008	1.06683	0.0933315	0.554125	0.256392				P63324	Rps12	0.227465	0.643085	0.954322	-0.0674519	0.466201	0.331427				P62630	Eef1a1	0.212603	0.672431	0.937776	-0.0926854	0.442729	0.353862				Q7TP52	Cmbl	0.242471	0.61534	1.23526	0.304811	0.515051	0.28815				P34064	Psma5	0.174732	0.757626	0.947261	-0.0781656
Q561K4	Ccdc32	0.259588	0.585715	0.893803	-0.161971	0.55522	0.255535				Q6P7Q4	Glo1	0.228373	0.641355	0.922867	-0.115805	0.467594	0.330131				Q4V8B2	Dcun1d3	0.212664	0.672306	1.12065	0.164335	0.442729	0.353862				P60522	Gabarapl2	0.243621	0.613285	0.94136	-0.0871822	0.516487	0.286941				Q6MG08	Abcf1	0.175572	0.755545	0.766965	-0.382768
Q5U2Z3	Nap1l4	0.260549	0.58411	0.958599	-0.0610011	0.555922	0.254986				Q9Z1Z3	Epn2	0.230212	0.637871	0.87482	-0.192942	0.47052	0.327422				Q6MG82	Prrt1	0.212736	0.67216	0.860864	-0.216142	0.442729	0.353862				P03994	Hapln1	0.243634	0.613263	0.933835	-0.0987611	0.516487	0.286941				Q5U1Z0	Rab3gap2	0.175861	0.75483	1.06357	0.0889089
Q498E0	Txndc12	0.260755	0.583767	1.06699	0.09354	0.555922	0.254986				P04764	Eno1	0.230262	0.637777	1.04076	0.0576343	0.47052	0.327422				Q5U2V8	Emc3	0.213456	0.670692	0.849722	-0.234938	0.443597	0.353011				P13383	Ncl	0.244127	0.612384	1.04839	0.0681766	0.517016	0.286496				O08651	Phgdh	0.176895	0.752286	0.956783	-0.0637368
Q711G3	Iah1	0.260788	0.583712	0.941382	-0.0871473	0.555922	0.254986				P01026	C3	0.232056	0.634407	1.16519	0.220566	0.473331	0.324835				P53042	Ppp5c	0.213579	0.670441	0.943716	-0.0835754	0.443597	0.353011				A7VJC2	Hnrnpa2b1	0.24514	0.610586	1.03774	0.0534404	0.518643	0.285131				P15087	Cpe	0.177677	0.750369	1.07848	0.108999
Q9ESW0	Ddb1	0.260956	0.583432	1.0373	0.0528265	0.555922	0.254986				O35346	Ptk2	0.2321	0.634324	1.12255	0.166783	0.473331	0.324835				P49816	Tsc2	0.214015	0.669556	1.15817	0.21185	0.44406	0.352559				Q711G3	Iah1	0.245402	0.610122	0.939458	-0.0901001	0.518681	0.2851				O55096	Dpp3	0.177681	0.750358	1.04633	0.0653444
Q99M64	Pi4k2a	0.261699	0.582198	1.13696	0.185187	0.556133	0.254821				P00388	Por	0.232423	0.633722	1.0607	0.0850201	0.473519	0.324663				Q4V8E4	Cfap36	0.214665	0.668239	0.828479	-0.271463	0.44464	0.351991				P84903	Stim1	0.246278	0.608574	1.1642	0.219334	0.519554	0.284369				O35180	Sh3gl3	0.179062	0.746996	1.08256	0.114444
Q62876	Syngr1	0.261781	0.582062	1.08711	0.120501	0.556133	0.254821				P10868	Gamt	0.232962	0.632714	1.18746	0.247876	0.473757	0.324444				Q6P799	Sars	0.21488	0.667803	0.933252	-0.0996606	0.44464	0.351991				Q6PST4	Atl1	0.246305	0.608527	1.05089	0.0716172	0.519554	0.284369				P19234	Ndufv2	0.179649	0.745574	1.06943	0.0968446
A0A096MJZ0	Dnal1	0.262005	0.58169	0.912958	-0.13138	0.556133	0.254821				Q641X8	Eif3e	0.233003	0.632638	0.872358	-0.197007	0.473757	0.324444				P15800	Lamb2	0.214935	0.667694	0.812297	-0.29992	0.44464	0.351991				Q1AAU6	Asap1	0.248231	0.605144	0.946675	-0.0790594	0.523097	0.281418				A2RUW1	Tollip	0.179894	0.744983	0.916394	-0.125961
Q62656	Ptprz1	0.262155	0.581442	0.954556	-0.0670986	0.556133	0.254821				Q9EQS0	Taldo1	0.234572	0.629723	0.952239	-0.0706041	0.475916	0.322469				Q62733	Tmpo	0.215291	0.666974	0.888396	-0.170726	0.444935	0.351704				Q3B7D0	Cpox	0.248513	0.60465	0.917677	-0.123942	0.523172	0.281356				Q5U211	Snx3	0.180646	0.743172	1.06421	0.0897816
Q5FVJ0	Rufy3	0.262355	0.58111	0.97264	-0.0400226	0.556133	0.254821				P61354	Rpl27	0.234723	0.629444	0.963088	-0.0542601	0.475916	0.322469				P48500	Tpi1	0.216829	0.663883	0.960784	-0.0577155	0.447574	0.349135				Q3ZB98	Bcas1	0.249474	0.602975	0.873325	-0.19541	0.52439	0.280346				Q63475	Ptprn2	0.181023	0.742267	1.10417	0.142958
Q9Z250	Lin7a	0.263967	0.57845	0.950421	-0.0733615	0.558535	0.252949				P54900	Scn2b	0.234882	0.629151	1.06828	0.0952885	0.475916	0.322469				Q641X8	Eif3e	0.216998	0.663544	0.885841	-0.17488	0.447574	0.349135				Q68FU3	Etfb	0.249586	0.602779	1.05839	0.0818735	0.52439	0.280346				Q6AYK8	Eif3d	0.181688	0.740674	0.919959	-0.120358
F1LQX4	Arhgap44	0.264197	0.578072	0.961624	-0.0564555	0.558535	0.252949				Q5FVH2	Pld3	0.23503	0.628876	0.905438	-0.143312	0.475916	0.322469				P52631	Stat3	0.217818	0.661906	0.846887	-0.239758	0.44797	0.348751				P49620	Dgkg	0.250829	0.600622	0.775362	-0.367058	0.526222	0.278831				C9WPN6	Eif2s3y	0.182275	0.739274	0.865878	-0.207764
P0C5X8	Ttyh1	0.264347	0.577825	1.09471	0.130552	0.558535	0.252949				P05714	Rab4a	0.235227	0.628512	0.917587	-0.124083	0.475916	0.322469				Q5M7W5	Map4	0.218074	0.661397	0.945562	-0.080756	0.44797	0.348751				P63041	Cplx1	0.250954	0.600406	0.905964	-0.142475	0.526222	0.278831				P11951	Cox6c2	0.183933	0.73534	1.10309	0.141547
Q63100	Dync1i1	0.264533	0.57752	0.953663	-0.0684484	0.558535	0.252949				P46462	Vcp	0.235655	0.627723	0.973059	-0.0394012	0.476312	0.322109				Q7TMB7	Plppr4	0.218126	0.661292	1.09608	0.132353	0.44797	0.348751				O88794	Pnpo	0.251431	0.599582	0.930625	-0.103728	0.526702	0.278435				Q8K4M9	Osbpl1a	0.184048	0.735069	0.905642	-0.142988
P05712	Rab2a	0.264969	0.576804	1.04094	0.0578809	0.558865	0.252693				Q8VHK7	Hdgf	0.236054	0.626988	0.942637	-0.0852257	0.476648	0.321803				Q62985	Sh2b1	0.218152	0.661241	0.913363	-0.130739	0.44797	0.348751				Q7TP48	Apmap	0.251739	0.59905	1.05635	0.0790893	0.526827	0.278332				P20650	Ppm1a	0.184051	0.735062	1.05287	0.0743219
Q5HZY0	Ubxn4	0.265317	0.576235	0.959495	-0.0596523	0.558865	0.252693				Q5M7U6	Actr2	0.237221	0.624847	1.05236	0.0736345	0.477694	0.32085				P16975	Sparc	0.218265	0.661017	1.18534	0.245307	0.44797	0.348751				Q6MG55	Abhd16a	0.253659	0.595751	1.11769	0.160524	0.529667	0.275997				P05370	G6pdx	0.18439	0.734263	1.07121	0.0992462
P19332	Mapt	0.265473	0.57598	0.958763	-0.060754	0.558865	0.252693				O88664	Taok1	0.23725	0.624794	0.909773	-0.136422	0.477694	0.32085				Q00981	Uchl1	0.218614	0.660322	0.944746	-0.082001	0.448245	0.348485				Q5XIF6	Tuba4a	0.253743	0.595605	0.917201	-0.124691	0.529667	0.275997				B2GUZ1	Usp4	0.184629	0.733701	1.08061	0.11184
Q62991	Scfd1	0.265802	0.575441	1.05557	0.0780155	0.559007	0.252582				Q9JHW0	Psmb7	0.237364	0.624584	0.907358	-0.140256	0.477694	0.32085				B0LT89	Stk24	0.218991	0.659574	1.08863	0.12251	0.448576	0.348164				P49911	Anp32a	0.254061	0.595062	1.04351	0.0614457	0.529667	0.275997				P35213	Ywhab	0.185294	0.732138	0.93953	-0.0899882
Q63716	Prdx1	0.266624	0.5741	0.946693	-0.0790315	0.560185	0.251668				Q498E0	Txndc12	0.237768	0.623847	1.07374	0.102651	0.477694	0.32085				B2RYU6	Trappc2l	0.219717	0.658135	1.07347	0.10228	0.449621	0.347153				Q641Y5	Atg7	0.254205	0.594815	0.900843	-0.150652	0.529667	0.275997				O35095	Ncdn	0.185391	0.731911	1.06412	0.0896651
P16086	Sptan1	0.266947	0.573575	0.978316	-0.0316273	0.560314	0.251569				Q5FVI6	Atp6v1c1	0.237842	0.623711	1.0294	0.0418058	0.477694	0.32085				Q99J82	Ilk	0.219938	0.657699	0.847417	-0.238857	0.449632	0.347143				Q63584	Tmed10	0.254344	0.594578	0.930632	-0.103717	0.529667	0.275997				O88600	Hspa4	0.185929	0.730653	1.02963	0.0421223
P32577	Csk	0.267767	0.572242	1.11986	0.163314	0.561484	0.250663				P50411	Ppp1r2	0.237972	0.623475	1.15055	0.202322	0.477694	0.32085				D4ABY2	Copg2	0.220356	0.656875	0.872835	-0.196219	0.44972	0.347058				P18445	Rpl27a	0.254834	0.593743	0.92745	-0.108659	0.530167	0.275587				Q7TMB0	Plppr3	0.186028	0.730421	1.22929	0.297825
P48037	Anxa6	0.268874	0.570452	1.11767	0.160494	0.563253	0.249297				P49088	Asns	0.238414	0.622668	0.829489	-0.269705	0.478112	0.32047				P26819	Grk3	0.220413	0.656763	0.842162	-0.24783	0.44972	0.347058				O70595	Abcb6	0.255677	0.592309	0.867793	-0.204578	0.531205	0.274738				Q6P7B0	Wars	0.186959	0.728255	1.05104	0.0718178
Q62696	Dlg1	0.269567	0.569333	1.03677	0.0521013	0.56378	0.24889				Q9Z272	Git1	0.238739	0.622077	0.963781	-0.0532224	0.478296	0.320304				Q64604	Ptprf	0.220757	0.656085	0.962432	-0.0552439	0.449981	0.346805				O35832	Cdk18	0.255881	0.591963	0.901591	-0.149454	0.531205	0.274738				Q7TSA0	Rhot2	0.187479	0.727048	1.21919	0.285919
P31977	Ezr	0.269653	0.569195	0.912993	-0.131325	0.56378	0.24889				P24054	Sparcl1	0.239198	0.621242	1.17751	0.235742	0.478747	0.319894				P70500	Cdipt	0.221335	0.65495	0.916415	-0.125927	0.450719	0.346095				P35465	Pak1	0.256261	0.591318	0.89062	-0.167118	0.531205	0.274738				P07632	Sod1	0.188243	0.725282	0.867228	-0.205517
P61765	Stxbp1	0.270659	0.567577	0.977	-0.0335697	0.565331	0.247697				P23358	Rpl12	0.240367	0.619125	0.943182	-0.0843913	0.480617	0.318201				P48199	Crp	0.222487	0.652696	1.45239	0.538427	0.452622	0.344264				Q6P7R8	Hsd17b12	0.256717	0.590546	1.12132	0.165204	0.531205	0.274738				Q9JJ50	Hgs	0.188377	0.724973	0.939995	-0.0892755
P62168	Ncs1	0.270947	0.567116	1.14418	0.194315	0.56538	0.247659				Q8VIF7	Selenbp1	0.240864	0.618228	0.849456	-0.23539	0.480663	0.31816				Q7TPB1	Cct4	0.223012	0.651671	0.964885	-0.0515715	0.453046	0.343857				P50442	Gatm	0.256777	0.590444	1.11199	0.15314	0.531205	0.274738				P50137	Tkt	0.188817	0.72396	0.960219	-0.0585642
P62944	Ap2b1	0.271594	0.566079	1.03155	0.0448069	0.566178	0.247047				O09032	Elavl4	0.240947	0.618079	0.847188	-0.239246	0.480663	0.31816				O88600	Hspa4	0.223234	0.651239	1.03108	0.0441537	0.453046	0.343857				Q8CGU4	Agap2	0.256997	0.590072	1.03847	0.0544622	0.531205	0.274738				Q6AYG3	Prune1	0.189464	0.722473	1.13777	0.186208
P34064	Psma5	0.272406	0.564783	0.965745	-0.0502854	0.567318	0.246173				P02767	Ttr	0.241269	0.617499	0.882139	-0.180922	0.480663	0.31816				Q9WU70	Stxbp5	0.223348	0.651018	0.914822	-0.128438	0.453046	0.343857				Q792H5	Celf2	0.257085	0.589924	0.967907	-0.0470593	0.531205	0.274738				P13471	Rps14	0.189728	0.72187	0.944764	-0.0819745
Q920J4	Txnl1	0.273465	0.563098	0.965309	-0.0509368	0.56897	0.244911				Q62871	Dync1i2	0.241329	0.617391	0.940357	-0.0887195	0.480663	0.31816				P18265	Gsk3a	0.224223	0.649319	0.957216	-0.063083	0.454379	0.342582				P61751	Arf4	0.257616	0.589027	0.937163	-0.093628	0.531784	0.274265				P59824	Il1rapl1	0.189992	0.721265	0.86502	-0.209195
A9UMV8	H2afj	0.276471	0.558351	0.861822	-0.214538	0.573688	0.241325				Q5QD51	Akap12	0.242761	0.614822	1.12987	0.176156	0.483045	0.316013				P04904	Gsta3	0.225645	0.646574	0.945919	-0.0802108	0.456588	0.340475				Q8K3P6	Slc25a25	0.259212	0.586345	1.17239	0.229458	0.534559	0.272005				Q5U301	Akap2	0.190393	0.720349	0.863543	-0.211661
P10499	Kcna1	0.277143	0.557297	1.12195	0.166005	0.573688	0.241325				Q5U2N3	Pitpnm1	0.243364	0.613744	1.04189	0.0592029	0.483775	0.315357				P54319	Plaa	0.225916	0.646054	1.02836	0.0403519	0.456588	0.340475				P0DJJ3	Sgip1	0.259855	0.585268	0.929369	-0.105676	0.535364	0.271351				Q62825	Exoc3	0.190668	0.719721	0.944444	-0.0824622
Q5PQN0	Ncald	0.277219	0.557178	0.916453	-0.125867	0.573688	0.241325				Q64620	Ppp6c	0.2441	0.612433	1.15419	0.206878	0.483981	0.315172				Q6P6Q9	Micu1	0.226092	0.645714	1.07792	0.108246	0.456588	0.340475				Q6P502	Cct3	0.260185	0.584717	0.976509	-0.0342953	0.535524	0.271221				P23711	Hmox2	0.191017	0.718929	1.1119	0.153028
D3ZML2	Brsk2	0.27725	0.557128	0.969108	-0.0452705	0.573688	0.241325				Q5XID1	Ciapin1	0.244133	0.612373	0.965955	-0.0499728	0.483981	0.315172				P17105	Itpka	0.22619	0.645526	1.07175	0.0999673	0.456588	0.340475				Q6PEC0	Nudt2	0.261313	0.58284	0.942238	-0.0858367	0.536809	0.27018				Q9JI85	Nucb2	0.191471	0.717897	1.16729	0.223166
P10860	Glud1	0.277268	0.5571	1.05734	0.0804344	0.573688	0.241325				O09178	Ampd3	0.244177	0.612295	0.904758	-0.144396	0.483981	0.315172				Q99NA5	Idh3a	0.226723	0.644505	1.05021	0.0706782	0.457221	0.339874				F1M5N7	Kif21b	0.261315	0.582836	1.06035	0.0845387	0.536809	0.27018				P70611	Doc2a	0.191583	0.717642	0.888752	-0.170148
P62074	Timm10	0.277342	0.556984	1.1069	0.146528	0.573688	0.241325				Q8K4F7	Dcps	0.244946	0.61093	1.13073	0.177255	0.485019	0.314242				Q08163	Cap1	0.227375	0.643256	0.968598	-0.0460306	0.457662	0.339455				O35412	Sipa1l1	0.262588	0.580726	1.09113	0.125824	0.538663	0.268683				Q63327	Mobp	0.191648	0.717496	0.903776	-0.145963
Q80X08	Washc2	0.277938	0.556053	0.93089	-0.103318	0.574365	0.240812				Q794E4	Hnrnpf	0.245256	0.610381	0.870578	-0.199955	0.485019	0.314242				A9UMV8	H2afj	0.227381	0.643245	1.22751	0.295737	0.457662	0.339455				P60881	Snap25	0.262941	0.580141	0.939213	-0.0904758	0.538663	0.268683				P12749	Rpl26	0.192336	0.715939	1.06554	0.0915819
P06399	Fga	0.278996	0.554402	1.1547	0.207515	0.575995	0.239581				Q6P6V0	Gpi	0.245412	0.610105	1.04079	0.0576783	0.485019	0.314242				Q08603	Rabggtb	0.227712	0.642614	1.05455	0.0766292	0.457886	0.339243				P08081	Clta	0.263367	0.579438	0.934421	-0.0978547	0.538663	0.268683				P62716	Ppp2cb	0.192414	0.715763	0.957099	-0.0632598
Q6Q7Y5	Gna13	0.279528	0.553574	1.07061	0.0984297	0.576537	0.239173				P09456	Prkar1a	0.245648	0.609686	0.939079	-0.0906823	0.485019	0.314242				P83888	Tubg1	0.228827	0.640492	0.941086	-0.0876013	0.459201	0.337997				P85973	Pnp	0.26357	0.579104	1.05573	0.0782392	0.538663	0.268683				Q71UF4	Rbbp7	0.192507	0.715554	1.08268	0.114601
P54757	Epha5	0.280102	0.552683	0.929021	-0.106218	0.576731	0.239027				P0C5W1	Map1s	0.246378	0.608398	0.925966	-0.110968	0.485991	0.313372				P97685	Nfasc	0.228859	0.640431	0.95661	-0.0639969	0.459201	0.337997				P27605	Hprt1	0.264064	0.57829	0.957372	-0.0628487	0.538663	0.268683				Q498U4	Sarnp	0.192724	0.715064	1.08334	0.115488
Q05096	Myo1b	0.280319	0.552348	1.13961	0.188541	0.576731	0.239027				Q80VJ4	Gpcpd1	0.247407	0.606589	1.13604	0.184013	0.487423	0.312094				Q566C7	Nudt3	0.229073	0.640027	1.06216	0.0870068	0.459201	0.337997				P62752	Rpl23a	0.264214	0.578044	0.946464	-0.0793806	0.538663	0.268683				Q811U3	Erc1	0.193087	0.714247	0.906977	-0.140863
D4A7N1	Chchd6	0.280431	0.552173	1.04528	0.0638872	0.576731	0.239027				P18298	Mat2a	0.24758	0.606285	1.08144	0.11295	0.487423	0.312094				P11762	Lgals1	0.229248	0.639694	0.900088	-0.151861	0.459201	0.337997				P26819	Grk3	0.264456	0.577647	0.870114	-0.200723	0.538663	0.268683				P49803	Rgs7	0.193433	0.713469	0.944935	-0.0817135
P10111	Ppia	0.281611	0.55035	1.05463	0.0767436	0.578601	0.237621				Q8R500	Mfn2	0.248013	0.605525	1.11297	0.154416	0.487747	0.311806				O08730	Gyg1	0.229717	0.638807	0.922034	-0.117109	0.459697	0.337528				Q62807	Syt17	0.264527	0.57753	0.873496	-0.195127	0.538663	0.268683				P26284	Pdha1	0.19363	0.713026	1.05983	0.0838316
Q9QZ86	Nop58	0.283249	0.547831	1.07924	0.110014	0.581126	0.23573				P0C6C0	Sphkap	0.248422	0.60481	0.813164	-0.298381	0.487747	0.311806				Q10743	Adam10	0.229937	0.63839	0.899598	-0.152647	0.459697	0.337528				P50904	Rasa1	0.264534	0.577519	0.889262	-0.16932	0.538663	0.268683				P11507	Atp2a2	0.193825	0.71259	1.03327	0.0472129
P16970	Abcd3	0.283604	0.547288	0.876013	-0.190976	0.581126	0.23573				Q3KRD8	Eif6	0.248459	0.604745	0.93439	-0.0979039	0.487747	0.311806				Q9JIR1	Rimbp2	0.230973	0.636439	1.07797	0.108317	0.461326	0.335992				Q62889	Nlgn3	0.264756	0.577154	1.04991	0.0702691	0.538663	0.268683				Q63486	Rraga	0.193937	0.71234	1.06829	0.095303
O88794	Pnpo	0.283655	0.547209	1.07559	0.105131	0.581126	0.23573				D4AAT7	Naxd	0.249231	0.603399	1.06381	0.0892431	0.488794	0.310875				Q4G069	Rmdn1	0.231507	0.635435	1.11251	0.15382	0.46195	0.335405				P25304	Agrn	0.265235	0.576369	0.89335	-0.162702	0.538847	0.268534				P21708	Mapk3	0.194136	0.711894	0.951829	-0.071225
P50408	Atp6v1f	0.284802	0.545457	1.03331	0.0472731	0.582336	0.234827				Q8K4V4	Snx27	0.249576	0.602797	1.10998	0.150528	0.489002	0.31069				P97576	Grpel1	0.233078	0.632498	1.07838	0.10886	0.464398	0.333109				Q6MG49	Bag6	0.266028	0.575072	0.944207	-0.0828247	0.538847	0.268534				P23576	Gabra2	0.194501	0.711078	1.11865	0.161754
Q9ESH6	Glrx	0.285469	0.544441	0.943863	-0.0833511	0.582336	0.234827				Q6P7B0	Wars	0.250095	0.601894	1.05739	0.080513	0.489503	0.310245				Q99M64	Pi4k2a	0.23318	0.632308	0.860214	-0.217233	0.464398	0.333109				P40307	Psmb2	0.266216	0.574765	0.929895	-0.10486	0.538847	0.268534				Q6AYD3	Pa2g4	0.195461	0.70894	0.940592	-0.0883588
O08629	Trim28	0.285705	0.544082	1.05987	0.0838881	0.582336	0.234827				Q02356	Ampd2	0.250481	0.601225	1.07626	0.106025	0.489503	0.310245				P10686	Plcg1	0.233868	0.631028	1.08879	0.12272	0.465324	0.332245				Q03626	Mug1	0.266324	0.57459	0.88083	-0.183065	0.538847	0.268534				Q7M0E3	Dstn	0.195629	0.708567	1.04788	0.0674798
Q9WVB1	Rab6a	0.285762	0.543995	1.05762	0.0808281	0.582336	0.234827				Q8K3X8	Hsbp1	0.250722	0.600808	1.21606	0.28221	0.489503	0.310245				Q68FX1	Mpi	0.234504	0.62985	0.945121	-0.0814284	0.466144	0.33148				P33124	Acsl6	0.266451	0.574383	1.0646	0.09031	0.538847	0.268534				P27274	Cd59	0.197401	0.70465	0.937661	-0.0928615
O54924	Exoc8	0.285824	0.543902	0.96112	-0.0572111	0.582336	0.234827				Q78EG7	Ptp4a1	0.250821	0.600637	0.917155	-0.124763	0.489503	0.310245				P38650	Dync1h1	0.234876	0.629162	0.967708	-0.0473565	0.466438	0.331206				P97834	Gps1	0.266565	0.574198	1.03663	0.0519003	0.538847	0.268534				P51111	Htt	0.1983	0.702678	1.08484	0.117486
B1WBW4	Armc10	0.285879	0.543817	1.10611	0.145494	0.582336	0.234827				Q9JMJ4	Prpf19	0.251163	0.600044	1.07825	0.108691	0.489503	0.310245				P62425	Rpl7a	0.235465	0.628074	0.939769	-0.089622	0.466489	0.331159				P23565	Ina	0.26667	0.574025	0.89088	-0.166697	0.538847	0.268534				Q6AXM7	Hbs1l	0.198812	0.701558	0.944571	-0.0822689
Q8CFN2	Cdc42	0.286376	0.543063	0.941675	-0.0866991	0.582641	0.234599				P09330	Prps2	0.251266	0.599867	0.914154	-0.129491	0.489503	0.310245				Q99ML5	Pcyox1	0.235843	0.627377	1.074	0.10299	0.466489	0.331159				B2GUZ1	Usp4	0.266878	0.573687	1.10199	0.140109	0.538847	0.268534				Q4FZU8	Ripor1	0.198891	0.701384	0.893273	-0.162826
Q9ERQ6	Cspg5	0.286574	0.542764	0.946537	-0.0792696	0.582641	0.234599				Q5M7T9	Thnsl2	0.25187	0.598824	1.40078	0.486225	0.490213	0.309615				D4AE59	Stk11	0.235852	0.627361	0.875324	-0.19211	0.466489	0.331159				F1M3L7	Eps8	0.267314	0.572978	1.13986	0.188852	0.539215	0.268238				Q9JL55	Gde1	0.198904	0.701356	1.10483	0.143818
D4A280	Pak5	0.28842	0.539975	1.07934	0.110152	0.585838	0.232223				Q6PEC1	Tbca	0.252217	0.598225	0.856486	-0.223498	0.490225	0.309605				Q4VSI4	Usp7	0.236028	0.627037	1.05624	0.0789317	0.466489	0.331159				Q6Q629	Dpp10	0.267694	0.572361	1.04262	0.0602106	0.539468	0.268034				Q9Z2F5	Ctbp1	0.199731	0.699554	1.03635	0.0515161
O35095	Ncdn	0.288775	0.53944	1.04211	0.0595041	0.586002	0.232101				Q64604	Ptprf	0.252355	0.597988	0.947131	-0.0783639	0.490225	0.309605				P05370	G6pdx	0.236125	0.626858	1.05214	0.0733206	0.466489	0.331159				Q6Q7Y5	Gna13	0.268113	0.571682	1.08123	0.112668	0.5398	0.267767				B0BN94	Fam136a	0.200822	0.697189	0.895509	-0.15922
Q62839	Golga2	0.289049	0.539029	0.893926	-0.161772	0.586002	0.232101				O54715	Atp6ap1	0.253351	0.596278	1.24992	0.321841	0.491693	0.308306				Q6PCU8	Ndufv3	0.236346	0.626452	0.917997	-0.123438	0.466489	0.331159				P61227	Rap2b	0.270188	0.568334	1.04819	0.0678997	0.543239	0.265009				Q9WTT2	Clpb	0.201386	0.695971	1.13447	0.182019
P51583	Paics	0.290024	0.537566	0.948349	-0.0765099	0.586881	0.23145				D2XV59	Gtpbp1	0.254599	0.594143	1.18305	0.242506	0.493194	0.306982				P30839	Aldh3a2	0.236469	0.626225	1.07768	0.107924	0.466489	0.331159				P29476	Nos1	0.270333	0.568101	1.11008	0.150663	0.543239	0.265009				B0BNA7	Eif3i	0.201582	0.695548	1.11024	0.150868
P13635	Cp	0.290031	0.537556	1.18349	0.243048	0.586881	0.23145				Q9JIR4	Rims1	0.254606	0.594132	0.941023	-0.0876985	0.493194	0.306982				P21775	Acaa1a	0.23732	0.624666	0.895523	-0.159197	0.467725	0.33001				Q62871	Dync1i2	0.270923	0.567154	0.942317	-0.0857154	0.543481	0.264815				Q80WE1	Fmr1	0.202718	0.693109	0.901821	-0.149086
P97838	Dlgap3	0.290696	0.536561	1.09575	0.131921	0.587204	0.231211				B2RZ78	Vps29	0.254885	0.593655	0.934524	-0.0976957	0.493268	0.306917				Q9Z173	Adgrl3	0.239164	0.621305	1.05918	0.0829469	0.470446	0.32749				P85971	Pgls	0.270966	0.567086	1.04662	0.0657392	0.543481	0.264815				P12785	Fasn	0.203288	0.691888	1.02809	0.0399664
Q62807	Syt17	0.29074	0.536496	0.904915	-0.144146	0.587204	0.231211				Q4V7C7	Actr3	0.25543	0.592728	1.05769	0.0809129	0.493855	0.3064				Q9ESV1	Luzp1	0.239415	0.620849	0.901535	-0.149544	0.470446	0.32749				Q62703	Rcn2	0.271629	0.566024	0.923486	-0.114838	0.543943	0.264447				P41499	Ptpn11	0.204089	0.690181	1.06483	0.0906239
Q568Z9	Phyhip	0.291573	0.535252	1.06785	0.0947063	0.588331	0.230378				B1H267	Snx5	0.255671	0.592318	1.03973	0.0562146	0.493855	0.3064				P04276	Gc	0.239529	0.620642	0.786009	-0.347383	0.470446	0.32749				Q63364	Pja2	0.271828	0.565705	0.772598	-0.372211	0.543943	0.264447				P48037	Anxa6	0.204629	0.689033	1.13722	0.185508
P70478	Apc	0.292182	0.534347	0.936031	-0.0953715	0.589004	0.229882				Q63486	Rraga	0.255987	0.591782	1.06677	0.0932433	0.493999	0.306274				Q9Z0G8	Wipf3	0.239723	0.62029	0.938235	-0.0919783	0.470446	0.32749				Q62764	Ybx3	0.271965	0.565487	0.840299	-0.251026	0.543943	0.264447				P21533	Rpl6	0.204641	0.689007	0.932274	-0.101174
Q4KMA2	Rad23b	0.292918	0.533253	0.974798	-0.0368254	0.589398	0.229591				Q3KRE0	Atad3	0.256324	0.591211	1.06332	0.0885783	0.494184	0.306111				Q5I0D1	Glod4	0.23983	0.620096	1.07817	0.108589	0.470446	0.32749				O35430	Apba1	0.273296	0.563367	0.908003	-0.13923	0.545972	0.26283				Q5U318	Pea15	0.204707	0.688867	0.939077	-0.0906852
Q6AYS7	Acy1a	0.293157	0.5329	1.06444	0.0900906	0.589398	0.229591				Q10728	Ppp1r12a	0.256938	0.590172	0.943022	-0.0846368	0.494508	0.305827				P60868	Rps20	0.240482	0.618918	0.95098	-0.0725125	0.471203	0.326792				B0BN72	Mcrip1	0.273494	0.563052	0.847316	-0.239028	0.545972	0.26283				Q9QZ86	Nop58	0.204757	0.68876	1.09067	0.125209
Q99MI7	Uba3	0.293204	0.532829	1.04681	0.0659976	0.589398	0.229591				B0BN94	Fam136a	0.256975	0.590108	1.09685	0.13336	0.494508	0.305827				Q64620	Ppp6c	0.240668	0.618583	1.16154	0.216037	0.471203	0.326792				P07323	Eno2	0.274418	0.561587	1.05239	0.0736758	0.547128	0.261911				P21571	Atp5j	0.207586	0.682802	0.742965	-0.428633
Q499P8	2	0.294605	0.53076	0.753678	-0.407981	0.591658	0.227929				Q8VHU4	Elp1	0.257894	0.588558	0.952379	-0.0703922	0.495085	0.30532				Q63081	Pdia6	0.241041	0.61791	0.935627	-0.0959946	0.47149	0.326528				O35431	Apba2	0.274589	0.561317	0.910733	-0.134901	0.547128	0.261911				Q99MI7	Uba3	0.208161	0.6816	1.06285	0.087935
O54975	Xpnpep1	0.295333	0.529688	0.960478	-0.0581763	0.592564	0.227265				Q99PF5	Khsrp	0.257957	0.588453	0.956701	-0.0638603	0.495085	0.30532				Q63228	Gmfb	0.241518	0.617051	0.940404	-0.088648	0.47198	0.326077				F1M0Z1	Trio	0.274869	0.560874	1.05665	0.0794979	0.547172	0.261876				P05197	Eef2	0.208201	0.681517	0.958064	-0.0618059
P97849	Slc27a1	0.29756	0.526426	1.08649	0.11967	0.596472	0.22441				P07483	Fabp3	0.25818	0.588078	1.05005	0.0704549	0.495085	0.30532				Q5FVI3	Lrrc57	0.241929	0.616312	0.941633	-0.0867625	0.47234	0.325746				P60892	Prps1	0.275485	0.559903	0.937274	-0.093457	0.547885	0.261311				P13668	Stmn1	0.208894	0.680075	0.935637	-0.0959794
Q9WTV0	Preb	0.298087	0.525657	0.95278	-0.0697854	0.59697	0.224048				Q66HR5	Calcoco1	0.258242	0.587974	1.07924	0.110021	0.495085	0.30532				Q4FZT8	Spryd4	0.24351	0.613483	1.09828	0.13525	0.47496	0.323343				Q62985	Sh2b1	0.275886	0.55927	0.912733	-0.131736	0.548168	0.261086				P31662	Slc6a17	0.210143	0.677484	1.06107	0.0855226
P03994	Hapln1	0.298768	0.524667	0.944737	-0.0820156	0.597774	0.223463				P61078	Ube2d3	0.25935	0.586114	0.936345	-0.0948878	0.496744	0.303868				Q01728	Slc8a1	0.243727	0.613096	0.950802	-0.0727827	0.47496	0.323343				Q99N27	Snx1	0.276258	0.558685	1.04596	0.0648293	0.548394	0.260907				Q9Z2P6	Snap29	0.210521	0.676705	0.933529	-0.0992338
P07825	Syp	0.299099	0.524185	1.05634	0.07907	0.597877	0.223389				Q9ESV1	Luzp1	0.259656	0.585602	0.890362	-0.167537	0.496865	0.303762				Q52KK3	Slc25a51	0.244145	0.612353	1.089	0.123001	0.47533	0.323005				Q924S5	Lonp1	0.277252	0.557125	1.07575	0.105341	0.549853	0.259753				P15178	Dars	0.210662	0.676414	1.04563	0.0643697
P09495	Tpm4	0.300464	0.522208	1.09845	0.135464	0.600044	0.221817				Q6PDV7	Rpl10	0.259957	0.585099	1.07751	0.107695	0.496977	0.303664				Q9JJP9	Ubqln1	0.244844	0.611111	0.910942	-0.134569	0.476246	0.322169				P69735	Rab3gap1	0.278249	0.555567	0.960215	-0.0585699	0.551315	0.2586				P70580	Pgrmc1	0.211284	0.675133	0.940455	-0.0885696
P19627	Gnaz	0.30109	0.521303	1.04836	0.0681321	0.600734	0.221318				P11345	Raf1	0.261633	0.582308	0.810763	-0.302647	0.499714	0.301278				Q5XHY5	Tars	0.246579	0.608043	1.07931	0.110108	0.479056	0.319613				Q5U2Q7	Etf1	0.278663	0.55492	0.942175	-0.0859324	0.55162	0.25836				P62198	Psmc5	0.211955	0.673757	0.9611	-0.057242
Q9WV97	Timm9	0.302273	0.519601	1.16042	0.214647	0.602532	0.22002				Q5RJL0	Ermn	0.261922	0.581829	0.848381	-0.237215	0.4998	0.301204				P52555	Erp29	0.246777	0.607695	1.04857	0.0684228	0.479056	0.319613				Q4FZU2	Krt6a	0.278965	0.554451	0.555217	-0.848876	0.551703	0.258294				P36860	Ralb	0.212401	0.672843	1.11269	0.154055
Q6PDU7	Atp5l	0.302735	0.518937	1.06637	0.0927021	0.602859	0.219784				P04644	Rps17	0.262866	0.580265	0.94714	-0.0783509	0.50033	0.300744				P62824	Rab3c	0.246979	0.60734	1.04628	0.0652663	0.479056	0.319613				Q6AYG3	Prune1	0.279783	0.553178	1.12807	0.173856	0.552806	0.257427				Q9JJP9	Ubqln1	0.21268	0.672274	1.07805	0.108429
Q5PPL3	Nsdhl	0.303098	0.518417	0.929585	-0.105341	0.602859	0.219784				Q9JK71	Magi3	0.262871	0.580257	1.0748	0.104071	0.50033	0.300744				Q4QQV8	Chmp5	0.247427	0.606553	0.934675	-0.097463	0.479366	0.319332				Q5U2N0	Ctps2	0.280177	0.552568	1.08847	0.122306	0.553069	0.25722				Q66HG5	Tm9sf2	0.212789	0.67205	0.930956	-0.103215
Q80U96	Xpo1	0.303283	0.518151	1.04407	0.0622136	0.602859	0.219784				F1MA98	Tpr	0.263133	0.579825	1.04843	0.068224	0.50033	0.300744				P47245	Nrdc	0.247599	0.60625	0.903278	-0.146758	0.479366	0.319332				P29101	Syt2	0.280646	0.551841	1.31773	0.398051	0.55348	0.256898				P02688	Mbp	0.213201	0.671211	0.91313	-0.131108
Q69BT7	Trappc4	0.304346	0.516633	1.06044	0.0846653	0.604411	0.218668				P00787	Ctsb	0.263177	0.579752	1.03756	0.0531967	0.50033	0.300744				Q5M9G9	Tbrg4	0.247891	0.605739	0.921294	-0.118267	0.479486	0.319224				Q9Z2P6	Snap29	0.281544	0.550454	0.943328	-0.0841692	0.554736	0.255914				Q9WVA1	Timm8a	0.213964	0.669658	0.921501	-0.117943
P17074	Rps19	0.305448	0.515063	0.951819	-0.0712406	0.605826	0.217652				O70441	Syn3	0.264023	0.578358	1.0846	0.117159	0.501472	0.299753				Q4QQW3	Adhfe1	0.249689	0.6026	0.767582	-0.381607	0.482056	0.316902				Q8VHX0	Cacng3	0.282369	0.549183	0.946894	-0.0787256	0.555704	0.255157				P30009	Marcks	0.213984	0.66962	0.931463	-0.102429
P08413	Camk2b	0.305625	0.514811	1.05222	0.0734419	0.605826	0.217652				P05371	Clu	0.265103	0.576586	0.928796	-0.106566	0.501948	0.299341				Q9JI85	Nucb2	0.249908	0.60222	0.843676	-0.24524	0.482056	0.316902				O88600	Hspa4	0.282859	0.54843	1.03418	0.048485	0.555704	0.255157				Q9QYJ2	Rasa3	0.214428	0.668719	0.929002	-0.106247
Q62718	Ntm	0.306902	0.513001	0.945917	-0.0802143	0.607794	0.216244				Q1M168	Atcay	0.265159	0.576494	0.896365	-0.157842	0.501948	0.299341				P10888	Cox4i1	0.249914	0.60221	1.04958	0.0698095	0.482056	0.316902				Q5M7V8	Thrap3	0.283	0.548214	1.07267	0.101203	0.555704	0.255157				Q6XVN8	Map1lc3a	0.216181	0.665183	1.10969	0.150157
O88881	Begain	0.308636	0.510554	1.18004	0.238835	0.610662	0.214199				P09895	Rpl5	0.265216	0.5764	1.05077	0.0714505	0.501948	0.299341				P08009	Gstm3	0.251372	0.599683	1.06815	0.0951135	0.48442	0.314778				Q9QYL8	Lypla2	0.283243	0.547842	1.07974	0.110682	0.555704	0.255157				Q9Z1B2	Gstm5	0.216736	0.664068	1.04659	0.0656984
Q5FVL2	Emc8	0.30957	0.50924	0.850829	-0.233059	0.611944	0.213288				Q9Z1C7	Rapgef4	0.265254	0.576338	1.08033	0.111469	0.501948	0.299341				B2RYI0	Wdr91	0.253071	0.596758	1.09514	0.131111	0.487244	0.312254				Q5U2P1	Cnnm2	0.283476	0.547484	0.927358	-0.108802	0.555704	0.255157				B2GV06	Oxct1	0.217133	0.663274	1.05377	0.0755649
Q5XFX0	Tagln2	0.31014	0.508443	1.06553	0.0915646	0.61218	0.213121				O89049	Txnrd1	0.265823	0.575408	0.924694	-0.112952	0.50256	0.298812				P18484	Ap2a2	0.25383	0.595457	1.02971	0.0422315	0.488254	0.311355				P61203	Cops2	0.284251	0.546297	0.937266	-0.0934691	0.555704	0.255157				P07340	Atp1b1	0.217317	0.662907	0.903233	-0.14683
P97829	Cd47	0.310516	0.507916	1.04829	0.0680322	0.61218	0.213121				P08644	Kras	0.266185	0.574816	0.95634	-0.0644052	0.502759	0.29864				Q5FVL2	Emc8	0.254574	0.594186	0.83876	-0.25367	0.489233	0.310484				Q62826	Hnrnpm	0.284343	0.546157	1.04826	0.0679925	0.555704	0.255157				P53812	Pitpnb	0.219612	0.658344	0.937906	-0.0924848
P35280	Rab8a	0.310548	0.507872	1.15803	0.211674	0.61218	0.213121				P04631	S100b	0.266919	0.573621	0.822359	-0.28216	0.502759	0.29864				P21670	Psma4	0.255059	0.59336	0.939369	-0.0902359	0.489713	0.310058				P08503	Acadm	0.284391	0.546084	1.06883	0.0960312	0.555704	0.255157				P19132	Fth1	0.221143	0.655327	1.1208	0.164533
Q9JIR1	Rimbp2	0.31281	0.50472	0.950511	-0.0732249	0.614915	0.211185				P63100	Ppp3r1	0.266957	0.573559	1.04549	0.0641782	0.502759	0.29864				P18088	Gad1	0.256143	0.591517	1.16667	0.222392	0.490957	0.308957				Q9EPB1	Dpp7	0.284459	0.54598	0.923887	-0.114212	0.555704	0.255157				P97846	Cntnap1	0.222018	0.653611	1.07741	0.107574
P97536	Cand1	0.312893	0.504604	1.02146	0.0306316	0.614915	0.211185				Q9WV25	Puf60	0.267141	0.57326	0.903746	-0.146011	0.502759	0.29864				Q9QX74	Shank2	0.256178	0.591458	0.907814	-0.139531	0.490957	0.308957				P54311	Gnb1	0.284654	0.545682	0.842436	-0.247361	0.555704	0.255157				Q9JIS1	Rims2	0.222304	0.653053	1.20383	0.267637
P18422	Psma3	0.313149	0.504249	0.970999	-0.0424576	0.614915	0.211185				Q62876	Syngr1	0.267156	0.573235	1.0784	0.108894	0.502759	0.29864				Q9JMB5	Adrm1	0.257209	0.589715	0.97096	-0.0425168	0.49248	0.307612				P12368	Prkar2a	0.285501	0.544393	1.04743	0.066848	0.556845	0.254266				Q6GMN2	Baiap2	0.222309	0.653043	0.961714	-0.0563209
Q04462	Vars	0.313969	0.503113	0.953248	-0.0690766	0.614915	0.211185				P60522	Gabarapl2	0.268369	0.571268	0.945564	-0.0807534	0.504259	0.297346				Q642G4	Pex14	0.258656	0.587277	0.956929	-0.0635165	0.494795	0.305574				Q3SWS8	Rae1	0.286027	0.543593	1.11514	0.157223	0.557359	0.253865				Q8R478	Wbp2	0.223418	0.650881	1.3337	0.415431
Q3ZB98	Bcas1	0.314165	0.502842	0.902458	-0.148068	0.614915	0.211185				Q4KM49	Yars	0.268457	0.571125	0.961836	-0.0561373	0.504259	0.297346				Q5BK07	Ccdc43	0.258986	0.586724	0.906968	-0.140877	0.494972	0.305419				Q5RK09	Eif3g	0.286395	0.543035	0.926469	-0.110185	0.557564	0.253705				Q62764	Ybx3	0.224895	0.64802	0.893657	-0.162207
B0BN85	Sugt1	0.314401	0.502516	1.06946	0.0968788	0.614915	0.211185				O35889	Afdn	0.268692	0.570745	0.679949	-0.556501	0.504259	0.297346				Q9JLS3	Taok2	0.26044	0.584293	1.16952	0.225919	0.497295	0.303386				Q62696	Dlg1	0.28678	0.542451	1.05059	0.0711929	0.557802	0.25352				P25093	Fah	0.225107	0.64761	1.09242	0.127531
P28480	Tcp1	0.31442	0.50249	0.977239	-0.0332167	0.614915	0.211185				P19804	Nme2	0.269548	0.569364	0.965217	-0.0510742	0.505402	0.296363				P17955	Nup62	0.261036	0.583299	1.17803	0.236374	0.497361	0.303328				P84039	Enpp5	0.287398	0.541517	1.05976	0.0837354	0.558492	0.252983				Q6AY20	M6pr	0.226987	0.643999	1.07976	0.110707
Q5FWS6	Kazn	0.314502	0.502376	0.942402	-0.0855852	0.614915	0.211185				P70627	Folh1	0.271004	0.567024	0.887885	-0.171555	0.507668	0.294421				Q63553	Snrk	0.261048	0.58328	1.29803	0.376329	0.497361	0.303328				O54922	Exoc7	0.288768	0.539451	1.04864	0.0685135	0.560641	0.251315				P09495	Tpm4	0.227387	0.643235	1.10309	0.141554
O08838	Amph	0.314523	0.502348	0.967221	-0.0480832	0.614915	0.211185				O08679	Mark2	0.271354	0.566463	0.961508	-0.0566295	0.507726	0.294371				Q09167	Srsf5	0.261191	0.583042	0.937992	-0.0923519	0.497361	0.303328				O08774	Rgs12	0.290152	0.537375	0.837048	-0.256618	0.562813	0.249636				P24155	Thop1	0.227993	0.642079	0.945283	-0.0811818
P23348	Slc4a3	0.315398	0.50114	1.07182	0.100058	0.615723	0.210614				P37996	Arl3	0.271531	0.566181	1.04364	0.0616288	0.507726	0.294371				Q80X08	Washc2	0.261973	0.581744	0.912655	-0.131859	0.497765	0.302975				Q5XIM9	Cct2	0.290427	0.536963	0.966496	-0.0491642	0.562832	0.249622				P28572	Slc6a9	0.229098	0.639979	1.10238	0.140618
O54861	Sort1	0.315512	0.500984	0.948541	-0.0762181	0.615723	0.210614				P48303	S1pr1	0.272184	0.565137	1.08804	0.121728	0.508417	0.29378				P62198	Psmc5	0.262087	0.581555	0.959604	-0.0594897	0.497765	0.302975				O08678	Mark1	0.29212	0.534439	1.12855	0.174466	0.565596	0.247494				Q5HZA4	Lysmd1	0.229278	0.639637	0.949074	-0.0754074
Q63190	Emd	0.315925	0.500416	1.07064	0.0984757	0.615911	0.210482				Q9JKS6	Pclo	0.272443	0.564724	1.04467	0.0630505	0.508417	0.29378				P32551	Uqcrc2	0.262191	0.581382	1.06067	0.0849789	0.497765	0.302975				P30839	Aldh3a2	0.292434	0.533972	1.07327	0.10201	0.565688	0.247423				Q63345	Mog	0.229589	0.639048	1.11194	0.153075
Q6AYA1	Gar1	0.316184	0.50006	1.05917	0.0829277	0.615911	0.210482				Q91XV6	Fxyd6	0.272927	0.563953	1.15487	0.207731	0.508417	0.29378				O88658	Kif1b	0.262359	0.581103	0.876663	-0.189906	0.497765	0.302975				D3Z8L7	Rras	0.294245	0.531291	0.947742	-0.0774338	0.568673	0.245138				P52504	Ndufs6	0.229804	0.638642	1.11033	0.150992
Q9ESR9	Abca2	0.317455	0.498318	1.10264	0.140962	0.617222	0.209558				O35094	Timm44	0.273096	0.563685	1.10139	0.139326	0.508417	0.29378				Q6P6R2	Dld	0.263248	0.579635	0.961954	-0.0559596	0.498687	0.302172				Q9Z0U4	Gabbr1	0.29518	0.529913	1.06334	0.0886054	0.569275	0.244678				Q56A27	Ncbp1	0.230128	0.63803	1.07599	0.105659
O54783	Chkb	0.317497	0.498261	1.35416	0.437397	0.617222	0.209558				Q6DGG0	Ppid	0.273142	0.563611	1.04493	0.0634094	0.508417	0.29378				Q10728	Ppp1r12a	0.263369	0.579436	0.945982	-0.0801149	0.498687	0.302172				P09456	Prkar1a	0.295676	0.529184	0.940123	-0.0890784	0.569275	0.244678				P68101	Eif2s1	0.230311	0.637685	1.02986	0.0424505
O35303	Dnm1l	0.317723	0.497951	1.02083	0.0297394	0.617222	0.209558				P35745	Acyp2	0.274916	0.5608	0.952703	-0.0699015	0.510375	0.292111				P12928	Pklr	0.263563	0.579115	1.09872	0.135828	0.498687	0.302172				Q4V7F2	Creld1	0.295968	0.528756	0.87702	-0.189319	0.569275	0.244678				Q6MG48	Prrc2a	0.231671	0.635128	1.11479	0.156774
Q9WU82	Ctnnb1	0.319498	0.495531	0.971108	-0.042297	0.620107	0.207533				O35567	Atic	0.275003	0.560663	1.03756	0.0531906	0.510375	0.292111				Q5PPN7	Ccdc51	0.2642	0.578068	0.874051	-0.194211	0.499439	0.301518				Q5XIU9	Pgrmc2	0.296887	0.527409	0.952493	-0.0702201	0.569275	0.244678				Q62967	Mvd	0.231927	0.63465	0.931775	-0.101947
Q9JJH5	Pfkfb2	0.320961	0.493547	1.09026	0.124667	0.62115	0.206804				Q62698	Dync1li2	0.275116	0.560484	0.95664	-0.0639526	0.510375	0.292111				Q6MG55	Abhd16a	0.264565	0.577467	0.901661	-0.149343	0.499675	0.301312				P61980	Hnrnpk	0.296956	0.527309	0.955583	-0.0655466	0.569275	0.244678				Q641Y0	Ddost	0.232186	0.634164	1.05363	0.0753626
Q9Z2S9	Flot2	0.321405	0.492947	0.948737	-0.0759191	0.62115	0.206804				P30839	Aldh3a2	0.275191	0.560366	1.07033	0.0980542	0.510375	0.292111				Q62638	Glg1	0.266451	0.574383	0.910219	-0.135715	0.502781	0.298621				D3Z8E6	Camsap1	0.297133	0.527049	0.90206	-0.148704	0.569275	0.244678				P08009	Gstm3	0.23363	0.631472	1.07406	0.103069
Q4V8E4	Cfap36	0.321425	0.492921	1.07525	0.104673	0.62115	0.206804				Q9Z0W7	Clic4	0.275629	0.559675	0.871778	-0.197967	0.510411	0.29208				O88902	Ptpn23	0.267069	0.573377	0.924082	-0.113908	0.50335	0.29813				P47863	Aqp4	0.297247	0.526883	0.943597	-0.0837577	0.569275	0.244678				Q52KK3	Slc25a51	0.234149	0.630508	1.09317	0.12852
Q02356	Ampd2	0.321431	0.492913	1.04882	0.0687645	0.62115	0.206804				P32577	Csk	0.275709	0.559549	1.10676	0.146346	0.510411	0.29208				Q5U2R7	Mesd	0.267411	0.57282	0.919282	-0.121421	0.50335	0.29813				Q9WUD2	Trpv2	0.297251	0.526877	0.895407	-0.159384	0.569275	0.244678				O70196	Prep	0.234314	0.630203	0.948446	-0.0763622
B0BN94	Fam136a	0.321487	0.492836	1.09584	0.132034	0.62115	0.206804				Q5M868	Gba2	0.276759	0.557898	1.17459	0.232155	0.511892	0.290822				Q91Y78	Uchl3	0.267477	0.572714	1.05446	0.076506	0.50335	0.29813				P28075	Psmb5	0.29742	0.52663	1.06205	0.0868515	0.569275	0.244678				B5DF91	Elavl1	0.234861	0.629189	1.0682	0.0951865
P20767	4	0.322012	0.492129	1.34852	0.431379	0.621528	0.206539				P36876	Ppp2r2a	0.27885	0.554629	1.04522	0.0638017	0.515294	0.287945				P85845	Fscn1	0.268374	0.57126	1.03174	0.0450819	0.504582	0.297068				Q3KRD5	Tomm34	0.297575	0.526404	0.954259	-0.0675475	0.569275	0.244678				Q5M7U6	Actr2	0.23495	0.629024	1.06492	0.0907452
Q4KM49	Yars	0.322264	0.491788	0.967474	-0.0477055	0.621528	0.206539				Q6AY23	Pycr2	0.279704	0.553301	1.146	0.19661	0.516406	0.287009				P01015	Agt	0.270483	0.56786	1.26286	0.336698	0.507822	0.294288				Q62717	Cadps	0.297766	0.526125	1.02507	0.0357168	0.569275	0.244678				Q62910	Synj1	0.235455	0.628092	0.978425	-0.0314666
P49816	Tsc2	0.3227	0.491201	1.08041	0.111572	0.621628	0.20647				B0BN85	Sugt1	0.280069	0.552734	1.06964	0.097127	0.516606	0.286841				Q9WU34	Sept3	0.270585	0.567697	1.04993	0.0702977	0.507822	0.294288				Q4AEF8	Copg1	0.297776	0.52611	0.937141	-0.0936626	0.569275	0.244678				O35412	Sipa1l1	0.235804	0.627449	1.07005	0.0976733
Q8CGV7	Thtpa	0.322897	0.490936	1.06381	0.0892453	0.621628	0.20647				F1M5N7	Kif21b	0.280317	0.552351	0.947595	-0.0776577	0.516606	0.286841				Q6P730	Dab2ip	0.271775	0.565791	0.948272	-0.0766266	0.509596	0.292774				P10686	Plcg1	0.298639	0.524853	1.08523	0.117995	0.56994	0.244171				Q8R424	Stambp	0.236784	0.625648	0.829399	-0.269861
Q9WVK3	Pecr	0.324723	0.488487	1.08884	0.12279	0.624064	0.204771				Q5BK32	Faf2	0.280662	0.551817	1.09623	0.132551	0.516776	0.286697				Q5XIU5	Psmf1	0.272329	0.564906	0.76643	-0.383773	0.510176	0.29228				Q9JMJ4	Prpf19	0.298661	0.524821	1.08324	0.115355	0.56994	0.244171				Q5I6B8	Pip5k1c	0.237141	0.624993	0.959426	-0.0597561
P63331	Ppp2ca	0.324746	0.488456	0.935173	-0.0966944	0.624064	0.204771				Q5BK07	Ccdc43	0.281889	0.549921	0.915914	-0.126715	0.518405	0.285331				Q5U1Z0	Rab3gap2	0.272941	0.563931	0.937368	-0.0933124	0.510863	0.291695				O70257	Stx7	0.299078	0.524215	0.96773	-0.0473239	0.570004	0.244122				P97697	Impa1	0.237859	0.623681	0.951894	-0.0711276
D3Z9R8	Mp68	0.326731	0.48581	1.07857	0.109126	0.626532	0.203057				Q68FS4	Lap3	0.282053	0.549669	0.890702	-0.166985	0.518405	0.285331				P21588	Nt5e	0.274016	0.562223	1.14726	0.198191	0.512112	0.290635				P63086	Mapk1	0.299485	0.523625	1.06225	0.087119	0.570004	0.244122				B1H267	Snx5	0.238193	0.62307	1.04771	0.0672424
F1M625	Usp46	0.32681	0.485704	1.0509	0.0716229	0.626532	0.203057				P60825	Cirbp	0.282811	0.548504	0.920456	-0.119579	0.518696	0.285087				O88420	Scn8a	0.2741	0.562091	1.1079	0.147822	0.512112	0.290635				P24268	Ctsd	0.2995	0.523603	0.93521	-0.0966379	0.570004	0.244122				Q7TP47	Syncrip	0.238935	0.621721	1.05376	0.0755457
Q64303	Pak2	0.326909	0.485573	1.07211	0.100457	0.626532	0.203057				Q66H61	Qars	0.282919	0.548337	1.05198	0.0731087	0.518696	0.285087				P50398	Gdi1	0.275171	0.560397	0.929135	-0.10604	0.513653	0.289331				Q641Y8	Ddx1	0.300326	0.522407	0.955845	-0.0651512	0.570776	0.243534				P46413	Gss	0.23928	0.621094	1.09905	0.136252
Q32Q06	Ap1m1	0.327302	0.485051	1.05393	0.0757798	0.626723	0.202924				P35289	Rab15	0.282971	0.548257	1.07546	0.10495	0.518696	0.285087				Q80W89	Ndufa11	0.275762	0.559465	1.18809	0.248642	0.513785	0.289218				P61765	Stxbp1	0.300444	0.522237	0.97755	-0.0327583	0.570776	0.243534				O35821	Mybbp1a	0.241379	0.6173	0.910062	-0.135964
P28075	Psmb5	0.327841	0.484337	1.03759	0.053242	0.627194	0.202598				Q66HA6	Arl8b	0.285267	0.544748	0.958185	-0.0616233	0.522437	0.281966				P62856	Rps26	0.275972	0.559135	0.957159	-0.06317	0.513785	0.289218				D2XV59	Gtpbp1	0.300994	0.521442	1.14993	0.201542	0.57131	0.243128				Q4G009	Mcts1	0.241428	0.617213	0.933255	-0.0996563
P62193	Psmc1	0.328959	0.482858	0.964645	-0.0519298	0.62877	0.201508				P35815	Ppm1b	0.285556	0.544308	1.07266	0.101196	0.522499	0.281915				Q91V33	Khdrbs1	0.275982	0.559119	1.07438	0.103501	0.513785	0.289218				Q5U2U7	Rnmt	0.301696	0.520431	0.89222	-0.164529	0.571946	0.242645				Q5QJC9	Bag5	0.241432	0.617205	1.06558	0.0916349
P84903	Stim1	0.329796	0.481755	1.1147	0.156659	0.629604	0.200932				Q68FX1	Mpi	0.286159	0.543393	1.03993	0.0564816	0.523134	0.281387				P97680	Rin1	0.277454	0.556809	1.14819	0.199356	0.516064	0.287296				P52481	Cap2	0.301868	0.520183	0.965156	-0.0511657	0.571946	0.242645				P17425	Hmgcs1	0.241503	0.617077	0.908444	-0.138531
Q9ER24	Atxn10	0.329984	0.481507	1.05814	0.0815247	0.629604	0.200932				P15431	Gabrb1	0.287081	0.541995	1.14074	0.189971	0.524352	0.280377				Q62656	Ptprz1	0.277843	0.556201	0.934447	-0.0978157	0.516327	0.287075				Q62747	Syt7	0.302323	0.519529	0.942071	-0.0860919	0.572297	0.242379				Q9QYU4	Crym	0.242044	0.616105	0.92467	-0.11299
O88831	Camkk2	0.330281	0.481116	1.04762	0.0671096	0.629609	0.200929				B0BNN3	Ca1	0.287512	0.541343	1.15096	0.202837	0.524386	0.280349				Q80VJ4	Gpcpd1	0.278654	0.554935	1.13387	0.181256	0.517373	0.286197				Q64350	Eif2b5	0.30381	0.517398	1.06506	0.0909409	0.574599	0.240635				F1LP90	Mink1	0.243822	0.612928	1.02765	0.03935
O88370	Pip4k2c	0.330677	0.480596	0.934677	-0.0974609	0.629803	0.200795				P30713	Gstt2	0.287612	0.541193	0.902177	-0.148518	0.524386	0.280349				P52873	Pc	0.280365	0.552276	1.0711	0.0990979	0.520086	0.283925				P18422	Psma3	0.304604	0.516264	1.03644	0.0516427	0.575588	0.239889				Q62703	Rcn2	0.244362	0.611966	0.930154	-0.104458
P85969	Napb	0.331497	0.479521	0.968574	-0.0460661	0.630358	0.200413				P29476	Nos1	0.288826	0.539364	0.924206	-0.113713	0.525678	0.27928				Q9JLP1	Khdrbs3	0.281019	0.551264	0.875094	-0.19249	0.520835	0.2833				Q9WU70	Stxbp5	0.306082	0.514162	0.943542	-0.0838407	0.577866	0.238173				Q9JI15	Camk2n1	0.245738	0.609528	0.863357	-0.211971
Q5PPJ9	Sh3glb2	0.331558	0.47944	0.964891	-0.0515628	0.630358	0.200413				Q6QIX3	Slc30a3	0.288834	0.539352	0.957575	-0.0625427	0.525678	0.27928				Q4G064	Coq5	0.282127	0.549555	1.77225	0.825583	0.521997	0.282332				P48303	S1pr1	0.306917	0.512979	1.09463	0.130438	0.578927	0.237376				Q5PQL7	Itm2c	0.246953	0.607386	1.07234	0.100766
Q66H80	Arcn1	0.332455	0.478268	0.95098	-0.0725125	0.631133	0.199879				Q63941	Rab3b	0.289297	0.538656	1.1001	0.137636	0.526053	0.278971				Q923S8	Pank4	0.282147	0.549525	0.918122	-0.123242	0.521997	0.282332				P02770	Alb	0.308949	0.510113	0.907526	-0.139989	0.582243	0.234896				P50408	Atp6v1f	0.247606	0.606238	1.04804	0.0676889
Q4V7C7	Actr3	0.332846	0.477756	1.05312	0.0746633	0.631133	0.199879				P04904	Gsta3	0.289791	0.537915	1.06535	0.091328	0.526149	0.278891				P05982	Nqo1	0.283012	0.548195	1.20496	0.268983	0.522924	0.281562				O08651	Phgdh	0.309425	0.509445	0.962017	-0.055866	0.582622	0.234613				Q3ZBA0	Tecpr1	0.248545	0.604594	1.05211	0.0732819
P61589	Rhoa	0.332851	0.47775	1.03665	0.0519351	0.631133	0.199879				Q4KLZ6	Tkfc	0.289864	0.537806	0.83209	-0.265188	0.526149	0.278891				Q4KM98	Mff	0.28315	0.547983	0.913442	-0.130615	0.522924	0.281562				Q5PPN7	Ccdc51	0.309879	0.508807	1.11354	0.155156	0.582939	0.234377				Q6VBQ5	Myadm	0.249059	0.603698	0.940464	-0.0885557
P97837	Dlgap2	0.333203	0.477291	1.08273	0.114671	0.631241	0.199805				Q9QVC8	Fkbp4	0.290578	0.536737	0.964813	-0.051678	0.526978	0.278207				Q3B8Q2	Eif4a3	0.283996	0.546688	1.08688	0.120196	0.524022	0.280651				P23711	Hmox2	0.310391	0.50809	1.10859	0.148724	0.582939	0.234377				Q8R500	Mfn2	0.250492	0.601206	1.13755	0.185933
Q9JI92	Sdcbp	0.333601	0.476773	1.048	0.0676343	0.631436	0.199671				Q4QQT4	Ppp2r1b	0.291045	0.536039	1.05046	0.0710256	0.527358	0.277894				P05371	Clu	0.284307	0.546213	0.918567	-0.122543	0.524131	0.28056				P62909	Rps3	0.310434	0.508031	0.951229	-0.0721352	0.582939	0.234377				Q07936	Anxa2	0.251338	0.599741	0.926829	-0.109624
A0MZ67	Shtn1	0.333913	0.476367	0.924509	-0.11324	0.631468	0.199649				P27139	Ca2	0.291379	0.535542	0.890442	-0.167407	0.527496	0.27778				Q64611	Csad	0.285571	0.544285	1.12134	0.165224	0.525996	0.279018				Q9JJH5	Pfkfb2	0.310692	0.50767	0.896453	-0.157701	0.582939	0.234377				Q64303	Pak2	0.251912	0.598751	1.08422	0.116652
Q704E8	Abcb7	0.336109	0.47352	1.1049	0.143919	0.635059	0.197186				P11275	Camk2a	0.292624	0.533689	0.944963	-0.0816704	0.528925	0.276606				P28037	Aldh1l1	0.286805	0.542414	0.908915	-0.137783	0.527648	0.277655				D4ABY2	Copg2	0.311479	0.506571	1.08866	0.122551	0.58327	0.23413				Q62736	Cald1	0.252222	0.598217	1.09154	0.126359
Q9QX69	Lancl1	0.337176	0.472143	1.03491	0.0495105	0.635101	0.197157				Q8VD52	Pdxp	0.292685	0.5336	1.03751	0.0531245	0.528925	0.276606				Q64605	Ptprs	0.287222	0.541783	1.03992	0.0564708	0.527648	0.277655				Q5FVI4	Cend1	0.312251	0.505497	0.918951	-0.121939	0.58327	0.23413				P19945	Rplp0	0.252761	0.597289	0.951195	-0.0721866
P01048	Map1	0.337234	0.472068	1.38344	0.468258	0.635101	0.197157				Q80U96	Xpo1	0.293611	0.532228	1.04012	0.0567551	0.530131	0.275617				Q8R1R5	Cd99l2	0.287228	0.541773	1.07509	0.104463	0.527648	0.277655				Q5PQM2	Klc4	0.312342	0.50537	0.75886	-0.398094	0.58327	0.23413				Q6AYK6	Cacybp	0.252769	0.597276	1.04674	0.0659094
Q6MG60	Ddah2	0.337323	0.471955	0.952085	-0.0708374	0.635101	0.197157				Q4FZU2	Krt6a	0.294328	0.531169	0.577339	-0.79251	0.530957	0.27494				B2GUZ1	Usp4	0.287691	0.541074	1.08567	0.118579	0.528033	0.277339				Q5PPN5	Tppp3	0.312959	0.504512	1.07442	0.103556	0.58327	0.23413				O88506	Stk39	0.252934	0.596993	1.0722	0.100575
P17702	Rpl28	0.337532	0.471685	0.941519	-0.0869377	0.635101	0.197157				Q4V7E8	Lrrfip2	0.294604	0.530762	1.10516	0.144255	0.530987	0.274916				P62634	Cnbp	0.288221	0.540275	0.861278	-0.215448	0.528426	0.277016				P85108	Tubb2a	0.313031	0.504412	0.865758	-0.207964	0.58327	0.23413				Q99376	Tfrc	0.253218	0.596506	1.23237	0.301437
P18445	Rpl27a	0.337616	0.471577	0.947564	-0.077704	0.635101	0.197157				P10686	Plcg1	0.29548	0.529471	1.09397	0.129573	0.532098	0.274008				P25304	Agrn	0.288412	0.539986	0.89156	-0.165596	0.528426	0.277016				Q6AXS5	Serbp1	0.313103	0.504313	0.943192	-0.0843759	0.58327	0.23413				P07897	Acan	0.254295	0.594661	0.769706	-0.377621
Q793F9	Vps4a	0.338207	0.470817	1.06079	0.0851426	0.635261	0.197048				Q4FZT8	Spryd4	0.296156	0.52848	1.08124	0.112685	0.53247	0.273704				Q62696	Dlg1	0.289125	0.538914	0.960684	-0.0578662	0.529266	0.276326				P29457	Serpinh1	0.313308	0.504029	1.12603	0.171249	0.58327	0.23413				P63045	Vamp2	0.254313	0.594631	1.07313	0.10183
O35077	Gpd1	0.338295	0.470704	1.0985	0.135531	0.635261	0.197048				Q9ER24	Atxn10	0.296207	0.528405	0.944852	-0.0818394	0.53247	0.273704				Q8CGV7	Thtpa	0.289772	0.537944	1.05861	0.0821656	0.529985	0.275736				P50398	Gdi1	0.313473	0.5038	0.965212	-0.0510828	0.58327	0.23413				Q4KLG9	Zfand2b	0.254322	0.594616	0.921789	-0.117491
Q5M7T9	Thnsl2	0.338866	0.469972	0.736568	-0.44111	0.635613	0.196807				P84092	Ap2m1	0.298144	0.525574	1.04549	0.0641757	0.534993	0.271652				C9WPN6	Eif2s3y	0.290282	0.537181	0.8754	-0.191985	0.530256	0.275514				Q5M7W5	Map4	0.313504	0.503758	0.942869	-0.0848704	0.58327	0.23413				F1LMZ8	Psmd11	0.25538	0.592812	0.976207	-0.0347406
O08560	Dgkz	0.339077	0.469702	1.06189	0.0866366	0.635613	0.196807				Q5U316	Rab35	0.298269	0.525392	0.971585	-0.0415883	0.534993	0.271652				P20767	4	0.290517	0.536828	0.730751	-0.452549	0.530256	0.275514				Q68FP1	Gsn	0.313739	0.503431	0.914488	-0.128963	0.58327	0.23413				O88453	Safb	0.255729	0.59222	0.945765	-0.0804458
Q9Z173	Adgrl3	0.340281	0.468163	1.04112	0.0581319	0.636579	0.196148				O70511	Ank3	0.298394	0.52521	0.950447	-0.0733222	0.534993	0.271652				Q9ERB4	Vcan	0.290684	0.536579	0.929403	-0.105624	0.530256	0.275514				Q5U2R7	Mesd	0.313892	0.50322	0.928005	-0.107796	0.58327	0.23413				Q5PQJ6	Pycr3	0.255953	0.59184	1.18495	0.244832
D4A208	Srgap2	0.340351	0.468073	0.92437	-0.113458	0.636579	0.196148				P08081	Clta	0.299427	0.523709	0.942174	-0.0859341	0.535288	0.271412				Q8K3P7	Hint3	0.291407	0.5355	0.94858	-0.0761585	0.530795	0.275073				Q6AXU6	JPT1	0.314667	0.502149	0.923512	-0.114797	0.584199	0.233439				Q9QZA2	Pdcd6ip	0.256504	0.590905	0.971316	-0.041987
Q4V7A0	Wdr61	0.340485	0.467902	1.05253	0.0738681	0.636579	0.196148				Q704E8	Abcb7	0.299589	0.523474	1.08808	0.121788	0.535288	0.271412				Q6PEC0	Nudt2	0.291489	0.535378	0.941853	-0.0864259	0.530795	0.275073				Q4V8F9	Hsdl2	0.316429	0.499724	0.934789	-0.0972872	0.585593	0.232404				P35435	Atp5c1	0.256568	0.590798	1.04615	0.065087
Q68FU7	Coq6	0.341026	0.467212	0.0846302	-3.56268	0.637034	0.195838				P43138	Apex1	0.29965	0.523386	0.952153	-0.070735	0.535288	0.271412				Q5U316	Rab35	0.291799	0.534916	0.966437	-0.049252	0.530896	0.274991				Q8K1Q0	Nmt1	0.316458	0.499684	0.934576	-0.0976166	0.585593	0.232404				P04762	Cat	0.256712	0.590553	0.935505	-0.096182
Q8R478	Wbp2	0.341746	0.466296	0.709378	-0.495373	0.637822	0.195301				P42123	Ldhb	0.299718	0.523288	1.04103	0.0580056	0.535288	0.271412				O35764	Nptxr	0.292839	0.533371	0.88651	-0.173791	0.532323	0.273825				P97852	Hsd17b4	0.316563	0.499539	0.954829	-0.066686	0.585593	0.232404				Q6P9U8	Eif3h	0.25693	0.590185	0.901281	-0.14995
Q6IFU8	Krt17	0.343024	0.464675	0.671735	-0.574036	0.639328	0.194276				P49187	Mapk10	0.299982	0.522905	0.936565	-0.0945495	0.535288	0.271412				Q9JMJ4	Prpf19	0.293308	0.532677	1.09481	0.130685	0.532711	0.273509				Q63362	Ndufa5	0.316821	0.499186	1.065	0.0908506	0.585593	0.232404				Q4KLH4	Pspc1	0.257904	0.588542	1.05113	0.071941
Q6MG06	Gnl1	0.343357	0.464254	1.05409	0.0759938	0.639328	0.194276				Q8R491	Ehd3	0.300303	0.52244	1.05023	0.0707086	0.535288	0.271412				Q5FVQ9	Tbce	0.293672	0.532137	1.03334	0.0473189	0.532907	0.273348				Q91Y81	Sept2	0.317021	0.498911	0.936786	-0.0942079	0.585593	0.232404				Q80W92	Vac14	0.259222	0.586328	0.952841	-0.0696929
Q6AXQ0	Sae1	0.34345	0.464137	0.962751	-0.0547658	0.639328	0.194276				P62804	Hist1h4b	0.300389	0.522316	0.918272	-0.123006	0.535288	0.271412				P61203	Cops2	0.294597	0.530772	1.05175	0.0727937	0.534121	0.272361				Q63754	Sncb	0.317074	0.498839	0.890703	-0.166984	0.585593	0.232404				Q6AY23	Pycr2	0.259814	0.585338	0.857349	-0.222046
Q99PF5	Khsrp	0.343911	0.463554	0.961739	-0.0562819	0.63963	0.194071				O55173	Pdpk1	0.301365	0.520907	0.942685	-0.0851518	0.536433	0.270485				Q66H61	Qars	0.297077	0.527131	1.05026	0.0707405	0.538149	0.269098				Q9JI92	Sdcbp	0.318016	0.497551	1.07494	0.104261	0.586768	0.231534				P17955	Nup62	0.260038	0.584962	1.18716	0.247512
P97546	Nptn	0.345031	0.462141	0.95187	-0.0711638	0.641155	0.193037				P07722	Mag	0.301555	0.520634	0.873302	-0.195447	0.536433	0.270485				Q5XI72	Eif4h	0.297441	0.5266	0.940808	-0.0880285	0.53834	0.268944				Q9ERB4	Vcan	0.318263	0.497213	0.942153	-0.085967	0.586768	0.231534				Q9JHB5	Tsnax	0.260262	0.584589	1.14568	0.19621
Q9WV25	Puf60	0.345331	0.461765	0.932962	-0.10011	0.641156	0.193037				Q6AYT7	Abhd12	0.302059	0.519909	0.9333	-0.0995871	0.536863	0.270137				P63142	Kcna2	0.297836	0.526023	0.888999	-0.169747	0.538587	0.268744				Q00954	Scn1b	0.320414	0.494289	0.88034	-0.183867	0.590221	0.228985				P42264	Grik3	0.261189	0.583046	1.14317	0.193044
O35180	Sh3gl3	0.346579	0.460198	1.0748	0.104069	0.641913	0.192524				O08839	Bin1	0.302838	0.51879	0.938818	-0.0910819	0.537116	0.269932				Q9JHY2	Sfxn3	0.298401	0.5252	0.956137	-0.0647105	0.53914	0.268298				O88884	Akap1	0.321999	0.492146	1.0736	0.102455	0.592626	0.227219				P12007	Ivd	0.262602	0.580703	1.04269	0.0603078
D4AAT7	Naxd	0.34714	0.459495	1.05206	0.073213	0.641913	0.192524				Q8R1R5	Cd99l2	0.302992	0.518569	1.07926	0.110045	0.537116	0.269932				P61354	Rpl27	0.298959	0.524388	1.0399	0.0564511	0.539681	0.267863				Q08163	Cap1	0.322567	0.49138	1.03264	0.0463311	0.593157	0.22683				P09811	Pygl	0.262996	0.580051	1.07055	0.0983494
Q68FX9	Sirt5	0.347329	0.459258	1.03834	0.0542737	0.641913	0.192524				P04692	Tpm1	0.303087	0.518432	0.955863	-0.0651236	0.537116	0.269932				Q1WIM1	Cadm4	0.299918	0.522998	0.919281	-0.121423	0.540943	0.266848				P45479	Ppt1	0.323288	0.49041	1.08719	0.120604	0.593864	0.226313				B0BN93	Psmd13	0.26315	0.579796	1.05714	0.0801703
P13676	Apeh	0.347426	0.459137	1.05243	0.0737265	0.641913	0.192524				Q64232	Tecr	0.303251	0.518198	0.908469	-0.13849	0.537116	0.269932				Q9JLA3	Uggt1	0.300978	0.521466	1.05649	0.0792728	0.541607	0.266316				Q63377	Atp1b3	0.323511	0.490111	0.927324	-0.108855	0.593864	0.226313				P62828	Ran	0.263335	0.579492	0.962232	-0.0555431
Q5FWU3	Atg9a	0.347663	0.458842	1.05596	0.0785526	0.641913	0.192524				P20171	Hras	0.304499	0.516414	0.936685	-0.094364	0.538861	0.268524				P97738	Nptx2	0.301144	0.521226	0.896575	-0.157503	0.541607	0.266316				P97577	Fez1	0.324612	0.488636	1.13827	0.186848	0.59537	0.225213				Q63553	Snrk	0.2637	0.57889	1.29177	0.369352
Q07936	Anxa2	0.347909	0.458534	1.06341	0.0887042	0.641913	0.192524				P49816	Tsc2	0.304857	0.515903	1.09864	0.135717	0.539028	0.268388				P49911	Anp32a	0.301159	0.521205	1.04203	0.0594031	0.541607	0.266316				P50137	Tkt	0.325122	0.487954	0.959454	-0.059714	0.595566	0.22507				P43245	Abcb1	0.265219	0.576396	1.09738	0.134062
Q9Z311	Mecr	0.348118	0.458274	1.10293	0.141339	0.641913	0.192524				P07897	Acan	0.305818	0.514537	1.26996	0.344785	0.540261	0.267396				P14562	Lamp1	0.301326	0.520964	0.926027	-0.110874	0.541607	0.266316				O08838	Amph	0.32528	0.487743	0.955045	-0.0663589	0.595566	0.22507				Q6GQP4	Rab31	0.265815	0.575421	0.951887	-0.0711383
Q5M7A4	Uba5	0.348392	0.457932	1.0438	0.0618514	0.641913	0.192524				P06302	Ptma	0.306357	0.513773	0.879941	-0.184521	0.540747	0.267006				O08838	Amph	0.302451	0.519346	0.959416	-0.0597717	0.54316	0.265072				Q8CFN2	Cdc42	0.325757	0.487106	0.953793	-0.0682517	0.595925	0.224809				Q5M827	Pir	0.265994	0.575128	1.1277	0.17339
P85968	Pgd	0.34844	0.457872	0.97323	-0.0391469	0.641913	0.192524				O89046	Coro1b	0.307059	0.512779	0.943935	-0.0832404	0.541519	0.266386				P04639	Apoa1	0.302978	0.518589	1.28964	0.366969	0.543638	0.26469				P62815	Atp6v1b2	0.326092	0.486659	0.966773	-0.0487507	0.596024	0.224736				Q9ES73	Maged1	0.267153	0.57324	1.08767	0.121242
P49088	Asns	0.350179	0.45571	0.872158	-0.197338	0.644406	0.19084				Q9Z1A6	Hdlbp	0.308906	0.510173	1.04445	0.0627451	0.544307	0.264156				P23514	Copb1	0.303334	0.518079	1.08189	0.11356	0.543808	0.264554				P04692	Tpm1	0.326542	0.486061	1.0541	0.0760078	0.596333	0.224511				P49187	Mapk10	0.267741	0.572285	1.0707	0.0985539
P54748	Pde4a	0.350396	0.455441	0.926034	-0.110863	0.644406	0.19084				Q6MG48	Prrc2a	0.311902	0.505982	1.11519	0.157294	0.54866	0.260697				P09456	Prkar1a	0.303932	0.517223	0.937512	-0.0930915	0.544412	0.264072				P08050	Gja1	0.32707	0.485359	0.916585	-0.12566	0.596783	0.224183				Q00715	1	0.268246	0.571466	0.931069	-0.10304
Q5U2U2	Crkl	0.350951	0.454754	1.03927	0.0555699	0.644426	0.190827				Q06486	Csnk1d	0.312015	0.505824	0.930782	-0.103484	0.54866	0.260697				Q5XI79	Ndufaf7	0.304716	0.516105	0.904728	-0.144444	0.545347	0.263327				P09811	Pygl	0.328216	0.483841	1.0695	0.0969334	0.59836	0.223038				Q9Z244	Gmpr	0.269766	0.569013	1.05845	0.0819556
Q9Z1M9	Smc1a	0.351427	0.454165	0.896728	-0.157257	0.644426	0.190827				P42346	Mtor	0.312363	0.50534	1.0392	0.0554705	0.54866	0.260697				P19804	Nme2	0.307032	0.512816	0.966586	-0.0490298	0.549013	0.260417				P62963	Pfn1	0.329267	0.482452	1.04365	0.0616392	0.599366	0.222308				Q5M9F8	Scyl1	0.270145	0.568403	0.903226	-0.146841
O35783	Calu	0.351485	0.454094	1.0994	0.136718	0.644426	0.190827				Q09167	Srsf5	0.312448	0.505223	0.939609	-0.0898679	0.54866	0.260697				P84817	Fis1	0.307324	0.512404	1.06444	0.0900919	0.549013	0.260417				B0BNA7	Eif3i	0.329333	0.482364	0.905839	-0.142674	0.599366	0.222308				O88954	Mpp3	0.270231	0.568265	1.06148	0.0860773
P47709	Rph3a	0.351612	0.453937	1.03032	0.0430942	0.644426	0.190827				Q99JD4	Clasp2	0.31288	0.504622	0.966698	-0.0488636	0.548948	0.260469				B2RYM5	Brcc3	0.307555	0.512077	1.11739	0.160129	0.549013	0.260417				P31596	Slc1a2	0.330679	0.480593	0.961734	-0.0562905	0.600254	0.221665				P49242	Rps3a	0.271227	0.566667	1.05395	0.0758073
P50904	Rasa1	0.352231	0.453172	0.941029	-0.0876885	0.645008	0.190435				O35550	Rabep1	0.313352	0.503967	1.03948	0.0558689	0.549305	0.260186				P39069	Ak1	0.308492	0.510756	1.09057	0.125082	0.550215	0.259468				Q9JID2	Gna11	0.330774	0.480469	1.04192	0.059243	0.600254	0.221665				P63004	Pafah1b1	0.271377	0.566427	1.04198	0.0593254
Q6QLM7	Kif5a	0.353402	0.451731	0.923432	-0.114922	0.646417	0.189487				Q6P6S0	Snap47	0.313995	0.503077	0.911427	-0.133801	0.549503	0.26003				Q496Z0	Elp2	0.309121	0.509872	1.0593	0.0831169	0.550865	0.258955				P13084	Npm1	0.330894	0.480311	1.08623	0.119333	0.600254	0.221665				P13596	Ncam1	0.271791	0.565765	0.965554	-0.0505715
Q5U2U7	Rnmt	0.353605	0.451481	0.870885	-0.199446	0.646417	0.189487				Q5HZA4	Lysmd1	0.314212	0.502778	1.04856	0.068409	0.549503	0.26003				Q4KLF8	Arpc5	0.309841	0.508861	0.93364	-0.0990618	0.551676	0.258316				Q5RJP0	Akr1b7	0.330952	0.480236	0.587218	-0.768031	0.600254	0.221665				P46933	Apbb1	0.27199	0.565447	0.939491	-0.0900486
Q6P799	Sars	0.354747	0.450081	0.960333	-0.058394	0.647951	0.188458				Q6AYK6	Cacybp	0.314368	0.502561	0.963151	-0.0541665	0.549503	0.26003				O35824	Dnaja2	0.310302	0.508215	1.02209	0.0315185	0.552025	0.258041				Q6AY84	Scrn1	0.332154	0.47866	0.973976	-0.0380416	0.601919	0.220462				Q792I0	Lin7c	0.272128	0.565227	1.05009	0.070511
Q9QUH6	Syngap1	0.355928	0.448637	0.945854	-0.0803108	0.649196	0.187624				Q5I6B8	Pip5k1c	0.31492	0.5018	1.03313	0.0470231	0.549503	0.26003				Q5HZY2	Sar1b	0.311682	0.506289	1.28944	0.366739	0.553791	0.256654				Q9JI15	Camk2n1	0.33336	0.477086	0.880495	-0.183614	0.602922	0.219739				P86252	Pura	0.272776	0.564194	0.880753	-0.183191
A2VCX1	Tiprl	0.356354	0.448118	0.956282	-0.064492	0.649196	0.187624				P97756	Camkk1	0.314982	0.501715	1.04842	0.0682143	0.549503	0.26003				Q5PQL7	Itm2c	0.311836	0.506073	1.07528	0.104715	0.553791	0.256654				Q9JKE3	Scamp5	0.333477	0.476934	1.08584	0.118814	0.602922	0.219739				Q5PQV5	Tpbg	0.273035	0.563781	0.86184	-0.214508
Q5XFW8	Sec13	0.356367	0.448102	0.897153	-0.156574	0.649196	0.187624				P31977	Ezr	0.315075	0.501586	0.936742	-0.0942771	0.549503	0.26003				P16970	Abcd3	0.312092	0.505717	0.893751	-0.162055	0.553791	0.256654				P35745	Acyp2	0.33356	0.476826	0.949116	-0.0753436	0.602922	0.219739				P35280	Rab8a	0.273185	0.563543	1.14508	0.195446
Q9QUL6	Nsf	0.356892	0.447463	0.970714	-0.0428822	0.649196	0.187624				Q6AY56	Tuba8	0.315737	0.500674	1.12757	0.173214	0.550189	0.259488				P07895	Sod2	0.312823	0.504702	1.047	0.0662655	0.554615	0.256008				Q9ESS6	Bcam	0.334147	0.476063	1.04978	0.0700837	0.603469	0.219345				A1L1K8	Habp4	0.273271	0.563407	0.784163	-0.350775
P07936	Gap43	0.356946	0.447397	0.954677	-0.066916	0.649196	0.187624				Q5XIK2	Tmx2	0.316006	0.500304	1.07628	0.10606	0.550189	0.259488				P35289	Rab15	0.313594	0.503632	0.937403	-0.0932594	0.555509	0.255309				Q68FY1	Nup35	0.334891	0.475097	1.20052	0.263654	0.604299	0.218748				Q9JMJ4	Prpf19	0.273605	0.562875	1.07585	0.105478
Q64548	Rtn1	0.357897	0.446243	1.02027	0.0289501	0.650372	0.186838				Q07647	Slc2a3	0.317368	0.498437	0.964966	-0.0514501	0.551826	0.258198				Q6UPE1	Etfdh	0.314053	0.502997	1.07131	0.0993716	0.55585	0.255043				Q5I0G4	Gars	0.336123	0.473502	1.03251	0.0461552	0.604374	0.218694				O08836	Igbp1	0.274016	0.562223	1.05181	0.0728696
Q62835	Rabep2	0.358528	0.445477	1.22682	0.294921	0.650966	0.186442				P02651	Apoa4	0.317485	0.498277	1.1625	0.217232	0.551826	0.258198				D3ZD32	Chd5	0.314975	0.501724	1.10255	0.140844	0.556361	0.254644				P62718	Rpl18a	0.337013	0.472353	0.91645	-0.125871	0.604374	0.218694				Q5XIC1	Gmppa	0.274116	0.562066	1.02919	0.0415115
P19511	Atp5f1	0.359233	0.444624	1.05669	0.0795573	0.651059	0.18638				Q9JKE3	Scamp5	0.318651	0.496684	1.06404	0.0895477	0.553382	0.256975				Q68FU3	Etfb	0.314982	0.501714	0.95202	-0.0709359	0.556361	0.254644				P10111	Ppia	0.33716	0.472164	1.04127	0.0583408	0.604374	0.218694				P63159	Hmgb1	0.274523	0.561421	0.925985	-0.110939
Q99P39	Nfs1	0.359379	0.444447	1.11019	0.15081	0.651059	0.18638				P83868	Ptges3	0.319041	0.496153	1.04231	0.0597856	0.55359	0.256812				D4A055	Cacnb4	0.315601	0.500861	1.09613	0.132424	0.556361	0.254644				P20280	Rpl21	0.337273	0.472019	0.945135	-0.0814076	0.604374	0.218694				Q9WUL0	Top1	0.274751	0.561061	0.929891	-0.104867
Q5RJK8	Acbd6	0.359789	0.443952	0.972603	-0.0400774	0.651059	0.18638				O08836	Igbp1	0.319472	0.495567	0.959338	-0.0598885	0.553869	0.256593				P53987	Slc16a1	0.315715	0.500705	0.938467	-0.0916227	0.556361	0.254644				O08654	2	0.337282	0.472006	0.939397	-0.0901932	0.604374	0.218694				Q64591	Decr1	0.275341	0.560129	1.10389	0.142592
P04785	P4hb	0.359797	0.443942	0.970734	-0.0428522	0.651059	0.18638				P63086	Mapk1	0.319749	0.495191	0.959116	-0.0602227	0.55388	0.256584				Q6AYP5	Cadm1	0.315848	0.500522	1.04034	0.0570523	0.556361	0.254644				Q4KLZ6	Tkfc	0.337378	0.471883	0.83011	-0.268625	0.604374	0.218694				Q6UPE1	Etfdh	0.275834	0.559353	1.04867	0.0685675
Q68FP1	Gsn	0.36204	0.441244	0.932378	-0.101014	0.654564	0.184048				Q568Z1	Fam131b	0.320272	0.494481	0.932047	-0.101525	0.554317	0.256242				Q9ESR9	Abca2	0.315944	0.50039	0.905852	-0.142653	0.556361	0.254644				Q8VIL3	Zwint	0.337621	0.471571	0.909829	-0.136333	0.604374	0.218694				P20171	Hras	0.275976	0.559128	0.944751	-0.0819934
Q00954	Scn1b	0.362367	0.440851	1.07339	0.102171	0.654602	0.184023				P61212	Arl1	0.320587	0.494054	0.847749	-0.23829	0.554393	0.256182				O08836	Igbp1	0.316486	0.499646	1.03055	0.0434104	0.556844	0.254266				P11275	Camk2a	0.337654	0.471528	0.947932	-0.0771443	0.604374	0.218694				Q8CG45	Akr7a2	0.277365	0.556948	0.961453	-0.0567124
P80254	Ddt	0.363771	0.439172	1.04157	0.0587628	0.656584	0.18271				O08618	Prpsap2	0.321612	0.492668	1.04716	0.0664874	0.555259	0.255504				Q8K4M9	Osbpl1a	0.317864	0.497759	0.930868	-0.103352	0.558797	0.252746				Q6AY12	Cyb5r2	0.338099	0.470956	0.829891	-0.269006	0.604374	0.218694				Q562C6	Lztfl1	0.27798	0.555987	0.958886	-0.0605689
P40241	Cd9	0.365111	0.437575	0.913631	-0.130316	0.658447	0.181479				Q9JHU0	Dpysl5	0.32163	0.492644	1.04655	0.0656374	0.555259	0.255504				P09812	Pygm	0.318587	0.496772	0.932556	-0.100737	0.559486	0.252211				P05708	Hk1	0.338325	0.470666	1.02675	0.0380852	0.604374	0.218694				D3ZD32	Chd5	0.278321	0.555454	1.09749	0.134204
Q56A18	Smarce1	0.365848	0.436699	1.04961	0.0698471	0.659201	0.180982				O54861	Sort1	0.321994	0.492152	1.05912	0.0828666	0.555419	0.255379				Q5FVJ0	Rufy3	0.318793	0.496491	0.976044	-0.0349824	0.559486	0.252211				Q9JHW0	Psmb7	0.338346	0.470639	0.92107	-0.118617	0.604374	0.218694				Q9WV97	Timm9	0.27917	0.554131	0.8917	-0.165369
P52504	Ndufs6	0.366146	0.436346	1.04413	0.0623056	0.659201	0.180982				Q5BJP3	Ufm1	0.322462	0.491522	0.929586	-0.10534	0.555597	0.25524				P97878	Exoc5	0.319399	0.495667	1.06669	0.0931468	0.560077	0.251752				Q6MG06	Gnl1	0.338372	0.470605	1.07159	0.0997519	0.604374	0.218694				P26819	Grk3	0.279216	0.55406	0.863692	-0.211411
A0JPJ7	Ola1	0.36732	0.434955	0.965255	-0.0510174	0.660258	0.180287				A0A096MJZ0	Dnal1	0.32264	0.491282	1.07371	0.102599	0.555597	0.25524				P13638	Atp1b2	0.320682	0.493925	0.945317	-0.0811296	0.561854	0.250376				P97837	Dlgap2	0.338635	0.470268	1.07338	0.102167	0.604374	0.218694				P14056	Araf	0.279613	0.553442	0.940407	-0.0886429
P62246	Rps15a	0.36735	0.43492	1.06434	0.089961	0.660258	0.180287				Q9JKC9	Synrg	0.323517	0.490103	1.05196	0.0730742	0.55664	0.254426				Q8K3P6	Slc25a25	0.320972	0.493533	1.1538	0.206394	0.56189	0.250349				Q8VHF5	Cs	0.339526	0.469127	1.03531	0.0500591	0.605455	0.217918				O08678	Mark1	0.280166	0.552585	1.12989	0.176178
B3GNI6	sep11	0.369186	0.432755	0.973268	-0.0390913	0.663	0.178486				Q63083	Nucb1	0.324518	0.488762	0.948779	-0.0758564	0.557893	0.253449				P23565	Ina	0.323702	0.489854	0.916289	-0.126126	0.566193	0.247035				O09175	Rnpep	0.340116	0.468373	1.04464	0.0630009	0.605998	0.217529				P68035	Actc1	0.280822	0.551569	0.917987	-0.123454
P09456	Prkar1a	0.369977	0.431826	0.947398	-0.0779577	0.663192	0.178361				P04797	Gapdh	0.325409	0.48757	1.03285	0.0466263	0.558046	0.25333				P13596	Ncam1	0.324589	0.488667	0.957075	-0.0632965	0.567017	0.246404				Q66H15	Rmdn3	0.34105	0.467182	0.940166	-0.089013	0.607152	0.216703				P0C089	Ptpmt1	0.281227	0.550942	1.12842	0.174309
Q5M7W5	Map4	0.370146	0.431627	0.956061	-0.0648248	0.663192	0.178361				Q00981	Uchl1	0.325508	0.487439	1.04101	0.057981	0.558046	0.25333				Q62812	Myh9	0.325098	0.487986	1.0331	0.046976	0.567017	0.246404				O35264	Pafah1b2	0.34197	0.466012	0.937186	-0.0935931	0.608279	0.215897				P70478	Apc	0.282011	0.549734	0.929985	-0.10472
P52296	Kpnb1	0.370223	0.431537	0.974288	-0.0375798	0.663192	0.178361				Q5U2Q7	Etf1	0.325942	0.486859	0.938737	-0.0912073	0.558046	0.25333				Q02253	Aldh6a1	0.325142	0.487927	1.04468	0.063067	0.567017	0.246404				Q62812	Myh9	0.342391	0.465477	0.968579	-0.046059	0.608518	0.215726				Q5SGE0	Lrpprc	0.282281	0.549318	1.04417	0.0623564
Q498R7	2	0.371075	0.430538	1.04596	0.0648342	0.664162	0.177726				Q62985	Sh2b1	0.326112	0.486633	0.929129	-0.106049	0.558046	0.25333				Q5SGE0	Lrpprc	0.325262	0.487767	1.04949	0.0696938	0.567017	0.246404				Q5FVI6	Atp6v1c1	0.343556	0.464002	1.0374	0.0529689	0.609839	0.214785				D3ZSI8	Pip5k1a	0.282882	0.548394	1.19169	0.253006
Q6AYZ1	Tuba1c	0.371499	0.430043	1.04541	0.064069	0.664184	0.177712				P20650	Ppm1a	0.326203	0.486513	1.05364	0.0753796	0.558046	0.25333				Q66HG4	Galm	0.325754	0.48711	0.943206	-0.0843556	0.5674	0.24611				Q63228	Gmfb	0.343709	0.46381	0.947032	-0.0785149	0.609839	0.214785				Q5XIF6	Tuba4a	0.283438	0.547543	0.938027	-0.0922987
Q9R0I8	Pip4k2a	0.371708	0.429798	1.06466	0.0903945	0.664184	0.177712				Q8R478	Wbp2	0.326242	0.48646	1.2889	0.366143	0.558046	0.25333				Q8R431	Mgll	0.329167	0.482584	1.06762	0.094405	0.572259	0.242407				Q6AY23	Pycr2	0.344674	0.462591	1.11455	0.156459	0.61104	0.21393				Q6MG82	Prrt1	0.283764	0.547043	0.892241	-0.164495
O35431	Apba2	0.372115	0.429323	1.06766	0.0944474	0.664356	0.177599				A0A0G2JXN2	Trim46	0.326624	0.485952	1.06603	0.092243	0.558233	0.253185				P24054	Sparcl1	0.329479	0.482172	0.857046	-0.222556	0.572259	0.242407				P11608	Mt-atp8	0.347276	0.459325	0.926768	-0.109719	0.614917	0.211184				P81799	Nagk	0.283791	0.547001	0.908086	-0.139099
P50137	Tkt	0.374026	0.427098	0.971184	-0.0421827	0.665972	0.176544				Q62967	Mvd	0.326919	0.485559	0.943478	-0.0839388	0.558271	0.253155				Q5U2R0	Mat2b	0.329699	0.481882	1.0677	0.0945094	0.572259	0.242407				Q5FWU3	Atg9a	0.34744	0.459121	0.924316	-0.113543	0.614917	0.211184				Q9QZG1	Slc22a23	0.284233	0.546326	0.92331	-0.115112
Q9JI51	Vti1a	0.3742	0.426897	1.05885	0.0825011	0.665972	0.176544				O54783	Chkb	0.329238	0.48249	1.3744	0.458806	0.561129	0.250937				Q3T1J1	Eif5a	0.330016	0.481465	0.942704	-0.0851232	0.572259	0.242407				Q9Z2S9	Flot2	0.349099	0.457051	1.06067	0.0849705	0.616921	0.209771				Q6AY12	Cyb5r2	0.285282	0.544726	1.16181	0.216373
Q62936	Dlg3	0.374227	0.426865	0.949629	-0.0745636	0.665972	0.176544				Q7TP36	Shroom2	0.329354	0.482337	0.968809	-0.0457162	0.561129	0.250937				P31016	Dlg4	0.330217	0.4812	1.05591	0.0784862	0.572259	0.242407				P19527	Nefl	0.349715	0.456285	0.887612	-0.171999	0.616921	0.209771				P00787	Ctsb	0.286277	0.543214	1.05143	0.0723531
P83953	Kpna1	0.374398	0.426666	1.22806	0.296378	0.665972	0.176544				Q63228	Gmfb	0.329415	0.482257	0.949518	-0.0747333	0.561129	0.250937				P42264	Grik3	0.330421	0.480933	1.2153	0.281309	0.572259	0.242407				A2VCX1	Tiprl	0.349749	0.456244	0.956124	-0.0647297	0.616921	0.209771				P02680	Fgg	0.287189	0.541832	0.890492	-0.167326
Q01177	Plg	0.374577	0.426459	0.887613	-0.171998	0.665972	0.176544				B0LT89	Stk24	0.329735	0.481835	1.06303	0.0881847	0.561207	0.250877				Q66H20	Ptbp2	0.330636	0.480651	1.05446	0.0765009	0.572259	0.242407				O08839	Bin1	0.350143	0.455755	0.944448	-0.0824569	0.616921	0.209771				Q62985	Sh2b1	0.287329	0.541621	0.926727	-0.109784
P10688	Plcd1	0.37501	0.425958	1.07824	0.108683	0.666047	0.176495				Q9WUD2	Trpv2	0.331308	0.479769	0.907556	-0.139942	0.562774	0.249666				Q920A6	Scpep1	0.330741	0.480512	1.09289	0.128142	0.572259	0.242407				P70580	Pgrmc1	0.350147	0.455749	1.04381	0.0618604	0.616921	0.209771				Q4V8C3	Eml1	0.287407	0.541502	1.08951	0.123676
Q9QYJ2	Rasa3	0.375242	0.425688	0.925192	-0.112175	0.666047	0.176495				Q64548	Rtn1	0.331353	0.479709	0.97701	-0.0335549	0.562774	0.249666				Q9Z270	Vapa	0.331511	0.479502	0.918716	-0.122309	0.572595	0.242153				P17220	Psma2	0.350828	0.454906	0.920487	-0.119531	0.616921	0.209771				P21588	Nt5e	0.287475	0.5414	1.14569	0.196214
[truncated: 898 more rows]
[truncated: 2 more columns]
