# Supplementary material for: Microbiome Depletion Increases Fentanyl Self-Administration and Alters the Striatal Proteome Through Short-Chain Fatty Acids
Source: eNeuro. 2024 Feb 9;11(2):ENEURO.0388-23.2023. doi: 10.1523/ENEURO.0388-23.2023 (PMC10875718; doi:10.1523/ENEURO.0388-23.2023)
Supplement: Table 6-2 — Full G:Profiler analysis of significantly regulated pathways in each pairwise comparison. Download Table 6-2, XLS file. [file eneuro-11-ENEURO.0388-23.2023-s005.xls]

## Sheet: Sheet1
Group	Direction	source	term_name	term_id	adjusted_p_value	negative_log10_of_adjusted_p_value	term_size	query_size	intersection_size	effective_domain_size	intersections
Abx-Sal	DOWN	KEGG	Ribosome	KEGG:03010	9.73146e-07	6.01182	158	35	9	8241	RPL19,RPS7,RPS25,RPL8,RPL10A,RPS27,RPL6,RPS2,RPL12
		GO:CC	synapse	GO:0045202	7.86888e-06	5.10409	483	13	8	9080	ATP2B4,DLGAP1,FARP1,GABRA3,YWHAG,YWHAH,CORO1A,DBNL
		GO:CC	cell junction	GO:0030054	7.98017e-06	5.09799	719	13	9	9080	ATP2B4,FABP7,DLGAP1,FARP1,GABRA3,YWHAG,YWHAH,CORO1A,DBNL
		KEGG	Coronavirus disease - COVID-19	KEGG:05171	5.22769e-05	4.28169	251	35	9	8241	RPL19,RPS7,RPS25,RPL8,RPL10A,RPS27,RPL6,RPS2,RPL12
		GO:CC	synaptic membrane	GO:0097060	0.000108552	3.96436	137	13	5	9080	ATP2B4,DLGAP1,FARP1,GABRA3,DBNL
		GO:CC	glutamatergic synapse	GO:0098978	0.000385744	3.4137	177	13	5	9080	ATP2B4,DLGAP1,FARP1,YWHAH,CORO1A
		GO:CC	postsynaptic membrane	GO:0045211	0.000841583	3.0749	92	13	4	9080	DLGAP1,FARP1,GABRA3,DBNL
		GO:CC	cell projection	GO:0042995	0.00152406	2.817	959	13	8	9080	ATP2B4,FABP7,FARP1,ACAP2,GFAP,GABRA3,CORO1A,DBNL
		GO:CC	supramolecular fiber	GO:0099512	0.00480076	2.31869	297	13	5	9080	ATP2B4,CLIP1,GFAP,CORO1A,DBNL
		GO:CC	supramolecular polymer	GO:0099081	0.00511979	2.29075	301	13	5	9080	ATP2B4,CLIP1,GFAP,CORO1A,DBNL
		GO:CC	cell leading edge	GO:0031252	0.0080656	2.09336	163	13	4	9080	ACAP2,GABRA3,CORO1A,DBNL
		GO:CC	plasma membrane bounded cell projection	GO:0120025	0.014972	1.82472	934	13	7	9080	ATP2B4,FARP1,ACAP2,GFAP,GABRA3,CORO1A,DBNL
		GO:CC	polymeric cytoskeletal fiber	GO:0099513	0.0171879	1.76478	198	13	4	9080	CLIP1,GFAP,CORO1A,DBNL
		GO:MF	actin binding	GO:0003779	0.0176068	1.75432	168	13	4	8570	YWHAG,YWHAH,CORO1A,DBNL
		GO:MF	protein domain specific binding	GO:0019904	0.0177044	1.75192	336	13	5	8570	ATP2B4,DLGAP1,YWHAG,YWHAH,DBNL
		GO:BP	trans-synaptic signaling	GO:0099537	0.0275602	1.55972	267	13	5	9115	DLGAP1,FARP1,GFAP,GABRA3,YWHAG
		GO:CC	plasma membrane region	GO:0098590	0.0310967	1.50729	440	13	5	9080	ATP2B4,DLGAP1,FARP1,GABRA3,DBNL
		GO:CC	supramolecular complex	GO:0099080	0.0331346	1.47972	446	13	5	9080	ATP2B4,CLIP1,GFAP,CORO1A,DBNL
		GO:BP	synaptic signaling	GO:0099536	0.0340851	1.46744	279	13	5	9115	DLGAP1,FARP1,GFAP,GABRA3,YWHAG
		GO:BP	dendrite development	GO:0016358	0.0360143	1.44353	134	13	4	9115	FARP1,CLIP1,YWHAH,DBNL
		GO:CC	postsynapse	GO:0098794	0.0402611	1.39511	247	13	4	9080	DLGAP1,FARP1,GABRA3,DBNL
		GO:MF	cytoskeletal protein binding	GO:0008092	0.0428427	1.36812	405	13	5	8570	CLIP1,YWHAG,YWHAH,CORO1A,DBNL
		REAC	SRP-dependent cotranslational protein targeting to membrane	REAC:R-RNO-1799339	6.76668e-05	4.16962	120	29	7	7336	RPL19,RPS7,RPL8,RPL10A,RPS27,RPL6,RPS2
		REAC	Nonsense Mediated Decay (NMD) independent of the Exon Junction Complex (EJC)	REAC:R-RNO-975956	8.01508e-05	4.09609	123	29	7	7336	RPL19,RPS7,RPL8,RPL10A,RPS27,RPL6,RPS2
		REAC	Formation of a pool of free 40S subunits	REAC:R-RNO-72689	9.97716e-05	4.00099	127	29	7	7336	RPL19,RPS7,RPL8,RPL10A,RPS27,RPL6,RPS2
		REAC	GTP hydrolysis and joining of the 60S ribosomal subunit	REAC:R-RNO-72706	0.000167229	3.77669	137	29	7	7336	RPL19,RPS7,RPL8,RPL10A,RPS27,RPL6,RPS2
		REAC	L13a-mediated translational silencing of Ceruloplasmin expression	REAC:R-RNO-156827	0.000167229	3.77669	137	29	7	7336	RPL19,RPS7,RPL8,RPL10A,RPS27,RPL6,RPS2
		REAC	Nonsense Mediated Decay (NMD) enhanced by the Exon Junction Complex (EJC)	REAC:R-RNO-975957	0.000203299	3.69186	141	29	7	7336	RPL19,RPS7,RPL8,RPL10A,RPS27,RPL6,RPS2
		REAC	Nonsense-Mediated Decay (NMD)	REAC:R-RNO-927802	0.000203299	3.69186	141	29	7	7336	RPL19,RPS7,RPL8,RPL10A,RPS27,RPL6,RPS2
		REAC	Cap-dependent Translation Initiation	REAC:R-RNO-72737	0.000213273	3.67106	142	29	7	7336	RPL19,RPS7,RPL8,RPL10A,RPS27,RPL6,RPS2
		REAC	Eukaryotic Translation Initiation	REAC:R-RNO-72613	0.000213273	3.67106	142	29	7	7336	RPL19,RPS7,RPL8,RPL10A,RPS27,RPL6,RPS2
		REAC	rRNA processing in the nucleus and cytosol	REAC:R-RNO-8868773	0.00216968	2.6636	201	29	7	7336	RPL19,RPS7,RPL8,RPL10A,RPS27,RPL6,RPS2
		REAC	rRNA processing	REAC:R-RNO-72312	0.00216968	2.6636	201	29	7	7336	RPL19,RPS7,RPL8,RPL10A,RPS27,RPL6,RPS2
		REAC	Major pathway of rRNA processing in the nucleolus and cytosol	REAC:R-RNO-6791226	0.00216968	2.6636	201	29	7	7336	RPL19,RPS7,RPL8,RPL10A,RPS27,RPL6,RPS2
		REAC	Translation	REAC:R-RNO-72766	0.00765557	2.11602	244	29	7	7336	RPL19,RPS7,RPL8,RPL10A,RPS27,RPL6,RPS2
		REAC	Neurexins and neuroligins	REAC:R-RNO-6794361	0.0156515	1.80544	21	29	3	7336	DLGAP1,SHANK2,DBNL
		KEGG	Metabolic pathways	KEGG:01100	2.87745e-15	14.541	1471	80	48	8241	BPNT1,HAGH,GOT2,AHCY,SCP2,OGDH,NDUFA10,MDH2,NDUFS1,FH,DLST,ALDH6A1,HSD17B10,HADHB,GSR,MTND5,UQCRC1,PDHA1,PCCA,BDH1,NDUFS2,IDH3B,NDUFA9,SPR,ACSL1,ALDH2,GPX1,UQCRC2,ACO2,GSTO1,GPHN,SDHB,PCCB,PC,MTCO2,CDIPT,PYGL,MCCC2,HIBCH,KYAT1,COQ3,PDXK,MCCC1,ALDH1B1,ABAT,PDE1B,ALDH1A1,TH
		GO:CC	mitochondrion	GO:0005739	9.97718e-12	11.001	698	22	16	9080	GOT2,FH,ATAD3,CYCS,BAG5,ACSL1,ABCB8,ACO2,ARMCX3,AIFM1,MTCO2,COQ3,CRAT,SLC25A5,ABAT,D2HGDH
	UP	KEGG	Valine, leucine and isoleucine degradation	KEGG:00280	1.5843e-10	9.80016	53	80	11	8241	ALDH6A1,HSD17B10,HADHB,PCCA,ALDH2,PCCB,MCCC2,HIBCH,MCCC1,ALDH1B1,ABAT
		KEGG	Carbon metabolism	KEGG:01200	2.69435e-10	9.56955	115	80	14	8241	GOT2,OGDH,MDH2,FH,DLST,ALDH6A1,PDHA1,PCCA,IDH3B,ACO2,SDHB,PCCB,PC,HIBCH
		KEGG	Citrate cycle (TCA cycle)	KEGG:00020	4.761e-10	9.3223	30	80	9	8241	OGDH,MDH2,FH,DLST,PDHA1,IDH3B,ACO2,SDHB,PC
		KEGG	Diabetic cardiomyopathy	KEGG:05415	6.72704e-08	7.17218	205	80	15	8241	VDAC1,VDAC2,NDUFA10,NDUFS1,GSR,MTND5,UQCRC1,PDHA1,NDUFS2,NDUFA9,UQCRC2,PDK2,SDHB,MTCO2,SLC25A5
		KEGG	Parkinson disease	KEGG:05012	7.43716e-07	6.12859	244	80	15	8241	VDAC1,VDAC2,NDUFA10,NDUFS1,CYCS,MTND5,UQCRC1,ITPR1,NDUFS2,NDUFA9,UQCRC2,SDHB,MTCO2,SLC25A5,TH
		KEGG	Prion disease	KEGG:05020	2.50735e-06	5.60079	267	80	15	8241	CSNK2A1,VDAC1,VDAC2,NDUFA10,NDUFS1,CYCS,MTND5,UQCRC1,ITPR1,NDUFS2,NDUFA9,UQCRC2,SDHB,MTCO2,SLC25A5
		KEGG	Huntington disease	KEGG:05016	7.85862e-06	5.10465	291	80	15	8241	VDAC1,VDAC2,NDUFA10,NDUFS1,CYCS,MTND5,UQCRC1,ITPR1,NDUFS2,NDUFA9,GPX1,UQCRC2,SDHB,MTCO2,SLC25A5
		KEGG	Pyruvate metabolism	KEGG:00620	8.72222e-06	5.05937	41	80	7	8241	HAGH,MDH2,FH,PDHA1,ALDH2,PC,ALDH1B1
		KEGG	Alzheimer disease	KEGG:05010	2.30904e-05	4.63657	362	80	16	8241	CSNK2A1,VDAC1,VDAC2,NDUFA10,NDUFS1,HSD17B10,CYCS,MTND5,UQCRC1,ITPR1,NDUFS2,NDUFA9,UQCRC2,SDHB,MTCO2,SLC25A5
		GO:CC	mitochondrial envelope	GO:0005740	4.19354e-05	4.37742	297	22	8	9080	GOT2,CYCS,ACSL1,ABCB8,ARMCX3,AIFM1,MTCO2,SLC25A5
		KEGG	Pathways of neurodegeneration - multiple diseases	KEGG:05022	0.000112345	3.94945	459	80	17	8241	CSNK2A1,VDAC1,VDAC2,NDUFA10,NDUFS1,HSD17B10,CYCS,MTND5,UQCRC1,ITPR1,NDUFS2,NDUFA9,GPX1,UQCRC2,SDHB,MTCO2,SLC25A5
		KEGG	Oxidative phosphorylation	KEGG:00190	0.000380738	3.41937	132	80	9	8241	NDUFA10,NDUFS1,MTND5,UQCRC1,NDUFS2,NDUFA9,UQCRC2,SDHB,MTCO2
		KEGG	beta-Alanine metabolism	KEGG:00410	0.000421873	3.37482	27	80	5	8241	ALDH6A1,ALDH2,HIBCH,ALDH1B1,ABAT
		GO:CC	envelope	GO:0031975	0.000715342	3.14549	432	22	8	9080	GOT2,CYCS,ACSL1,ABCB8,ARMCX3,AIFM1,MTCO2,SLC25A5
		GO:CC	organelle envelope	GO:0031967	0.000715342	3.14549	432	22	8	9080	GOT2,CYCS,ACSL1,ABCB8,ARMCX3,AIFM1,MTCO2,SLC25A5
		KEGG	Non-alcoholic fatty liver disease	KEGG:04932	0.00108142	2.96601	150	80	9	8241	NDUFA10,NDUFS1,CYCS,UQCRC1,NDUFS2,NDUFA9,UQCRC2,SDHB,MTCO2
		KEGG	Propanoate metabolism	KEGG:00640	0.001185	2.92628	33	80	5	8241	ALDH6A1,PCCA,PCCB,HIBCH,ABAT
		GO:CC	mitochondrial membrane	GO:0031966	0.00451766	2.34509	262	22	6	9080	GOT2,ACSL1,ABCB8,ARMCX3,MTCO2,SLC25A5
		KEGG	Thermogenesis	KEGG:04714	0.0047333	2.32484	225	80	10	8241	NDUFA10,NDUFS1,MTND5,UQCRC1,NDUFS2,NDUFA9,ACSL1,UQCRC2,SDHB,MTCO2
		KEGG	Amyotrophic lateral sclerosis	KEGG:05014	0.010855	1.96437	352	80	12	8241	VDAC1,NDUFA10,NDUFS1,CYCS,MTND5,UQCRC1,NDUFS2,NDUFA9,GPX1,UQCRC2,SDHB,MTCO2
		KEGG	Cardiac muscle contraction	KEGG:04260	0.0133781	1.87361	85	80	6	8241	UQCRC1,UQCRC2,CACNB4,MTCO2,CACNA2D2,CACNA2D3
		KEGG	Glyoxylate and dicarboxylate metabolism	KEGG:00630	0.017258	1.76301	31	80	4	8241	MDH2,PCCA,ACO2,PCCB
		GO:BP	fumarate metabolic process	GO:0006106	0.0246551	1.60809	3	23	2	9115	GOT2,FH
		GO:MF	hydro-lyase activity	GO:0016836	0.0250358	1.60144	35	22	3	8570	FAHD2,FH,ACO2
		GO:MF	catalytic activity	GO:0003824	0.0313662	1.50354	2421	22	15	8570	BPNT1,GOT2,CSNK2A1,FAHD2,FH,ACSL1,ACO2,ILK,AIFM1,MTCO2,CDIPT,COQ3,CRAT,ABAT,D2HGDH
		GO:BP	small molecule metabolic process	GO:0044281	0.0352643	1.45266	697	23	9	9115	GOT2,FH,ACSL1,ACO2,CACNB4,MTCO2,COQ3,CRAT,ABAT
		GO:MF	carbon-oxygen lyase activity	GO:0016835	0.0374796	1.4262	40	22	3	8570	FAHD2,FH,ACO2
		GO:CC	cytoplasm	GO:0005737	0.0389445	1.40955	4901	22	20	9080	GOT2,CSNK2A1,FH,ATAD3,CYCS,BAG5,ACSL1,ABCB8,ACO2,ARMCX3,CACNB4,ILK,AIFM1,MTCO2,CDIPT,COQ3,CRAT,SLC25A5,ABAT,D2HGDH
		KEGG	Retrograde endocannabinoid signaling	KEGG:04723	0.0451468	1.34537	148	80	7	8241	NDUFA10,NDUFS1,MTND5,ITPR1,NDUFS2,NDUFA9,GNG7
		REAC	The citric acid (TCA) cycle and respiratory electron transport	REAC:R-RNO-1428517	7.89175e-11	10.1028	113	50	13	7336	OGDH,VDAC1,NDUFA10,MDH2,NDUFS1,FH,MTND5,NDUFS2,IDH3B,NDUFA9,ACO2,SDHB,D2HGDH
		REAC	Metabolism	REAC:R-RNO-1430728	1.21726e-09	8.91462	1314	50	31	7336	BPNT1,GOT2,AHCY,CSNK2A1,OGDH,VDAC1,NDUFA10,MDH2,NDUFS1,FH,ECHS1,HADHB,MTND5,NDUFS2,IDH3B,THEM4,NDUFA9,SPR,ACSL1,ACO2,SDHB,PC,CDIPT,PYGL,MCCC2,HIBCH,COQ3,CRAT,EPHX1,D2HGDH,TH
		REAC	Pyruvate metabolism and Citric Acid (TCA) cycle	REAC:R-RNO-71406	1.39762e-08	7.85461	35	50	8	7336	OGDH,VDAC1,MDH2,FH,IDH3B,ACO2,SDHB,D2HGDH
		REAC	Citric acid cycle (TCA cycle)	REAC:R-RNO-71403	2.26339e-07	6.64524	17	50	6	7336	OGDH,MDH2,FH,IDH3B,ACO2,SDHB
		REAC	Complex I biogenesis	REAC:R-RNO-6799198	0.00927522	2.03268	56	50	5	7336	NDUFA10,NDUFS1,MTND5,NDUFS2,NDUFA9
		REAC	Respiratory electron transport	REAC:R-RNO-611105	0.0119712	1.92186	59	50	5	7336	NDUFA10,NDUFS1,MTND5,NDUFS2,NDUFA9
		REAC	Respiratory electron transport, ATP synthesis by chemiosmotic coupling, and heat production by uncoupling proteins.	REAC:R-RNO-163200	0.0458041	1.3391	78	50	5	7336	NDUFA10,NDUFS1,MTND5,NDUFS2,NDUFA9
H2O-FR1	DOWN	GO:CC	site of polarized growth	GO:0030427	7.53213e-07	6.12308	82	17	6	9080	RTN4,PTK2B,APP,ARHGEF7,YWHAE,DBNL
		GO:CC	astrocyte projection	GO:0097449	2.77682e-05	4.55645	7	17	3	9080	GFAP,AQP4,APP
		GO:CC	growth cone	GO:0030426	3.65693e-05	4.43688	79	17	5	9080	RTN4,PTK2B,APP,ARHGEF7,YWHAE
		GO:CC	synapse	GO:0045202	0.00014053	3.85223	483	17	8	9080	FARP1,RTN4,PTK2B,APP,ARHGEF7,YWHAQ,YWHAE,DBNL
		GO:CC	plasma membrane bounded cell projection	GO:0120025	0.000183169	3.73715	934	17	10	9080	ACAP2,FARP1,GFAP,AQP4,RTN4,PTK2B,APP,ARHGEF7,YWHAE,DBNL
		GO:CC	glial cell projection	GO:0097386	0.000225335	3.64717	13	17	3	9080	GFAP,AQP4,APP
		GO:CC	cell junction	GO:0030054	0.000231868	3.63476	719	17	9	9080	FARP1,AQP4,RTN4,PTK2B,APP,ARHGEF7,YWHAQ,YWHAE,DBNL
		GO:CC	cell projection	GO:0042995	0.000234293	3.63024	959	17	10	9080	ACAP2,FARP1,GFAP,AQP4,RTN4,PTK2B,APP,ARHGEF7,YWHAE,DBNL
		GO:CC	postsynapse	GO:0098794	0.000536469	3.27046	247	17	6	9080	FARP1,RTN4,PTK2B,APP,ARHGEF7,DBNL
		GO:CC	distal axon	GO:0150034	0.000589078	3.22983	138	17	5	9080	RTN4,PTK2B,APP,ARHGEF7,YWHAE
		GO:MF	enzyme binding	GO:0019899	0.000597222	3.22386	959	17	10	8570	ACAP2,FARP1,GFAP,GNB2,RTN4,PTK2B,APP,ARHGEF7,ADRM1,YWHAE
		GO:BP	postsynaptic cytoskeleton organization	GO:0099188	0.000681183	3.16674	9	17	3	9115	FARP1,ARHGEF7,DBNL
		GO:BP	postsynaptic actin cytoskeleton organization	GO:0098974	0.000681183	3.16674	9	17	3	9115	FARP1,ARHGEF7,DBNL
		GO:CC	cell leading edge	GO:0031252	0.00133218	2.87544	163	17	5	9080	ACAP2,PTK2B,APP,ARHGEF7,DBNL
		GO:CC	astrocyte end-foot	GO:0097450	0.00144554	2.83997	3	17	2	9080	GFAP,AQP4
		GO:CC	lamellipodium	GO:0030027	0.00145207	2.83801	76	17	4	9080	PTK2B,APP,ARHGEF7,DBNL
		GO:CC	cytoplasmic side of membrane	GO:0098562	0.00382788	2.41704	97	17	4	9080	FARP1,GFAP,GNB2,PTK2B
		GO:CC	neuron projection	GO:0043005	0.00611925	2.2133	571	17	7	9080	FARP1,RTN4,PTK2B,APP,ARHGEF7,YWHAE,DBNL
		GO:CC	somatodendritic compartment	GO:0036477	0.00630919	2.20003	380	17	6	9080	FARP1,RTN4,PTK2B,APP,ARHGEF7,DBNL
		GO:BP	gliogenesis	GO:0042063	0.00902475	2.04456	150	17	5	9115	GFAP,RTN4,PTK2B,APP,ARHGEF7
		GO:CC	axon	GO:0030424	0.0106859	1.97119	251	17	5	9080	RTN4,PTK2B,APP,ARHGEF7,YWHAE
		GO:BP	neurogenesis	GO:0022008	0.0111512	1.95268	867	17	9	9115	FARP1,GFAP,CLIP1,RTN4,PTK2B,APP,ARHGEF7,YWHAE,DBNL
		GO:CC	dendrite	GO:0030425	0.0126339	1.89846	260	17	5	9080	FARP1,RTN4,PTK2B,APP,DBNL
		GO:CC	dendritic tree	GO:0097447	0.0128663	1.89055	261	17	5	9080	FARP1,RTN4,PTK2B,APP,DBNL
		GO:BP	presynapse organization	GO:0099172	0.0141316	1.84981	23	17	3	9115	FARP1,APP,ARHGEF7
		GO:MF	GTPase binding	GO:0051020	0.0149474	1.82543	117	17	4	8570	ACAP2,FARP1,GNB2,ARHGEF7
		GO:CC	extrinsic component of cytoplasmic side of plasma membrane	GO:0031234	0.0176217	1.75395	53	17	3	9080	FARP1,GNB2,PTK2B
		GO:BP	protein-containing complex assembly	GO:0065003	0.0177165	1.75162	676	17	8	9115	CLYBL,CLIP1,AQP4,RTN4,PTK2B,ARHGEF7,ADRM1,DBNL
		GO:CC	cell body	GO:0044297	0.0188704	1.72422	283	17	5	9080	GFAP,GNB2,RTN4,PTK2B,ARHGEF7
		GO:BP	regulation of supramolecular fiber organization	GO:1902903	0.0219687	1.65819	180	17	5	9115	CLIP1,PTK2B,APP,ARHGEF7,DBNL
		GO:BP	neuron projection development	GO:0031175	0.0250826	1.60063	497	17	7	9115	FARP1,GFAP,CLIP1,RTN4,PTK2B,APP,DBNL
		GO:BP	plasma membrane bounded cell projection organization	GO:0120036	0.0315624	1.50083	731	17	8	9115	FARP1,GFAP,CLIP1,RTN4,PTK2B,APP,ARHGEF7,DBNL
		GO:MF	protein-containing complex binding	GO:0044877	0.0317589	1.49813	655	17	7	8570	GFAP,GNB2,RTN4,PTK2B,ADRM1,YWHAE,DBNL
		GO:MF	molecular function regulator	GO:0098772	0.0333555	1.47683	450	17	6	8570	ACAP2,FARP1,APP,ARHGEF7,ADRM1,YWHAE
		GO:BP	cell projection organization	GO:0030030	0.034532	1.46178	740	17	8	9115	FARP1,GFAP,CLIP1,RTN4,PTK2B,APP,ARHGEF7,DBNL
		GO:BP	positive regulation of neuron projection development	GO:0010976	0.0375123	1.42583	96	17	4	9115	CLIP1,RTN4,PTK2B,DBNL
		GO:CC	glutamatergic synapse	GO:0098978	0.0398177	1.39992	177	17	4	9080	FARP1,RTN4,PTK2B,YWHAE
		GO:BP	supramolecular fiber organization	GO:0097435	0.0408536	1.38877	351	17	6	9115	GFAP,CLIP1,PTK2B,APP,ARHGEF7,DBNL
		GO:BP	cellular component assembly	GO:0022607	0.0451903	1.34495	1325	17	10	9115	CLYBL,FARP1,CLIP1,AQP4,RTN4,PTK2B,APP,ARHGEF7,ADRM1,DBNL
		GO:MF	enzyme activator activity	GO:0008047	0.0455977	1.34106	296	17	5	8570	ACAP2,FARP1,APP,ARHGEF7,ADRM1
		GO:BP	long-term synaptic potentiation	GO:0060291	0.0471471	1.32654	34	17	3	9115	GFAP,PTK2B,APP
		GO:BP	protein-containing complex subunit organization	GO:0043933	0.0498313	1.3025	778	17	8	9115	CLYBL,CLIP1,AQP4,RTN4,PTK2B,ARHGEF7,ADRM1,DBNL
	UP	KEGG	Metabolic pathways	KEGG:01100	6.95198e-21	20.1579	1471	125	71	8241	PYGB,HAGH,ATP6V1E1,GLS,DLD,SDHA,ATP6V0A1,PFKM,PNP,NDUFA9,GOT2,CS,NDUFS1,OXCT1,COX4I1,NDUFS4,NDUFA10,IDH3A,GSTO1,NDUFV3,DLST,FH,COX7A2,ALDH4A1,IDH3G,PDHA1,MDH2,SUCLG1,IDH3B,ACSL6,HSD17B10,SDHB,GSTM3,GPHN,NDUFV2,BDH1,OGDH,CKMT1,UQCRC1,PC,NDUFS2,ACO2,MTCO2,PDXK,ALDH2,UQCRC2,PYGL,PDE4B,SPR,PCCA,COQ3,DHODH,GAD2,MCCC2,PCCB,HIBCH,MCCC1,COX5A,BCKDHA,ALDH1B1,KYAT1,ANPEP,GAD1,ABAT,DGKB,PDE1B,ADCY5,FAHD1,PD…
		KEGG	Citrate cycle (TCA cycle)	KEGG:00020	2.55584e-18	17.5925	30	125	15	8241	DLD,SDHA,CS,IDH3A,DLST,FH,IDH3G,PDHA1,MDH2,SUCLG1,IDH3B,SDHB,OGDH,PC,ACO2
		KEGG	Carbon metabolism	KEGG:01200	2.81515e-14	13.5505	115	125	20	8241	DLD,SDHA,PFKM,GOT2,CS,IDH3A,DLST,FH,IDH3G,PDHA1,MDH2,SUCLG1,IDH3B,SDHB,OGDH,PC,ACO2,PCCA,PCCB,HIBCH
		KEGG	Parkinson disease	KEGG:05012	1.5485e-12	11.8101	244	125	25	8241	SDHA,NDUFA9,NDUFS1,TRAP1,COX4I1,NDUFS4,NDUFA10,VDAC2,NDUFV3,COX7A2,SDHB,NDUFV2,ITPR1,UQCRC1,VDAC3,NDUFS2,PSMB3,MTCO2,SLC25A4,UQCRC2,COX5A,ADCY5,SLC6A3,GNAL,TH
		KEGG	Diabetic cardiomyopathy	KEGG:05415	2.48812e-10	9.60413	205	125	21	8241	SDHA,NDUFA9,NDUFS1,COX4I1,NDUFS4,NDUFA10,VDAC2,NDUFV3,COX7A2,PDHA1,SDHB,NDUFV2,UQCRC1,VDAC3,NDUFS2,MTCO2,SLC25A4,UQCRC2,MPC2,COX5A,PRKCD
		KEGG	Oxidative phosphorylation	KEGG:00190	8.97316e-10	9.04705	132	125	17	8241	ATP6V1E1,SDHA,ATP6V0A1,NDUFA9,NDUFS1,COX4I1,NDUFS4,NDUFA10,NDUFV3,COX7A2,SDHB,NDUFV2,UQCRC1,NDUFS2,MTCO2,UQCRC2,COX5A
		KEGG	Valine, leucine and isoleucine degradation	KEGG:00280	1.24799e-09	8.90379	53	125	12	8241	DLD,OXCT1,HSD17B10,ALDH2,PCCA,MCCC2,PCCB,HIBCH,MCCC1,BCKDHA,ALDH1B1,ABAT
		GO:CC	mitochondrion	GO:0005739	6.06784e-09	8.21697	698	29	16	9080	HSPD1,GOT2,COX4I1,FH,COX7A2,TSFM,ARMCX3,ACO2,MTCO2,ABCB8,AIFM1,COQ3,CRAT,COX5A,ABAT,FAHD1
		KEGG	Prion disease	KEGG:05020	3.8209e-08	7.41783	267	125	21	8241	SDHA,NDUFA9,NDUFS1,COX4I1,NDUFS4,NDUFA10,VDAC2,NDUFV3,COX7A2,SDHB,NDUFV2,ITPR1,UQCRC1,VDAC3,NDUFS2,PSMB3,MTCO2,SLC25A4,UQCRC2,COX5A,PRKCD
		KEGG	Huntington disease	KEGG:05016	1.85044e-07	6.73272	291	125	21	8241	SDHA,NDUFA9,SOD2,NDUFS1,COX4I1,NDUFS4,NDUFA10,VDAC2,NDUFV3,COX7A2,SDHB,NDUFV2,ITPR1,UQCRC1,VDAC3,NDUFS2,PSMB3,MTCO2,SLC25A4,UQCRC2,COX5A
		KEGG	Retrograde endocannabinoid signaling	KEGG:04723	4.85472e-07	6.31384	148	125	15	8241	NDUFA9,NDUFS1,GNB5,NDUFS4,NDUFA10,NDUFV3,NDUFV2,ITPR1,NDUFS2,CACNA1A,GABRA2,SLC32A1,GNG7,ADCY5,SLC17A6
		KEGG	Non-alcoholic fatty liver disease	KEGG:04932	5.84734e-07	6.23304	150	125	15	8241	SDHA,NDUFA9,NDUFS1,COX4I1,NDUFS4,NDUFA10,NDUFV3,COX7A2,SDHB,NDUFV2,UQCRC1,NDUFS2,MTCO2,UQCRC2,COX5A
		KEGG	GABAergic synapse	KEGG:04727	7.00932e-07	6.15432	89	125	12	8241	GLS,SLC12A5,GNB5,GPHN,CACNA1A,GAD2,GABRA2,SLC32A1,GAD1,ABAT,GNG7,ADCY5
		KEGG	Thermogenesis	KEGG:04714	3.78916e-06	5.42146	225	125	17	8241	SDHA,NDUFA9,NDUFS1,COX4I1,NDUFS4,NDUFA10,NDUFV3,COX7A2,ACSL6,SDHB,NDUFV2,UQCRC1,NDUFS2,MTCO2,UQCRC2,COX5A,ADCY5
		KEGG	Pathways of neurodegeneration - multiple diseases	KEGG:05022	6.70033e-06	5.1739	459	125	24	8241	SDHA,NDUFA9,NDUFS1,TRAP1,COX4I1,NDUFS4,NDUFA10,VDAC2,NDUFV3,COX7A2,HSD17B10,SDHB,NDUFV2,ITPR1,UQCRC1,VDAC3,NDUFS2,PSMB3,MTCO2,SLC25A4,UQCRC2,COX5A,SLC6A3,PDYN
		KEGG	Alzheimer disease	KEGG:05010	8.66726e-06	5.06212	362	125	21	8241	SDHA,NDUFA9,NDUFS1,COX4I1,NDUFS4,NDUFA10,VDAC2,NDUFV3,COX7A2,HSD17B10,SDHB,NDUFV2,ITPR1,UQCRC1,VDAC3,NDUFS2,PSMB3,MTCO2,SLC25A4,UQCRC2,COX5A
		KEGG	Pyruvate metabolism	KEGG:00620	1.28002e-05	4.89278	41	125	8	8241	HAGH,DLD,FH,PDHA1,MDH2,PC,ALDH2,ALDH1B1
		GO:MF	vitamin B6 binding	GO:0070279	1.37685e-05	4.86111	13	27	4	8570	GOT2,GAD2,GAD1,ABAT
		GO:MF	pyridoxal phosphate binding	GO:0030170	1.37685e-05	4.86111	13	27	4	8570	GOT2,GAD2,GAD1,ABAT
		KEGG	2-Oxocarboxylic acid metabolism	KEGG:01210	1.5727e-05	4.80335	18	125	6	8241	GOT2,CS,IDH3A,IDH3G,IDH3B,ACO2
		GO:CC	mitochondrial envelope	GO:0005740	3.9152e-05	4.40725	297	29	9	9080	HSPD1,GOT2,COX4I1,COX7A2,ARMCX3,MTCO2,ABCB8,AIFM1,COX5A
		KEGG	Propanoate metabolism	KEGG:00640	4.37604e-05	4.35892	33	125	7	8241	DLD,SUCLG1,PCCA,PCCB,HIBCH,BCKDHA,ABAT
		GO:MF	lyase activity	GO:0016829	7.54422e-05	4.12239	91	27	6	8570	FAHD2,FH,ACO2,GAD2,GAD1,FAHD1
		GO:MF	amino acid binding	GO:0016597	0.000138162	3.85961	22	27	4	8570	GOT2,DDAH1,GAD2,GAD1
		GO:BP	carboxylic acid metabolic process	GO:0019752	0.000148855	3.82724	351	30	10	9115	GOT2,DDAH1,FH,ACSL6,ACO2,GAD2,CRAT,GAD1,ABAT,APOA1
		GO:BP	oxoacid metabolic process	GO:0043436	0.000174568	3.75803	357	30	10	9115	GOT2,DDAH1,FH,ACSL6,ACO2,GAD2,CRAT,GAD1,ABAT,APOA1
		GO:CC	mitochondrial membrane	GO:0031966	0.000200617	3.69763	262	29	8	9080	HSPD1,GOT2,COX4I1,COX7A2,ARMCX3,MTCO2,ABCB8,COX5A
		KEGG	beta-Alanine metabolism	KEGG:00410	0.000224229	3.64931	27	125	6	8241	ALDH2,GAD2,HIBCH,ALDH1B1,GAD1,ABAT
		GO:BP	organic acid metabolic process	GO:0006082	0.000238028	3.62337	369	30	10	9115	GOT2,DDAH1,FH,ACSL6,ACO2,GAD2,CRAT,GAD1,ABAT,APOA1
		GO:MF	vitamin binding	GO:0019842	0.000441895	3.35468	29	27	4	8570	GOT2,GAD2,GAD1,ABAT
		GO:BP	aerobic respiration	GO:0009060	0.000457602	3.33951	86	30	6	9115	COX4I1,FH,COX7A2,ACO2,MTCO2,COX5A
		KEGG	Glyoxylate and dicarboxylate metabolism	KEGG:00630	0.000530711	3.27514	31	125	6	8241	DLD,CS,MDH2,ACO2,PCCA,PCCB
		KEGG	Morphine addiction	KEGG:05032	0.000663594	3.1781	89	125	9	8241	GNB5,PDE4B,CACNA1A,GABRA2,SLC32A1,GNG7,PDE1B,ADCY5,PDE10A
		GO:MF	small molecule binding	GO:0036094	0.00075483	3.12215	417	27	9	8570	GOT2,DDAH1,PDE4B,ABCB8,AIFM1,GAD2,GAD1,ABAT,APOA1
		GO:BP	cellular amino acid metabolic process	GO:0006520	0.000882045	3.05451	96	30	6	9115	GOT2,DDAH1,FH,GAD2,GAD1,ABAT
		GO:CC	organelle envelope	GO:0031967	0.000899977	3.04577	432	29	9	9080	HSPD1,GOT2,COX4I1,COX7A2,ARMCX3,MTCO2,ABCB8,AIFM1,COX5A
		GO:CC	envelope	GO:0031975	0.000899977	3.04577	432	29	9	9080	HSPD1,GOT2,COX4I1,COX7A2,ARMCX3,MTCO2,ABCB8,AIFM1,COX5A
		GO:CC	cytoplasm	GO:0005737	0.000979382	3.00905	4901	29	27	9080	HSPD1,GOT2,PREPL,COX4I1,FH,COX7A2,FBXL16,ACSL6,TSFM,COPG1,ARMCX3,ACO2,MTCO2,PDE4B,ABCB8,AIFM1,COQ3,GAD2,ILK,CRAT,COX5A,CALB2,GAD1,CLCN7,ABAT,APOA1,FAHD1
		KEGG	Alanine, aspartate and glutamate metabolism	KEGG:00250	0.00131951	2.87959	36	125	6	8241	GLS,GOT2,ALDH4A1,GAD2,GAD1,ABAT
		KEGG	Biosynthesis of amino acids	KEGG:01230	0.00132895	2.87649	74	125	8	8241	PFKM,GOT2,CS,IDH3A,IDH3G,IDH3B,PC,ACO2
		GO:BP	small molecule metabolic process	GO:0044281	0.0013594	2.86665	697	30	12	9115	GOT2,DDAH1,FH,ACSL6,ACO2,MTCO2,COQ3,GAD2,CRAT,GAD1,ABAT,APOA1
		KEGG	Synaptic vesicle cycle	KEGG:04721	0.00146892	2.833	75	125	8	8241	ATP6V1E1,ATP6V0A1,VAMP2,DNM3,CACNA1A,SLC32A1,SLC17A6,SLC6A3
		GO:BP	cellular respiration	GO:0045333	0.00150024	2.82384	105	30	6	9115	COX4I1,FH,COX7A2,ACO2,MTCO2,COX5A
		GO:BP	glutamine family amino acid catabolic process	GO:0009065	0.00174411	2.75843	7	30	3	9115	GOT2,DDAH1,GAD2
		GO:CC	respiratory chain complex IV	GO:0045277	0.00237914	2.62358	15	29	3	9080	COX4I1,MTCO2,COX5A
		GO:MF	glutamate decarboxylase activity	GO:0004351	0.00240183	2.61946	2	27	2	8570	GAD2,GAD1
		GO:MF	carboxy-lyase activity	GO:0016831	0.00249264	2.60334	14	27	3	8570	GAD2,GAD1,FAHD1
		KEGG	Butanoate metabolism	KEGG:00650	0.00281123	2.5511	25	125	5	8241	OXCT1,BDH1,GAD2,GAD1,ABAT
		GO:BP	glutamine family amino acid metabolic process	GO:0009064	0.00288751	2.53948	28	30	4	9115	GOT2,DDAH1,FH,GAD2
		GO:CC	mitochondrial inner membrane	GO:0005743	0.00311963	2.5059	178	29	6	9080	HSPD1,GOT2,COX4I1,COX7A2,MTCO2,COX5A
		KEGG	Cardiac muscle contraction	KEGG:04260	0.00369209	2.43273	85	125	8	8241	COX4I1,COX7A2,UQCRC1,MTCO2,UQCRC2,COX5A,CACNA2D2,CACNA2D3
		GO:BP	cellular amino acid catabolic process	GO:0009063	0.00440706	2.35585	31	30	4	9115	GOT2,DDAH1,GAD2,ABAT
		GO:MF	organic acid binding	GO:0043177	0.00443459	2.35315	51	27	4	8570	GOT2,DDAH1,GAD2,GAD1
		GO:BP	energy derivation by oxidation of organic compounds	GO:0015980	0.00525206	2.27967	130	30	6	9115	COX4I1,FH,COX7A2,ACO2,MTCO2,COX5A
		GO:CC	presynapse	GO:0098793	0.00570539	2.24371	198	29	6	9080	ATP2B1,PDE4B,GAD2,ILK,CALB2,GAD1
		GO:CC	organelle inner membrane	GO:0019866	0.00586986	2.23137	199	29	6	9080	HSPD1,GOT2,COX4I1,COX7A2,MTCO2,COX5A
		GO:CC	cytochrome complex	GO:0070069	0.00589722	2.22935	20	29	3	9080	COX4I1,MTCO2,COX5A
		KEGG	Amyotrophic lateral sclerosis	KEGG:05014	0.00705061	2.15177	352	125	16	8241	SDHA,NDUFA9,NDUFS1,COX4I1,NDUFS4,NDUFA10,NDUFV3,COX7A2,SDHB,NDUFV2,UQCRC1,NDUFS2,PSMB3,MTCO2,UQCRC2,COX5A
		GO:MF	catalytic activity	GO:0003824	0.00923121	2.03474	2421	27	18	8570	GOT2,DDAH1,PREPL,FAHD2,FH,ACSL6,ACO2,MTCO2,PDE4B,AIFM1,COQ3,GAD2,ILK,CRAT,COX5A,GAD1,ABAT,FAHD1
		GO:CC	respirasome	GO:0070469	0.0096608	2.01499	66	29	4	9080	COX4I1,COX7A2,MTCO2,COX5A
		KEGG	Dopaminergic synapse	KEGG:04728	0.0121194	1.91652	128	125	9	8241	GNB5,ITPR1,CACNA1A,GNG7,ADCY5,PPP1R1B,SLC6A3,GNAL,TH
		GO:BP	carboxylic acid catabolic process	GO:0046395	0.0122972	1.91019	86	30	5	9115	GOT2,DDAH1,GAD2,CRAT,ABAT
		GO:MF	glutamate binding	GO:0016595	0.014355	1.843	4	27	2	8570	GAD2,GAD1
		GO:BP	organic acid catabolic process	GO:0016054	0.0145559	1.83696	89	30	5	9115	GOT2,DDAH1,GAD2,CRAT,ABAT
		GO:MF	carbon-carbon lyase activity	GO:0016830	0.0153902	1.81275	25	27	3	8570	GAD2,GAD1,FAHD1
		GO:BP	gamma-aminobutyric acid metabolic process	GO:0009448	0.0163634	1.78613	2	30	2	9115	GAD1,ABAT
		GO:BP	gamma-aminobutyric acid biosynthetic process	GO:0009449	0.0163634	1.78613	2	30	2	9115	GAD1,ABAT
		GO:MF	ion binding	GO:0043167	0.0167938	1.77485	771	27	10	8570	GOT2,ACO2,PDE4B,ABCB8,AIFM1,GAD2,CALB2,GAD1,ABAT,APOA1
		KEGG	Glutamatergic synapse	KEGG:04724	0.0243906	1.61278	111	125	8	8241	GLS,GNB5,ITPR1,CACNA1A,SHANK3,GNG7,ADCY5,SLC17A6
		GO:MF	high-density lipoprotein particle binding	GO:0008035	0.0357481	1.44675	6	27	2	8570	HSPD1,APOA1
		GO:CC	inhibitory synapse	GO:0060077	0.0375103	1.42585	7	29	2	9080	GAD2,GAD1
		GO:MF	hydro-lyase activity	GO:0016836	0.0428849	1.3677	35	27	3	8570	FAHD2,FH,ACO2
		GO:BP	fumarate metabolic process	GO:0006106	0.0489896	1.3099	3	30	2	9115	GOT2,FH
		GO:BP	glutamate catabolic process	GO:0006538	0.0489896	1.3099	3	30	2	9115	GOT2,GAD2
		REAC	Branched-chain amino acid catabolism	REAC:R-RNO-70895	0.0478121	1.32046	12	70	3	7336	DLD,MCCC2,HIBCH
		REAC	Citric acid cycle (TCA cycle)	REAC:R-RNO-71403	2.45045e-12	11.6108	17	70	9	7336	DLD,SDHA,FH,MDH2,IDH3B,SDHB,OGDH,ACO2,FAHD1
		REAC	Complex I biogenesis	REAC:R-RNO-6799198	0.000235815	3.62743	56	70	7	7336	NDUFA9,NDUFS1,NDUFS4,NDUFA10,NDUFV3,NDUFV2,NDUFS2
		REAC	GABA synthesis	REAC:R-RNO-888568	0.0249336	1.60321	2	70	2	7336	GAD2,GAD1
		REAC	GABA synthesis, release, reuptake and degradation	REAC:R-RNO-888590	5.30187e-05	4.27557	15	70	5	7336	VAMP2,GAD2,SLC32A1,GAD1,ABAT
		REAC	Metabolism	REAC:R-RNO-1430728	8.9701e-09	8.0472	1314	70	37	7336	DLD,SDHA,PNP,NDUFA9,GOT2,DDAH1,NDUFS1,OXCT1,NDUFS4,ETFB,NDUFA10,NDUFV3,FH,MDH2,THEM4,IDH3B,ACSL6,SDHB,GSTM3,NDUFV2,OGDH,PC,NDUFS2,ACO2,PSMB3,PYGL,ECI2,SPR,COQ3,DHODH,MCCC2,HIBCH,CRAT,PRKAR2B,APOA1,FAHD1,TH
		REAC	Neurotransmitter release cycle	REAC:R-RNO-112310	0.00107051	2.97041	26	70	5	7336	VAMP2,GAD2,SLC32A1,GAD1,ABAT
		REAC	Pyruvate metabolism and Citric Acid (TCA) cycle	REAC:R-RNO-71406	6.21544e-09	8.20653	35	70	9	7336	DLD,SDHA,FH,MDH2,IDH3B,SDHB,OGDH,ACO2,FAHD1
		REAC	Respiratory electron transport	REAC:R-RNO-611105	1.9087e-05	4.71926	59	70	8	7336	NDUFA9,NDUFS1,NDUFS4,ETFB,NDUFA10,NDUFV3,NDUFV2,NDUFS2
		REAC	Respiratory electron transport, ATP synthesis by chemiosmotic coupling, and heat production by uncoupling proteins.	REAC:R-RNO-163200	0.000174817	3.75742	78	70	8	7336	NDUFA9,NDUFS1,NDUFS4,ETFB,NDUFA10,NDUFV3,NDUFV2,NDUFS2
		REAC	The citric acid (TCA) cycle and respiratory electron transport	REAC:R-RNO-1428517	5.01108e-14	13.3001	113	70	17	7336	DLD,SDHA,NDUFA9,NDUFS1,NDUFS4,ETFB,NDUFA10,NDUFV3,FH,MDH2,IDH3B,SDHB,NDUFV2,OGDH,NDUFS2,ACO2,FAHD1
		REAC	Transmission across Chemical Synapses	REAC:R-RNO-112315	0.0413951	1.38305	122	70	7	7336	VAMP2,GAD2,SLC32A1,PRKAR2B,GAD1,ABAT,SLC6A3
H2O-IncFR	DOWN	GO:CC	synapse	GO:0045202	1.28268e-08	7.89188	483	40	16	9080	DLGAP1,GABRA3,ATG9A,CORO1A,DCLK1,YWHAH,CACNG3,DBN1,ATP1A3,ATP2B3,ARRB1,APP,CADM3,APOE,COPS4,DBNL
		GO:CC	synaptic membrane	GO:0097060	1.18769e-06	5.9253	137	40	9	9080	DLGAP1,GABRA3,CACNG3,DBN1,ATP1A3,ATP2B3,ARRB1,CADM3,DBNL
		GO:CC	cell junction	GO:0030054	4.34517e-06	5.36199	719	40	16	9080	DLGAP1,GABRA3,ATG9A,CORO1A,DCLK1,YWHAH,CACNG3,DBN1,ATP1A3,ATP2B3,ARRB1,APP,CADM3,APOE,COPS4,DBNL
		GO:CC	neuron projection	GO:0043005	1.35411e-05	4.86835	571	40	14	9080	CTSL,GABRA3,BSG,CORO1A,DCLK1,CACNG3,DBN1,ABHD12,ATP1A3,ARRB1,APP,DCTN2,APOE,DBNL
		GO:CC	postsynapse	GO:0098794	0.000191436	3.71798	247	40	9	9080	DLGAP1,GABRA3,DCLK1,CACNG3,DBN1,ATP1A3,ARRB1,APP,DBNL
		GO:BP	locomotory behavior	GO:0007626	0.000191728	3.71732	101	37	7	9115	CEND1,DBN1,ABHD12,ATP1A3,OXR1,APP,APOE
		GO:CC	excitatory synapse	GO:0060076	0.000196069	3.70759	18	40	4	9080	CACNG3,DBN1,ATP2B3,CADM3
		GO:CC	dendrite	GO:0030425	0.000293813	3.53193	260	40	9	9080	GABRA3,CACNG3,DBN1,ABHD12,ATP1A3,ARRB1,APP,APOE,DBNL
		GO:CC	dendritic tree	GO:0097447	0.000303354	3.51805	261	40	9	9080	GABRA3,CACNG3,DBN1,ABHD12,ATP1A3,ARRB1,APP,APOE,DBNL
		GO:CC	neuron to neuron synapse	GO:0098984	0.000389747	3.40922	137	40	7	9080	DLGAP1,DCLK1,CACNG3,DBN1,ATP1A3,ARRB1,DBNL
		GO:CC	postsynaptic specialization	GO:0099572	0.000544337	3.26413	144	40	7	9080	DLGAP1,GABRA3,DCLK1,CACNG3,DBN1,ARRB1,DBNL
		GO:CC	postsynaptic membrane	GO:0045211	0.00055396	3.25652	92	40	6	9080	DLGAP1,GABRA3,CACNG3,DBN1,ARRB1,DBNL
		GO:BP	plasma membrane bounded cell projection organization	GO:0120036	0.000632465	3.19896	731	37	14	9115	FKBP1B,BSG,ARFGEF1,FNBP1L,CORO1A,DCLK1,YWHAH,DBN1,ATP1A3,MLEC,PPP2R5B,APP,APOE,DBNL
		GO:BP	cell projection organization	GO:0030030	0.000734899	3.13377	740	37	14	9115	FKBP1B,BSG,ARFGEF1,FNBP1L,CORO1A,DCLK1,YWHAH,DBN1,ATP1A3,MLEC,PPP2R5B,APP,APOE,DBNL
		GO:CC	somatodendritic compartment	GO:0036477	0.000835241	3.07819	380	40	10	9080	CTSL,GABRA3,CACNG3,DBN1,ABHD12,ATP1A3,ARRB1,APP,APOE,DBNL
		GO:CC	plasma membrane bounded cell projection	GO:0120025	0.0009589	3.01823	934	40	15	9080	CTSL,GABRA3,BSG,CORO1A,DCLK1,CACNG3,DBN1,ABHD12,ATP1A3,MLEC,ARRB1,APP,DCTN2,APOE,DBNL
		GO:CC	cell projection	GO:0042995	0.00133175	2.87558	959	40	15	9080	CTSL,GABRA3,BSG,CORO1A,DCLK1,CACNG3,DBN1,ABHD12,ATP1A3,MLEC,ARRB1,APP,DCTN2,APOE,DBNL
		GO:BP	neuron projection organization	GO:0106027	0.00148765	2.8275	46	37	5	9115	DBN1,ATP1A3,APP,APOE,DBNL
		KEGG	Ribosome	KEGG:03010	0.00194825	2.71035	158	82	9	8241	RPS21,RPS17,RPL12,RPL28,RPL13A,RPS28,RPS2,RPS27,RPL6
		GO:BP	adult locomotory behavior	GO:0008344	0.00205138	2.68795	49	37	5	9115	CEND1,ABHD12,ATP1A3,OXR1,APP
		GO:CC	glutamatergic synapse	GO:0098978	0.00213447	2.67071	177	40	7	9080	DLGAP1,CORO1A,YWHAH,CACNG3,DBN1,ATP2B3,APOE
		GO:CC	postsynaptic density	GO:0014069	0.00342877	2.46486	126	40	6	9080	DLGAP1,DCLK1,CACNG3,DBN1,ARRB1,DBNL
		GO:MF	proteoglycan binding	GO:0043394	0.00363948	2.43896	11	37	3	8570	CTSL,ATP1A3,APOE
		GO:CC	asymmetric synapse	GO:0032279	0.00392182	2.40651	129	40	6	9080	DLGAP1,DCLK1,CACNG3,DBN1,ARRB1,DBNL
		GO:CC	integral component of synaptic membrane	GO:0099699	0.00416383	2.38051	77	40	5	9080	GABRA3,CACNG3,ATP1A3,ATP2B3,CADM3
		GO:BP	receptor-mediated endocytosis	GO:0006898	0.00437131	2.35939	102	37	6	9115	CTSL,FNBP1L,LRPAP1,CACNG3,ARRB1,APOE
		GO:CC	presynapse	GO:0098793	0.00443024	2.35357	198	40	7	9080	ATG9A,YWHAH,ATP1A3,ATP2B3,APP,CADM3,COPS4
		GO:MF	low-density lipoprotein particle receptor binding	GO:0050750	0.0048382	2.31532	12	37	3	8570	LRPAP1,APP,APOE
		GO:CC	plasma membrane	GO:0005886	0.00484325	2.31486	2001	40	21	9080	CTSL,DLGAP1,PDE4D,GABRA3,BSG,ATRN,LRPAP1,GGT7,CAT,CORO1A,YWHAH,CACNG3,DBN1,ABHD12,ATP1A3,ATP2B3,ARRB1,APP,CADM3,APOE,DBNL
		GO:BP	regulation of signaling receptor activity	GO:0010469	0.00523009	2.28149	59	37	5	9115	DLGAP1,PDE4D,CACNG3,PPP2R5B,APP
		GO:MF	very-low-density lipoprotein particle receptor binding	GO:0070326	0.00552993	2.25728	2	37	2	8570	LRPAP1,APOE
		GO:CC	site of polarized growth	GO:0030427	0.0056584	2.24731	82	40	5	9080	DCLK1,DBN1,APP,DCTN2,DBNL
		GO:CC	intrinsic component of synaptic membrane	GO:0099240	0.00673697	2.17154	85	40	5	9080	GABRA3,CACNG3,ATP1A3,ATP2B3,CADM3
		GO:MF	lipoprotein particle receptor binding	GO:0070325	0.00795749	2.09922	14	37	3	8570	LRPAP1,APP,APOE
		GO:CC	transmembrane transporter complex	GO:1902495	0.0104028	1.98285	93	40	5	9080	FKBP1B,PDE4D,CACNG3,ABHD12,ATP1A3
		GO:BP	response to oxidative stress	GO:0006979	0.0118699	1.92555	186	37	7	9115	FKBP1B,ATRN,GGT7,CAT,OXR1,APP,APOE
		GO:BP	cellular catabolic process	GO:0044248	0.0124285	1.90558	937	37	14	9115	CTSL,DLGAP1,PDE4D,CCDC47,ARAF,ATG9A,FAAH,GGT7,CAT,ABHD12,ARRB1,APP,ASRGL1,APOE
		GO:BP	cellular metal ion homeostasis	GO:0006875	0.012889	1.88978	266	37	8	9115	FKBP1B,PDE4D,CCDC47,CORO1A,ATP1A3,ATP2B3,APP,APOE
		GO:BP	multicellular organismal process	GO:0032501	0.0137647	1.86123	3622	37	28	9115	CTSL,FKBP1B,DLGAP1,PDE4D,CCDC47,GABRA3,BSG,ARFGEF1,ATG9A,CEND1,ATRN,LRPAP1,GGT7,CAT,CORO1A,DCLK1,YWHAH,CACNG3,DBN1,ABHD12,ATP1A3,ATP2B3,OXR1,ARRB1,PPP2R5B,APP,APOE,DBNL
		GO:CC	transporter complex	GO:1990351	0.0140426	1.85255	99	40	5	9080	FKBP1B,PDE4D,CACNG3,ABHD12,ATP1A3
		GO:BP	catabolic process	GO:0009056	0.014156	1.84906	1090	37	15	9115	CTSL,DLGAP1,PDE4D,CCDC47,ARAF,ATG9A,FAAH,GGT7,CAT,YWHAH,ABHD12,ARRB1,APP,ASRGL1,APOE
		GO:CC	vesicle	GO:0031982	0.0156631	1.80512	769	40	12	9080	CTSL,BSG,ATG9A,CEND1,FNBP1L,LRPAP1,CORO1A,ARRB1,APP,DCTN2,APOE,COPS4
		GO:BP	cellular chemical homeostasis	GO:0055082	0.0177005	1.75201	369	37	9	9115	FKBP1B,PDE4D,CCDC47,CORO1A,ATP1A3,ATP2B3,ARRB1,APP,APOE
		GO:BP	cellular calcium ion homeostasis	GO:0006874	0.0178803	1.74763	198	37	7	9115	FKBP1B,PDE4D,CCDC47,CORO1A,ATP2B3,APP,APOE
		GO:CC	plasma membrane region	GO:0098590	0.0200978	1.69685	440	40	9	9080	DLGAP1,GABRA3,CACNG3,DBN1,ATP1A3,ATP2B3,ARRB1,CADM3,DBNL
		GO:CC	axon	GO:0030424	0.0201072	1.69665	251	40	7	9080	BSG,CORO1A,DCLK1,DBN1,ATP1A3,APP,DCTN2
		GO:BP	calcium ion homeostasis	GO:0055074	0.0203727	1.69095	202	37	7	9115	FKBP1B,PDE4D,CCDC47,CORO1A,ATP2B3,APP,APOE
		GO:BP	dendrite development	GO:0016358	0.0212152	1.67335	134	37	6	9115	DCLK1,YWHAH,DBN1,APP,APOE,DBNL
		GO:BP	localization	GO:0051179	0.0232953	1.63273	2776	37	24	9115	CTSL,FKBP1B,DLGAP1,PDE4D,GABRA3,BSG,ATG9A,CEND1,FNBP1L,ATRN,LRPAP1,CORO1A,DCLK1,YWHAH,CACNG3,DBN1,ATP1A3,MLEC,ATP2B3,ARRB1,APP,DCTN2,CADM3,APOE
		GO:BP	cellular cation homeostasis	GO:0030003	0.0248328	1.60497	291	37	8	9115	FKBP1B,PDE4D,CCDC47,CORO1A,ATP1A3,ATP2B3,APP,APOE
		GO:BP	behavior	GO:0007610	0.0260981	1.58339	293	37	8	9115	PDE4D,CEND1,DBN1,ABHD12,ATP1A3,OXR1,APP,APOE
		GO:BP	cellular ion homeostasis	GO:0006873	0.0267508	1.57266	294	37	8	9115	FKBP1B,PDE4D,CCDC47,CORO1A,ATP1A3,ATP2B3,APP,APOE
		GO:BP	metal ion homeostasis	GO:0055065	0.0267508	1.57266	294	37	8	9115	FKBP1B,PDE4D,CCDC47,CORO1A,ATP1A3,ATP2B3,APP,APOE
		GO:BP	cellular divalent inorganic cation homeostasis	GO:0072503	0.0278907	1.55454	212	37	7	9115	FKBP1B,PDE4D,CCDC47,CORO1A,ATP2B3,APP,APOE
		GO:BP	adult behavior	GO:0030534	0.0282701	1.54867	83	37	5	9115	CEND1,ABHD12,ATP1A3,OXR1,APP
		GO:BP	neuron projection development	GO:0031175	0.0285962	1.54369	497	37	10	9115	FKBP1B,BSG,ARFGEF1,DCLK1,YWHAH,DBN1,PPP2R5B,APP,APOE,DBNL
		GO:CC	cell periphery	GO:0071944	0.0295922	1.52882	2245	40	21	9080	CTSL,DLGAP1,PDE4D,GABRA3,BSG,ATRN,LRPAP1,GGT7,CAT,CORO1A,YWHAH,CACNG3,DBN1,ABHD12,ATP1A3,ATP2B3,ARRB1,APP,CADM3,APOE,DBNL
		GO:BP	cellular homeostasis	GO:0019725	0.0330891	1.48032	399	37	9	9115	FKBP1B,PDE4D,CCDC47,CORO1A,ATP1A3,ATP2B3,ARRB1,APP,APOE
		GO:BP	divalent inorganic cation homeostasis	GO:0072507	0.0364961	1.43775	221	37	7	9115	FKBP1B,PDE4D,CCDC47,CORO1A,ATP2B3,APP,APOE
		GO:BP	nervous system development	GO:0007399	0.0381084	1.41898	1182	37	15	9115	CTSL,FKBP1B,BSG,ARFGEF1,CEND1,ATRN,DCLK1,YWHAH,DBN1,ATP1A3,ATP2B3,PPP2R5B,APP,APOE,DBNL
		GO:BP	axon development	GO:0061564	0.0386793	1.41252	223	37	7	9115	FKBP1B,BSG,DCLK1,DBN1,APP,APOE,DBNL
		GO:CC	cation channel complex	GO:0034703	0.039656	1.40169	66	40	4	9080	FKBP1B,PDE4D,CACNG3,ABHD12
		GO:MF	ion channel binding	GO:0044325	0.047341	1.32476	64	37	4	8570	FKBP1B,PDE4D,YWHAH,ARRB1
		GO:BP	organic substance catabolic process	GO:1901575	0.0474737	1.32355	909	37	13	9115	CTSL,DLGAP1,PDE4D,CCDC47,ARAF,FAAH,GGT7,YWHAH,ABHD12,ARRB1,APP,ASRGL1,APOE
		GO:BP	cation homeostasis	GO:0055080	0.0492707	1.30741	320	37	8	9115	FKBP1B,PDE4D,CCDC47,CORO1A,ATP1A3,ATP2B3,APP,APOE
		REAC	Formation of the ternary complex, and subsequently, the 43S complex	REAC:R-RNO-72695	0.0317795	1.49785	51	70	5	7336	EIF2S3,EIF3J,RPS28,RPS2,RPS27
	UP	GO:MF	calcium ion binding involved in regulation of presynaptic cytosolic calcium ion concentration	GO:0099534	0.00172834	2.76237	2	22	2	8570	CALB1,CALB2
		GO:MF	calcium ion binding involved in regulation of cytosolic calcium ion concentration	GO:0099510	0.00172834	2.76237	2	22	2	8570	CALB1,CALB2
		GO:CC	cuticular plate	GO:0032437	0.0234033	1.63072	7	24	2	9080	CALB1,CALB2
		GO:CC	presynapse	GO:0098793	0.0238498	1.62251	198	24	5	9080	FLOT2,PDE4B,CALB1,CALB2,GAD2
		GO:CC	synapse	GO:0045202	0.0303439	1.51793	483	24	7	9080	CRKL,FLOT2,PDE4B,AKAP12,CALB1,CALB2,GAD2
		GO:CC	cortical actin cytoskeleton	GO:0030864	0.049185	1.30817	50	24	3	9080	FLOT2,CALB1,CALB2
		KEGG	Alcoholism	KEGG:05034	0.00340162	2.46831	141	97	9	8241	MAOA,CAMK4,PRKACB,PPP1CA,ADCY5,PPP1R1B,TH,SLC6A3,PDYN
		KEGG	Amphetamine addiction	KEGG:05031	2.93138e-07	6.53293	65	97	10	8241	MAOA,PPP3CA,CAMK4,PRKACB,PPP1CA,ADCY5,PPP1R1B,TH,SLC6A3,PDYN
		KEGG	Cocaine addiction	KEGG:05030	8.11872e-05	4.09051	46	97	7	8241	MAOA,PRKACB,ADCY5,PPP1R1B,TH,SLC6A3,PDYN
		KEGG	Dopaminergic synapse	KEGG:04728	0.000201926	3.69481	128	97	10	8241	MAOA,MAPK9,PPP3CA,PRKACB,PPP1CA,ADCY5,PPP1R1B,TH,GNAL,SLC6A3
		KEGG	Insulin signaling pathway	KEGG:04910	0.0114423	1.94148	129	97	8	8241	CRKL,RHEB,FLOT2,MAPK9,PRKACB,PPP1CA,MAP2K2,PRKAR2B
		KEGG	Long-term potentiation	KEGG:04720	0.00789616	2.10258	63	97	6	8241	PPP3CA,CAMK4,PRKACB,PPP1CA,MAP2K2,GRM5
		KEGG	Metabolic pathways	KEGG:01100	0.00311378	2.50671	1471	97	34	8241	MPST,ATP6V1C1,AHCY,CRYL1,IDH3B,ALDH9A1,MAOA,HAGH,GK,GSR,SPR,MTND1,DHODH,CMAS,MCCC2,GSTO1,AMPD2,MCCC1,GUCY1A2,ALDH2,COQ3,PDXK,PDE4B,SMPD3,PGAP1,PDE2A,HSD17B8,GAD2,PDE1B,DGKB,ADCY5,PDE10A,TH,ALDH1A1
		KEGG	Oxytocin signaling pathway	KEGG:04921	0.0322477	1.4915	150	97	8	8241	PPP3CA,CAMK4,GUCY1A2,PRKACB,PPP1CA,MAP2K2,CACNA2D3,ADCY5
		REAC	Ca-dependent events	REAC:R-RNO-111996	0.0497661	1.30307	13	67	3	7336	CAMK4,PRKAR2B,PDE1B
		REAC	Calmodulin induced events	REAC:R-RNO-111933	0.0385331	1.41417	12	67	3	7336	CAMK4,PRKAR2B,PDE1B
		REAC	CaM pathway	REAC:R-RNO-111997	0.0385331	1.41417	12	67	3	7336	CAMK4,PRKAR2B,PDE1B
		REAC	DAG and IP3 signaling	REAC:R-RNO-1489509	0.0385331	1.41417	12	67	3	7336	CAMK4,PRKAR2B,PDE1B
		REAC	DARPP-32 events	REAC:R-RNO-180024	0.0010897	2.96269	13	67	4	7336	PDE4B,PPP1CA,PRKAR2B,PPP1R1B
		REAC	G-protein mediated events	REAC:R-RNO-112040	0.00863287	2.06385	21	67	4	7336	GNAZ,CAMK4,PRKAR2B,PDE1B
		REAC	Opioid Signalling	REAC:R-RNO-111885	5.37707e-05	4.26945	48	67	7	7336	GNAZ,CAMK4,PDE4B,PPP1CA,PRKAR2B,PDE1B,PPP1R1B
		REAC	PLC beta mediated events	REAC:R-RNO-112043	0.00863287	2.06385	21	67	4	7336	GNAZ,CAMK4,PRKAR2B,PDE1B
Abx-FR1	DOWN	GO:BP	neurogenesis	GO:0022008	0.00237785	2.62382	867	15	9	9115	FABP7,GFAP,CLIP1,BSG,YWHAG,RTN4,ARHGEF7,YWHAH,CNTN1
		GO:BP	protein localization	GO:0008104	0.0101485	1.9936	1030	15	9	9115	DLGAP1,GFAP,CLIP1,BSG,YWHAG,PRKAA1,RTN4,SEPT9,YWHAH
		GO:BP	cellular protein localization	GO:0034613	0.0132489	1.87782	777	15	8	9115	GFAP,CLIP1,BSG,YWHAG,PRKAA1,RTN4,SEPT9,YWHAH
		GO:BP	cellular macromolecule localization	GO:0070727	0.0143014	1.84462	785	15	8	9115	GFAP,CLIP1,BSG,YWHAG,PRKAA1,RTN4,SEPT9,YWHAH
		GO:BP	nervous system development	GO:0007399	0.0318257	1.49722	1182	15	9	9115	FABP7,GFAP,CLIP1,BSG,YWHAG,RTN4,ARHGEF7,YWHAH,CNTN1
		GO:BP	regulation of neuron projection development	GO:0010975	0.037121	1.43038	238	15	5	9115	GFAP,CLIP1,RTN4,YWHAH,CNTN1
		GO:BP	macromolecule localization	GO:0033036	0.0404651	1.39292	1217	15	9	9115	DLGAP1,GFAP,CLIP1,BSG,YWHAG,PRKAA1,RTN4,SEPT9,YWHAH
		GO:CC	cell body	GO:0044297	0.000466488	3.33116	283	15	6	9080	FABP7,GFAP,CNN3,PRKAA1,RTN4,ARHGEF7
		GO:CC	synapse	GO:0045202	0.00069481	3.15813	483	15	7	9080	DLGAP1,CNN3,YWHAG,RTN4,ARHGEF7,YWHAH,CNTN1
		GO:CC	cell junction	GO:0030054	0.000787488	3.10376	719	15	8	9080	DLGAP1,FABP7,CNN3,YWHAG,RTN4,ARHGEF7,YWHAH,CNTN1
		GO:CC	neuronal cell body	GO:0043025	0.00448936	2.34782	245	15	5	9080	FABP7,CNN3,PRKAA1,RTN4,ARHGEF7
		GO:CC	postsynapse	GO:0098794	0.00466845	2.33083	247	15	5	9080	DLGAP1,CNN3,RTN4,ARHGEF7,CNTN1
		GO:CC	somatodendritic compartment	GO:0036477	0.0360283	1.44336	380	15	5	9080	FABP7,CNN3,PRKAA1,RTN4,ARHGEF7
		KEGG	Ribosome	KEGG:03010	2.06987e-06	5.68406	158	38	9	8241	RPS25,RPS27,RPL8,RPL17,RPS17,RPL12,RPS14,RPS2,RPS3A
		KEGG	Coronavirus disease - COVID-19	KEGG:05171	9.3918e-06	5.02725	251	38	10	8241	RPS25,RPS27,RPL8,RPL17,PRKCA,RPS17,RPL12,RPS14,RPS2,RPS3A
		REAC	Formation of the ternary complex, and subsequently, the 43S complex	REAC:R-RNO-72695	0.00962083	2.01679	51	29	4	7336	EIF3E,RPS27,RPS2,RPS3A
		REAC	Ribosomal scanning and start codon recognition	REAC:R-RNO-72702	0.0160246	1.79521	58	29	4	7336	EIF3E,RPS27,RPS2,RPS3A
		REAC	Translation initiation complex formation	REAC:R-RNO-72649	0.0160246	1.79521	58	29	4	7336	EIF3E,RPS27,RPS2,RPS3A
		REAC	Activation of the mRNA upon binding of the cap-binding complex and eIFs, and subsequent binding to 43S	REAC:R-RNO-72662	0.0171431	1.76591	59	29	4	7336	EIF3E,RPS27,RPS2,RPS3A
		REAC	Formation of a pool of free 40S subunits	REAC:R-RNO-72689	0.0271697	1.56592	127	29	5	7336	EIF3E,RPS27,RPL8,RPS2,RPS3A
		REAC	GTP hydrolysis and joining of the 60S ribosomal subunit	REAC:R-RNO-72706	0.0388425	1.41069	137	29	5	7336	EIF3E,RPS27,RPL8,RPS2,RPS3A
		REAC	L13a-mediated translational silencing of Ceruloplasmin expression	REAC:R-RNO-156827	0.0388425	1.41069	137	29	5	7336	EIF3E,RPS27,RPL8,RPS2,RPS3A
		REAC	Cap-dependent Translation Initiation	REAC:R-RNO-72737	0.0459544	1.33767	142	29	5	7336	EIF3E,RPS27,RPL8,RPS2,RPS3A
		REAC	Eukaryotic Translation Initiation	REAC:R-RNO-72613	0.0459544	1.33767	142	29	5	7336	EIF3E,RPS27,RPL8,RPS2,RPS3A
	UP	KEGG	Retrograde endocannabinoid signaling	KEGG:04723	2.3259e-07	6.63341	148	85	13	8241	NDUFS1,NDUFS2,MTND5,NDUFA9,NDUFA10,ITPR1,NDUFV2,GABRA2,SLC32A1,GNG7,SLC17A6,GABRA4,ADCY5
		KEGG	Parkinson disease	KEGG:05012	1.28502e-05	4.89109	244	85	14	8241	NDUFS1,COX4I1,NDUFS2,SDHB,VDAC3,MTND5,NDUFA9,NDUFA10,ITPR1,NDUFV2,ADCY5,TH,GNAL,SLC6A3
		KEGG	Valine, leucine and isoleucine degradation	KEGG:00280	8.15216e-05	4.08873	53	85	7	8241	HSD17B10,PCCA,PCCB,ALDH2,MCCC2,ALDH1B1,ABAT
		KEGG	Metabolic pathways	KEGG:01100	9.8214e-05	4.00783	1471	85	34	8241	PFKM,HAGH,IDH3A,NDUFS1,COX4I1,HSD17B10,PCCA,NDUFS2,SDHB,MTND5,PCCB,ACO2,NDUFA9,GPHN,NDUFA10,ALDH2,NDUFV2,GPX1,ACSL1,SMPD3,MCCC2,DHODH,GSTO1,COQ3,ALDH1B1,ABAT,ALDH1A7,GAD2,DGKB,PDE1B,ADCY5,PDE10A,TH,ALDH1A1
		KEGG	Thermogenesis	KEGG:04714	0.00023255	3.63348	225	85	12	8241	NDUFS1,COX4I1,NDUFS2,SDHB,MTND5,NDUFA9,NDUFA10,NDUFV2,ACSL1,SMARCA4,RPS6KA1,ADCY5
		KEGG	GABAergic synapse	KEGG:04727	0.000263815	3.5787	89	85	8	8241	GPHN,GABRA2,SLC32A1,ABAT,GAD2,GNG7,GABRA4,ADCY5
		KEGG	Pathways of neurodegeneration - multiple diseases	KEGG:05022	0.000269351	3.56968	459	85	17	8241	NDUFS1,COX4I1,CSNK2A1,HSD17B10,NDUFS2,SDHB,VDAC3,MTND5,NDUFA9,NDUFA10,ITPR1,NDUFV2,GPX1,PPP3CA,TOMM40L,SLC6A3,PDYN
		KEGG	Amphetamine addiction	KEGG:05031	0.00033325	3.47723	65	85	7	8241	PPP3CA,PPP1CA,ADCY5,PPP1R1B,TH,SLC6A3,PDYN
		KEGG	Dopaminergic synapse	KEGG:04728	0.00048461	3.31461	128	85	9	8241	ITPR1,PPP3CA,PPP1CA,GNG7,ADCY5,PPP1R1B,TH,GNAL,SLC6A3
		KEGG	Huntington disease	KEGG:05016	0.000613309	3.21232	291	85	13	8241	NDUFS1,SOD2,COX4I1,NDUFS2,SDHB,VDAC3,MTND5,NDUFA9,NDUFA10,ITPR1,NDUFV2,GPX1,TFAM
		GO:CC	mitochondrion	GO:0005739	0.000824458	3.08383	698	24	10	9080	COX4I1,ACO2,ABCB8,BAG5,ARMCX3,ACSL1,CRAT,COQ3,COQ8A,ABAT
		KEGG	Prion disease	KEGG:05020	0.00134032	2.87279	267	85	12	8241	NDUFS1,COX4I1,CSNK2A1,NDUFS2,SDHB,VDAC3,MTND5,NDUFA9,NDUFA10,ITPR1,NDUFV2,PPP3CA
		GO:MF	calcium ion binding involved in regulation of presynaptic cytosolic calcium ion concentration	GO:0099534	0.00140177	2.85332	2	21	2	8570	CALB1,CALB2
		GO:MF	calcium ion binding involved in regulation of cytosolic calcium ion concentration	GO:0099510	0.00140177	2.85332	2	21	2	8570	CALB1,CALB2
		KEGG	Morphine addiction	KEGG:05032	0.00270226	2.56827	89	85	7	8241	GABRA2,SLC32A1,GNG7,PDE1B,GABRA4,ADCY5,PDE10A
		KEGG	Diabetic cardiomyopathy	KEGG:05415	0.0036006	2.44363	205	85	10	8241	NDUFS1,COX4I1,NDUFS2,SDHB,VDAC3,MTND5,NDUFA9,NDUFA10,NDUFV2,PPP1CA
		KEGG	Oxidative phosphorylation	KEGG:00190	0.00480485	2.31832	132	85	8	8241	NDUFS1,COX4I1,NDUFS2,SDHB,MTND5,NDUFA9,NDUFA10,NDUFV2
		KEGG	Alzheimer disease	KEGG:05010	0.00612587	2.21283	362	85	13	8241	NDUFS1,COX4I1,CSNK2A1,HSD17B10,NDUFS2,SDHB,VDAC3,MTND5,NDUFA9,NDUFA10,ITPR1,NDUFV2,PPP3CA
		KEGG	Cocaine addiction	KEGG:05030	0.00818125	2.08718	46	85	5	8241	ADCY5,PPP1R1B,TH,SLC6A3,PDYN
		KEGG	Glutamatergic synapse	KEGG:04724	0.0110982	1.95475	111	85	7	8241	ITPR1,PPP3CA,SHANK3,GRIK2,GNG7,SLC17A6,ADCY5
		GO:CC	neuron projection	GO:0043005	0.0116789	1.9326	571	24	8	9080	ATP2B1,ALCAM,CALB1,ACTN1,ABAT,GAD2,CALB2,GABRA4
		KEGG	beta-Alanine metabolism	KEGG:00410	0.0123896	1.90694	27	85	4	8241	ALDH2,ALDH1B1,ABAT,GAD2
		GO:CC	GABA-ergic synapse	GO:0098982	0.0183578	1.73618	36	24	3	9080	ATP2B1,CALB1,GABRA4
		GO:CC	cuticular plate	GO:0032437	0.0234033	1.63072	7	24	2	9080	CALB1,CALB2
		GO:CC	membrane	GO:0016020	0.0326769	1.48576	3033	24	17	9080	ATP2B1,CD47,COX4I1,CSNK2A1,ALCAM,ABCB8,BAG5,ARMCX3,ACSL1,ACTN1,NECAB2,COQ8A,CPNE7,GAD2,CALB2,CPNE9,GABRA4
		KEGG	Alcoholism	KEGG:05034	0.0481638	1.31728	141	85	7	8241	PPP1CA,GNG7,ADCY5,PPP1R1B,TH,SLC6A3,PDYN
		GO:CC	cortical actin cytoskeleton	GO:0030864	0.049185	1.30817	50	24	3	9080	CALB1,ACTN1,CALB2
		REAC	Complex I biogenesis	REAC:R-RNO-6799198	0.000358633	3.44535	56	48	6	7336	NDUFS1,NDUFS2,MTND5,NDUFA9,NDUFA10,NDUFV2
		REAC	DARPP-32 events	REAC:R-RNO-180024	0.0178657	1.74798	13	48	3	7336	PPP1CA,PRKAR2B,PPP1R1B
		REAC	GABA synthesis, release, reuptake and degradation	REAC:R-RNO-888590	0.0281622	1.55033	15	48	3	7336	SLC32A1,ABAT,GAD2
		REAC	Metabolism	REAC:R-RNO-1430728	0.025167	1.59917	1314	48	20	7336	NDUFS1,ECHS1,CSNK2A1,NDUFS2,SDHB,MTND5,ACO2,NDUFA9,NDUFA10,NDUFV2,CYB5R3,ACSL1,MCCC2,DHODH,CRAT,COQ3,PRKAR2B,CPNE7,APOA1,TH
		REAC	Respiratory electron transport	REAC:R-RNO-611105	0.000490384	3.30946	59	48	6	7336	NDUFS1,NDUFS2,MTND5,NDUFA9,NDUFA10,NDUFV2
		REAC	Respiratory electron transport, ATP synthesis by chemiosmotic coupling, and heat production by uncoupling proteins.	REAC:R-RNO-163200	0.00254563	2.59421	78	48	6	7336	NDUFS1,NDUFS2,MTND5,NDUFA9,NDUFA10,NDUFV2
		REAC	The citric acid (TCA) cycle and respiratory electron transport	REAC:R-RNO-1428517	0.000138857	3.85743	113	48	8	7336	NDUFS1,NDUFS2,SDHB,MTND5,ACO2,NDUFA9,NDUFA10,NDUFV2
		REAC	Transmission across Chemical Synapses	REAC:R-RNO-112315	0.00308051	2.51138	122	48	7	7336	SLC32A1,PRKAR2B,ABAT,GAD2,GRIK2,GABRA4,SLC6A3
Abx-IncFR	DOWN	GO:CC	synapse	GO:0045202	3.76686e-18	17.424	483	46	25	9080	DLGAP1,GABRA1,FARP1,ATP2B4,CLSTN1,CACNG3,CORO1A,YWHAH,YWHAG,GABRA3,CNN3,DCLK1,DBN1,CADM3,ARRB1,ARHGEF7,ATP1A3,YWHAQ,YWHAZ,COPS4,RTN4,BRSK1,CNTN1,YWHAE,DBNL
		GO:CC	cell junction	GO:0030054	3.70022e-15	14.4318	719	46	26	9080	DLGAP1,GABRA1,FARP1,ATP2B4,CLSTN1,CACNG3,CORO1A,YWHAH,YWHAG,GABRA3,CNN3,DCLK1,DBN1,CADM3,ARRB1,ARHGEF7,AQP4,ATP1A3,YWHAQ,YWHAZ,COPS4,RTN4,BRSK1,CNTN1,YWHAE,DBNL
		GO:CC	synaptic membrane	GO:0097060	5.1562e-13	12.2877	137	46	14	9080	DLGAP1,GABRA1,FARP1,ATP2B4,CLSTN1,CACNG3,GABRA3,DBN1,CADM3,ARRB1,ATP1A3,RTN4,CNTN1,DBNL
		GO:CC	neuron projection	GO:0043005	9.52161e-13	12.0213	571	46	22	9080	CTSL,ATP1A4,GABRA1,FARP1,ATP2B4,CLSTN1,CACNG3,BSG,CORO1A,GABRA3,CNN3,DCLK1,DBN1,ARRB1,ARHGEF7,ATP1A3,ACOT7,RTN4,DCTN2,BRSK1,YWHAE,DBNL
		GO:CC	postsynapse	GO:0098794	5.32883e-12	11.2734	247	46	16	9080	DLGAP1,GABRA1,FARP1,CLSTN1,CACNG3,GABRA3,CNN3,DCLK1,DBN1,ARRB1,ARHGEF7,ATP1A3,YWHAZ,RTN4,CNTN1,DBNL
		GO:CC	postsynaptic membrane	GO:0045211	1.25354e-10	9.90186	92	46	11	9080	DLGAP1,GABRA1,FARP1,CLSTN1,CACNG3,GABRA3,DBN1,ARRB1,RTN4,CNTN1,DBNL
		GO:CC	plasma membrane bounded cell projection	GO:0120025	2.56743e-10	9.5905	934	46	24	9080	CTSL,ATP1A4,GABRA1,FARP1,ATP2B4,CLSTN1,GFAP,CACNG3,BSG,CORO1A,GABRA3,CNN3,DCLK1,DBN1,ARRB1,ARHGEF7,AQP4,ATP1A3,ACOT7,RTN4,DCTN2,BRSK1,YWHAE,DBNL
		GO:CC	cell projection	GO:0042995	4.57346e-10	9.33975	959	46	24	9080	CTSL,ATP1A4,GABRA1,FARP1,ATP2B4,CLSTN1,GFAP,CACNG3,BSG,CORO1A,GABRA3,CNN3,DCLK1,DBN1,ARRB1,ARHGEF7,AQP4,ATP1A3,ACOT7,RTN4,DCTN2,BRSK1,YWHAE,DBNL
		GO:CC	postsynaptic specialization	GO:0099572	7.85099e-10	9.10508	144	46	12	9080	DLGAP1,GABRA1,CLSTN1,CACNG3,GABRA3,CNN3,DCLK1,DBN1,ARRB1,YWHAZ,RTN4,DBNL
		GO:CC	neuron to neuron synapse	GO:0098984	1.05128e-08	7.97828	137	46	11	9080	DLGAP1,CLSTN1,CACNG3,CNN3,DCLK1,DBN1,ARRB1,ATP1A3,YWHAZ,RTN4,DBNL
		GO:CC	intrinsic component of synaptic membrane	GO:0099240	5.97712e-08	7.22351	85	46	9	9080	GABRA1,ATP2B4,CLSTN1,CACNG3,GABRA3,CADM3,ATP1A3,RTN4,CNTN1
		GO:CC	postsynaptic density	GO:0014069	9.9092e-08	7.00396	126	46	10	9080	DLGAP1,CLSTN1,CACNG3,CNN3,DCLK1,DBN1,ARRB1,YWHAZ,RTN4,DBNL
		GO:CC	asymmetric synapse	GO:0032279	1.25106e-07	6.90272	129	46	10	9080	DLGAP1,CLSTN1,CACNG3,CNN3,DCLK1,DBN1,ARRB1,YWHAZ,RTN4,DBNL
		GO:CC	glutamatergic synapse	GO:0098978	1.677e-07	6.77547	177	46	11	9080	DLGAP1,FARP1,ATP2B4,CLSTN1,CACNG3,CORO1A,YWHAH,DBN1,YWHAZ,RTN4,YWHAE
		GO:BP	nervous system development	GO:0007399	2.12516e-07	6.67261	1182	45	24	9115	CAPG,CTSL,FKBP1B,CEND1,GABRA1,FARP1,ATP2B4,CLSTN1,GFAP,BSG,YWHAH,YWHAG,ATAT1,DCLK1,ATRN,DBN1,ARHGEF7,ATP1A3,YWHAZ,RTN4,BRSK1,CNTN1,YWHAE,DBNL
		GO:CC	plasma membrane region	GO:0098590	3.87439e-07	6.4118	440	46	15	9080	DLGAP1,GABRA1,FARP1,ATP2B4,CLSTN1,CACNG3,GABRA3,DBN1,CADM3,ARRB1,AQP4,ATP1A3,RTN4,CNTN1,DBNL
		GO:BP	ion transport	GO:0006811	5.97831e-07	6.22342	545	45	17	9115	FKBP1B,ATP1A4,GABRA1,ATP2B4,GFAP,CACNG3,CORO1A,YWHAH,MT-ATP8,CRBN,GABRA3,ATP1A3,YWHAQ,YWHAZ,RTN4,CNTN1,YWHAE
		GO:CC	integral component of synaptic membrane	GO:0099699	7.45732e-07	6.12742	77	46	8	9080	GABRA1,ATP2B4,CLSTN1,CACNG3,GABRA3,CADM3,ATP1A3,RTN4
		GO:BP	ion transmembrane transport	GO:0034220	1.14226e-06	5.94224	345	45	14	9115	FKBP1B,ATP1A4,GABRA1,ATP2B4,GFAP,CACNG3,CORO1A,YWHAH,MT-ATP8,CRBN,GABRA3,ATP1A3,YWHAQ,YWHAE
		GO:CC	somatodendritic compartment	GO:0036477	5.72749e-06	5.24204	380	46	13	9080	CTSL,GABRA1,FARP1,CLSTN1,CACNG3,GABRA3,CNN3,DBN1,ARRB1,ARHGEF7,ATP1A3,RTN4,DBNL
		GO:BP	localization	GO:0051179	7.51654e-06	5.12398	2776	45	33	9115	CTSL,DLGAP1,FKBP1B,ATP1A4,CEND1,GABRA1,ATP2B4,CLSTN1,GFAP,CACNG3,BSG,CORO1A,YWHAH,YWHAG,MT-ATP8,CRBN,GABRA3,DCLK1,ATRN,DBN1,CADM3,SEPT9,ARRB1,ARHGEF7,AQP4,ATP1A3,YWHAQ,YWHAZ,RTN4,DCTN2,BRSK1,CNTN1,YWHAE
		GO:CC	dendrite	GO:0030425	9.46963e-06	5.02367	260	46	11	9080	GABRA1,FARP1,CLSTN1,CACNG3,GABRA3,CNN3,DBN1,ARRB1,ATP1A3,RTN4,DBNL
		GO:CC	dendritic tree	GO:0097447	9.85066e-06	5.00653	261	46	11	9080	GABRA1,FARP1,CLSTN1,CACNG3,GABRA3,CNN3,DBN1,ARRB1,ATP1A3,RTN4,DBNL
		GO:MF	ion channel binding	GO:0044325	1.04341e-05	4.98154	64	45	7	8570	FKBP1B,YWHAH,CRBN,ARRB1,YWHAQ,YWHAZ,YWHAE
		GO:CC	site of polarized growth	GO:0030427	3.05658e-05	4.51476	82	46	7	9080	DCLK1,DBN1,ARHGEF7,RTN4,DCTN2,YWHAE,DBNL
		GO:BP	transmembrane transport	GO:0055085	4.44237e-05	4.35239	458	45	14	9115	FKBP1B,ATP1A4,GABRA1,ATP2B4,GFAP,CACNG3,CORO1A,YWHAH,MT-ATP8,CRBN,GABRA3,ATP1A3,YWHAQ,YWHAE
		KEGG	Insulin secretion	KEGG:04911	6.22597e-05	4.20579	83	102	9	8241	ADCY2,ATP1A4,STX1A,RAB3A,CAMK2D,CAMK2A,CAMK2G,ATP1A3,CAMK2B
		GO:CC	axon	GO:0030424	7.4249e-05	4.12931	251	46	10	9080	BSG,CORO1A,DCLK1,DBN1,ARHGEF7,ATP1A3,RTN4,DCTN2,BRSK1,YWHAE
		GO:CC	distal axon	GO:0150034	7.48047e-05	4.12607	138	46	8	9080	DCLK1,DBN1,ARHGEF7,ATP1A3,RTN4,DCTN2,BRSK1,YWHAE
		GO:MF	protein binding	GO:0005515	8.25877e-05	4.08308	3431	45	35	8570	CAPG,CTSL,DLGAP1,FKBP1B,GABRA1,FARP1,ATP2B4,CLSTN1,GFAP,CACNG3,BSG,CORO1A,YWHAH,YWHAG,CRBN,GABRA3,CNN3,DBN1,CADM3,ARRB1,ARHGEF7,AQP4,ATP1A3,CNRIP1,YWHAQ,GNAS,YWHAZ,COPS4,ACOT7,RTN4,DCTN2,BRSK1,CNTN1,YWHAE,DBNL
		GO:BP	inorganic ion transmembrane transport	GO:0098660	8.29981e-05	4.08093	263	45	11	9115	FKBP1B,ATP1A4,GABRA1,ATP2B4,CORO1A,YWHAH,MT-ATP8,CRBN,GABRA3,ATP1A3,YWHAE
		GO:BP	cation transport	GO:0006812	9.02219e-05	4.04469	405	45	13	9115	FKBP1B,ATP1A4,ATP2B4,CACNG3,CORO1A,YWHAH,MT-ATP8,CRBN,ATP1A3,YWHAZ,RTN4,CNTN1,YWHAE
		GO:BP	transport	GO:0006810	0.000103679	3.98431	1879	45	26	9115	CTSL,FKBP1B,ATP1A4,GABRA1,ATP2B4,CLSTN1,GFAP,CACNG3,CORO1A,YWHAH,YWHAG,MT-ATP8,CRBN,GABRA3,DBN1,ARRB1,ARHGEF7,AQP4,ATP1A3,YWHAQ,YWHAZ,RTN4,DCTN2,BRSK1,CNTN1,YWHAE
		GO:BP	regulation of biological quality	GO:0065008	0.000112166	3.95014	1741	45	25	9115	CAPG,CTSL,FKBP1B,ATP1A4,GABRA1,FARP1,ATP2B4,CLSTN1,GFAP,CACNG3,BSG,CORO1A,YWHAH,YWHAG,GABRA3,DBN1,ARRB1,ARHGEF7,AQP4,ATP1A3,YWHAZ,RTN4,BRSK1,YWHAE,DBNL
		KEGG	Oocyte meiosis	KEGG:04114	0.000116151	3.93498	115	102	10	8241	ADCY2,YWHAH,YWHAG,CAMK2D,CAMK2A,CAMK2G,YWHAQ,YWHAZ,CAMK2B,YWHAE
		GO:CC	intrinsic component of postsynaptic membrane	GO:0098936	0.000120361	3.91952	62	46	6	9080	GABRA1,CLSTN1,CACNG3,GABRA3,RTN4,CNTN1
		GO:BP	postsynaptic actin cytoskeleton organization	GO:0098974	0.000133641	3.87406	9	45	4	9115	FARP1,DBN1,ARHGEF7,DBNL
		GO:BP	postsynaptic cytoskeleton organization	GO:0099188	0.000133641	3.87406	9	45	4	9115	FARP1,DBN1,ARHGEF7,DBNL
		KEGG	Aldosterone synthesis and secretion	KEGG:04925	0.00016449	3.78386	93	102	9	8241	ADCY2,ATP1A4,ATP2B4,CAMK2D,CAMK2A,CAMK2G,ATP1A3,PRKCE,CAMK2B
		KEGG	Gastric acid secretion	KEGG:04971	0.000220321	3.65694	72	102	8	8241	ADCY2,ATP1A4,EZR,CAMK2D,CAMK2A,CAMK2G,ATP1A3,CAMK2B
		GO:BP	establishment of localization	GO:0051234	0.000242056	3.61608	1955	45	26	9115	CTSL,FKBP1B,ATP1A4,GABRA1,ATP2B4,CLSTN1,GFAP,CACNG3,CORO1A,YWHAH,YWHAG,MT-ATP8,CRBN,GABRA3,DBN1,ARRB1,ARHGEF7,AQP4,ATP1A3,YWHAQ,YWHAZ,RTN4,DCTN2,BRSK1,CNTN1,YWHAE
		GO:BP	cell-cell signaling	GO:0007267	0.000269986	3.56866	619	45	15	9115	DLGAP1,FKBP1B,GABRA1,FARP1,CLSTN1,GFAP,CACNG3,YWHAG,GABRA3,DBN1,ARRB1,ARHGEF7,YWHAZ,RTN4,BRSK1
		GO:CC	integral component of postsynaptic specialization membrane	GO:0099060	0.000308937	3.51013	40	46	5	9080	GABRA1,CLSTN1,CACNG3,GABRA3,RTN4
		GO:CC	plasma membrane	GO:0005886	0.000340997	3.46725	2001	46	25	9080	CTSL,DLGAP1,ATP1A4,GABRA1,FARP1,ATP2B4,CLSTN1,CACNG3,BSG,CORO1A,YWHAH,GABRA3,ATRN,DBN1,CADM3,ARRB1,ARHGEF7,AQP4,ATP1A3,CNRIP1,GNAS,RTN4,CNTN1,YWHAE,DBNL
		GO:CC	intrinsic component of postsynaptic specialization membrane	GO:0098948	0.000396392	3.40188	42	46	5	9080	GABRA1,CLSTN1,CACNG3,GABRA3,RTN4
		GO:MF	insulin-like growth factor receptor binding	GO:0005159	0.000417146	3.37971	5	45	3	8570	YWHAG,ARRB1,GNAS
		GO:CC	growth cone	GO:0030426	0.00051027	3.2922	79	46	6	9080	DCLK1,DBN1,ARHGEF7,RTN4,DCTN2,YWHAE
		GO:CC	cell periphery	GO:0071944	0.000788643	3.10312	2245	46	26	9080	CTSL,DLGAP1,ATP1A4,GABRA1,FARP1,ATP2B4,CLSTN1,CACNG3,BSG,CORO1A,YWHAH,GABRA3,ATRN,DBN1,CADM3,SEPT9,ARRB1,ARHGEF7,AQP4,ATP1A3,CNRIP1,GNAS,RTN4,CNTN1,YWHAE,DBNL
		KEGG	Adrenergic signaling in cardiomyocytes	KEGG:04261	0.000888822	3.05119	144	102	10	8241	ADCY2,ATP1A4,ATP2B4,CACNG3,CAMK2D,CAMK2A,CAMK2G,ATP1A3,TPM3,CAMK2B
		GO:CC	postsynaptic specialization membrane	GO:0099634	0.000957965	3.01865	50	46	5	9080	GABRA1,CLSTN1,CACNG3,GABRA3,RTN4
		GO:BP	trans-synaptic signaling	GO:0099537	0.00105665	2.97607	267	45	10	9115	DLGAP1,GABRA1,FARP1,CLSTN1,GFAP,CACNG3,YWHAG,GABRA3,DBN1,BRSK1
		GO:CC	presynapse	GO:0098793	0.00114235	2.9422	198	46	8	9080	ATP2B4,YWHAH,YWHAG,CADM3,ATP1A3,COPS4,BRSK1,CNTN1
		GO:MF	channel regulator activity	GO:0016247	0.00115202	2.93854	46	45	5	8570	FKBP1B,ATP2B4,CACNG3,YWHAH,YWHAE
		GO:BP	cation transmembrane transport	GO:0098655	0.0012966	2.88719	273	45	10	9115	FKBP1B,ATP1A4,ATP2B4,CACNG3,CORO1A,YWHAH,MT-ATP8,CRBN,ATP1A3,YWHAE
		GO:BP	protein localization	GO:0008104	0.00141196	2.85018	1030	45	18	9115	DLGAP1,FKBP1B,ATP2B4,CLSTN1,GFAP,CACNG3,BSG,YWHAH,YWHAG,DBN1,CADM3,SEPT9,ARRB1,YWHAQ,YWHAZ,RTN4,DCTN2,YWHAE
		GO:BP	synaptic signaling	GO:0099536	0.00158309	2.80049	279	45	10	9115	DLGAP1,GABRA1,FARP1,CLSTN1,GFAP,CACNG3,YWHAG,GABRA3,DBN1,BRSK1
		GO:MF	cytoskeletal protein binding	GO:0008092	0.00168624	2.77308	405	45	11	8570	CAPG,CLSTN1,CORO1A,YWHAH,YWHAG,CNN3,DBN1,ARHGEF7,DCTN2,BRSK1,DBNL
		GO:MF	protein domain specific binding	GO:0019904	0.0021851	2.66053	336	45	10	8570	CAPG,DLGAP1,ATP2B4,CACNG3,YWHAH,YWHAG,YWHAQ,YWHAZ,YWHAE,DBNL
		GO:CC	integral component of postsynaptic membrane	GO:0099055	0.00218807	2.65994	59	46	5	9080	GABRA1,CLSTN1,CACNG3,GABRA3,RTN4
		GO:BP	cell projection organization	GO:0030030	0.00271523	2.56619	740	45	15	9115	CAPG,FKBP1B,FARP1,GFAP,BSG,CORO1A,YWHAH,DCLK1,DBN1,ARHGEF7,ATP1A3,RTN4,BRSK1,CNTN1,DBNL
		GO:BP	regulation of membrane potential	GO:0042391	0.00283237	2.54785	168	45	8	9115	FKBP1B,ATP1A4,GABRA1,YWHAH,GABRA3,DBN1,ATP1A3,YWHAE
		KEGG	Synaptic vesicle cycle	KEGG:04721	0.00305416	2.51511	75	102	7	8241	STX1A,RAB3A,SLC1A3,SLC6A1,RIMS1,STX1B,STXBP1
		GO:CC	cell leading edge	GO:0031252	0.00315017	2.50167	163	46	7	9080	GABRA1,CORO1A,GABRA3,DBN1,ARHGEF7,YWHAZ,DBNL
		KEGG	Pathways of neurodegeneration - multiple diseases	KEGG:05022	0.00354735	2.4501	459	102	17	8241	KLC4,TUBB2B,STX1A,TUBB5,MT-ATP8,CAMK2D,CAMK2A,CAMK2G,TUBB4B,PSMB6,PRNP,NDUFA5,CAMK2B,PSMC4,DCTN2,VCP,DCTN1
		GO:BP	inorganic cation transmembrane transport	GO:0098662	0.00367668	2.43454	236	45	9	9115	FKBP1B,ATP1A4,ATP2B4,CORO1A,YWHAH,MT-ATP8,CRBN,ATP1A3,YWHAE
		GO:BP	neurogenesis	GO:0022008	0.0037228	2.42913	867	45	16	9115	FKBP1B,CEND1,FARP1,GFAP,BSG,YWHAH,YWHAG,DCLK1,DBN1,ARHGEF7,YWHAZ,RTN4,BRSK1,CNTN1,YWHAE,DBNL
		KEGG	Parkinson disease	KEGG:05012	0.00373419	2.4278	244	102	12	8241	KLC4,TUBB2B,TUBB5,MT-ATP8,CAMK2D,CAMK2A,CAMK2G,TUBB4B,PSMB6,NDUFA5,CAMK2B,PSMC4
		GO:BP	metal ion export	GO:0070839	0.00396552	2.4017	19	45	4	9115	ATP1A4,ATP2B4,ATP1A3,YWHAE
		GO:BP	regulation of ion transport	GO:0043269	0.0045274	2.34415	242	45	9	9115	FKBP1B,CACNG3,CORO1A,YWHAH,CRBN,YWHAQ,RTN4,CNTN1,YWHAE
		GO:CC	GABA-ergic synapse	GO:0098982	0.00605711	2.21773	36	46	4	9080	GABRA1,CLSTN1,GABRA3,ARHGEF7
		GO:MF	protein-containing complex binding	GO:0044877	0.00618418	2.20872	655	45	13	8570	CAPG,CTSL,DLGAP1,GFAP,CORO1A,DBN1,ARRB1,GNAS,YWHAZ,RTN4,DCTN2,YWHAE,DBNL
		GO:CC	dendritic spine	GO:0043197	0.00622738	2.20569	73	46	5	9080	CLSTN1,CNN3,DBN1,ARRB1,ATP1A3
		GO:CC	intrinsic component of plasma membrane	GO:0031226	0.00646869	2.18918	604	46	12	9080	ATP1A4,GABRA1,ATP2B4,CLSTN1,CACNG3,BSG,GABRA3,CADM3,AQP4,ATP1A3,RTN4,CNTN1
		GO:CC	neuron spine	GO:0044309	0.00665352	2.17695	74	46	5	9080	CLSTN1,CNN3,DBN1,ARRB1,ATP1A3
		GO:BP	generation of neurons	GO:0048699	0.00724318	2.14007	800	45	15	9115	FKBP1B,CEND1,FARP1,GFAP,BSG,YWHAH,YWHAG,DCLK1,DBN1,YWHAZ,RTN4,BRSK1,CNTN1,YWHAE,DBNL
		GO:BP	regulation of cellular component organization	GO:0051128	0.00781782	2.10691	1157	45	18	9115	CAPG,CTSL,FKBP1B,FARP1,CLSTN1,GFAP,CORO1A,YWHAH,CRBN,ATAT1,DBN1,ARRB1,ARHGEF7,YWHAZ,RTN4,BRSK1,CNTN1,DBNL
		GO:BP	synapse organization	GO:0050808	0.00865895	2.06253	195	45	8	9115	DLGAP1,GABRA1,FARP1,CLSTN1,DBN1,ARHGEF7,YWHAZ,DBNL
		GO:BP	cellular localization	GO:0051641	0.00894022	2.04865	1296	45	19	9115	FKBP1B,ATP2B4,CLSTN1,GFAP,CACNG3,BSG,CORO1A,YWHAH,YWHAG,MT-ATP8,DBN1,SEPT9,ARRB1,YWHAQ,YWHAZ,RTN4,DCTN2,BRSK1,YWHAE
		GO:BP	anterograde trans-synaptic signaling	GO:0098916	0.00926596	2.03311	264	45	9	9115	DLGAP1,GABRA1,CLSTN1,GFAP,CACNG3,YWHAG,GABRA3,DBN1,BRSK1
		GO:BP	chemical synaptic transmission	GO:0007268	0.00926596	2.03311	264	45	9	9115	DLGAP1,GABRA1,CLSTN1,GFAP,CACNG3,YWHAG,GABRA3,DBN1,BRSK1
		GO:BP	multicellular organismal process	GO:0032501	0.0100052	1.99977	3622	45	33	9115	CAPG,CTSL,DLGAP1,FKBP1B,ATP1A4,CEND1,GABRA1,FARP1,ATP2B4,CLSTN1,GFAP,CACNG3,BSG,CORO1A,YWHAH,YWHAG,GABRA3,ATAT1,DCLK1,ATRN,DBN1,ARRB1,ARHGEF7,OXR1,AQP4,ATP1A3,GNAS,YWHAZ,RTN4,BRSK1,CNTN1,YWHAE,DBNL
		GO:BP	export from cell	GO:0140352	0.0105116	1.97833	344	45	10	9115	FKBP1B,ATP1A4,CORO1A,ARRB1,ARHGEF7,ATP1A3,YWHAZ,RTN4,BRSK1,YWHAE
		GO:MF	inorganic molecular entity transmembrane transporter activity	GO:0015318	0.0112998	1.94693	247	45	8	8570	ATP1A4,GABRA1,ATP2B4,CACNG3,MT-ATP8,GABRA3,AQP4,ATP1A3
		KEGG	Circadian entrainment	KEGG:04713	0.013002	1.88599	94	102	7	8241	ADCY2,CAMK2D,GNB4,CAMK2A,CAMK2G,GNAO1,CAMK2B
		GO:BP	plasma membrane bounded cell projection organization	GO:0120036	0.013356	1.87432	731	45	14	9115	FKBP1B,FARP1,GFAP,BSG,CORO1A,YWHAH,DCLK1,DBN1,ARHGEF7,ATP1A3,RTN4,BRSK1,CNTN1,DBNL
		GO:BP	neuron differentiation	GO:0030182	0.013356	1.87432	731	45	14	9115	FKBP1B,CEND1,FARP1,GFAP,BSG,YWHAH,YWHAG,DCLK1,DBN1,YWHAZ,RTN4,BRSK1,CNTN1,DBNL
		GO:CC	intrinsic component of presynaptic membrane	GO:0098889	0.0135519	1.868	44	46	4	9080	ATP2B4,CADM3,ATP1A3,CNTN1
		GO:BP	central nervous system development	GO:0007417	0.0143075	1.84444	533	45	12	9115	CAPG,CEND1,ATP2B4,GFAP,ATAT1,DCLK1,ATRN,DBN1,ATP1A3,RTN4,CNTN1,YWHAE
		GO:CC	astrocyte end-foot	GO:0097450	0.0150776	1.82167	3	46	2	9080	GFAP,AQP4
		GO:CC	cell body	GO:0044297	0.0150793	1.82162	283	46	8	9080	CTSL,GFAP,CNN3,DBN1,ARHGEF7,ATP1A3,ACOT7,RTN4
		GO:BP	macromolecule localization	GO:0033036	0.0161714	1.79125	1217	45	18	9115	DLGAP1,FKBP1B,ATP2B4,CLSTN1,GFAP,CACNG3,BSG,YWHAH,YWHAG,DBN1,CADM3,SEPT9,ARRB1,YWHAQ,YWHAZ,RTN4,DCTN2,YWHAE
		GO:CC	actin cytoskeleton	GO:0015629	0.0169805	1.77005	212	46	7	9080	CAPG,CORO1A,CNN3,DBN1,DCTN2,MYL6,DBNL
		GO:CC	integral component of plasma membrane	GO:0005887	0.0169933	1.76972	562	46	11	9080	ATP1A4,GABRA1,ATP2B4,CLSTN1,CACNG3,BSG,GABRA3,CADM3,AQP4,ATP1A3,RTN4
		GO:BP	system development	GO:0048731	0.017343	1.76087	2407	45	26	9115	CAPG,CTSL,FKBP1B,CEND1,GABRA1,FARP1,ATP2B4,CLSTN1,GFAP,BSG,CORO1A,YWHAH,YWHAG,ATAT1,DCLK1,ATRN,DBN1,ARRB1,ARHGEF7,ATP1A3,YWHAZ,RTN4,BRSK1,CNTN1,YWHAE,DBNL
		GO:MF	P-type ion transporter activity	GO:0015662	0.0182944	1.73768	15	45	3	8570	ATP1A4,ATP2B4,ATP1A3
		GO:MF	P-type transmembrane transporter activity	GO:0140358	0.0182944	1.73768	15	45	3	8570	ATP1A4,ATP2B4,ATP1A3
		GO:CC	excitatory synapse	GO:0060076	0.0189064	1.72339	18	46	3	9080	CACNG3,DBN1,CADM3
		KEGG	Huntington disease	KEGG:05016	0.0199821	1.69936	291	102	12	8241	KLC4,TUBB2B,STX1A,TUBB5,SLC1A3,MT-ATP8,TUBB4B,PSMB6,NDUFA5,PSMC4,DCTN2,DCTN1
		GO:CC	cytoskeleton	GO:0005856	0.0223481	1.65076	798	46	13	9080	CAPG,GFAP,CORO1A,CNN3,ATAT1,DBN1,SEPT9,ARHGEF7,DCTN2,BRSK1,MYL6,YWHAE,DBNL
		GO:CC	membrane	GO:0016020	0.0239533	1.62064	3033	46	28	9080	CTSL,DLGAP1,FKBP1B,ATP1A4,GABRA1,FARP1,ATP2B4,CLSTN1,GFAP,CACNG3,BSG,CORO1A,YWHAH,MT-ATP8,GABRA3,ATRN,DBN1,CADM3,ARRB1,ARHGEF7,AQP4,ATP1A3,CNRIP1,GNAS,RTN4,CNTN1,YWHAE,DBNL
		GO:BP	cellular protein localization	GO:0034613	0.0270438	1.56793	777	45	14	9115	ATP2B4,CLSTN1,GFAP,CACNG3,BSG,YWHAH,YWHAG,DBN1,SEPT9,YWHAQ,YWHAZ,RTN4,DCTN2,YWHAE
		GO:BP	regulation of ion transmembrane transport	GO:0034765	0.0297175	1.52699	165	45	7	9115	FKBP1B,CACNG3,CORO1A,YWHAH,CRBN,YWHAQ,YWHAE
		GO:BP	cellular macromolecule localization	GO:0070727	0.0304115	1.51696	785	45	14	9115	ATP2B4,CLSTN1,GFAP,CACNG3,BSG,YWHAH,YWHAG,DBN1,SEPT9,YWHAQ,YWHAZ,RTN4,DCTN2,YWHAE
		GO:BP	neuron development	GO:0048666	0.0309735	1.50901	575	45	12	9115	FKBP1B,FARP1,GFAP,BSG,YWHAH,DCLK1,DBN1,YWHAZ,RTN4,BRSK1,CNTN1,DBNL
		KEGG	Cholinergic synapse	KEGG:04725	0.0363498	1.4395	111	102	7	8241	ADCY2,CAMK2D,GNB4,CAMK2A,CAMK2G,GNAO1,CAMK2B
		KEGG	Glutamatergic synapse	KEGG:04724	0.0363498	1.4395	111	102	7	8241	ADCY2,DLGAP1,SHANK1,SHANK2,SLC1A3,GNB4,GNAO1
		GO:MF	ion channel regulator activity	GO:0099106	0.0367385	1.43488	49	45	4	8570	FKBP1B,ATP2B4,YWHAH,YWHAE
		KEGG	Prion disease	KEGG:05020	0.037167	1.42984	267	102	11	8241	KLC4,TUBB2B,TUBB5,HSPA2,MT-ATP8,TUBB4B,PSMB6,PRNP,NDUFA5,PSMC4,STIP1
		GO:BP	regulation of neuron projection development	GO:0010975	0.0374175	1.42693	238	45	8	9115	FKBP1B,GFAP,YWHAH,DBN1,RTN4,BRSK1,CNTN1,DBNL
		GO:CC	sarcolemma	GO:0042383	0.0375829	1.42501	57	46	4	9080	ATP2B4,BSG,AQP4,ATP1A3
		GO:BP	brain development	GO:0007420	0.0395833	1.40249	400	45	10	9115	CEND1,ATP2B4,ATAT1,DCLK1,ATRN,DBN1,ATP1A3,RTN4,CNTN1,YWHAE
		GO:CC	integral component of postsynaptic density membrane	GO:0099061	0.0403114	1.39457	23	46	3	9080	CLSTN1,CACNG3,RTN4
		GO:BP	modulation of chemical synaptic transmission	GO:0050804	0.043567	1.36084	175	45	7	9115	DLGAP1,CLSTN1,GFAP,CACNG3,YWHAG,DBN1,BRSK1
		KEGG	Oxytocin signaling pathway	KEGG:04921	0.0437948	1.35858	150	102	8	8241	ADCY2,CACNG3,CAMK2D,CAMK2A,CAMK2G,GNAO1,CAMK2B,MYL6
		GO:BP	neuron projection development	GO:0031175	0.0441401	1.35517	497	45	11	9115	FKBP1B,FARP1,GFAP,BSG,YWHAH,DCLK1,DBN1,RTN4,BRSK1,CNTN1,DBNL
		GO:BP	regulation of trans-synaptic signaling	GO:0099177	0.0452049	1.34481	176	45	7	9115	DLGAP1,CLSTN1,GFAP,CACNG3,YWHAG,DBN1,BRSK1
		GO:CC	presynaptic membrane	GO:0042734	0.0489229	1.31049	61	46	4	9080	ATP2B4,CADM3,ATP1A3,CNTN1
	UP	KEGG	Metabolic pathways	KEGG:01100	3.42331e-06	5.46555	1471	155	56	8241	PGK1,TALDO1,AHCY,OGDH,IDH1,PI4KA,ALDH9A1,HAGH,GMPS,ACLY,NDUFS4,IDH3B,MAOA,PCCA,SCP2,FH,SDHB,NDUFS2,GPHN,MCCC2,ISYNA1,ACY1A,GSTO1,BDH1,MAT2A,CRYL1,LTA4H,ALDH2,HIBCH,AMPD2,ASPA,ACSL1,DHODH,GK,HSD17B8,COQ3,GSR,MCCC1,PDE4B,PDE2A,PDXK,GBA2,GAD2,ALDH1B1,MECR,ASS1,ABAT,PGAP1,ALDH1A7,ATP6AP1,DGKB,PDE1B,ADCY5,PDE10A,TH,ALDH1A1
		GO:MF	small molecule binding	GO:0036094	0.000157019	3.80405	417	42	12	8570	DDAH1,CRYL1,ABCB8,COQ8A,PDE4B,PRMT1,ARL1,GAD2,ASS1,ABAT,APOA2,APOA1
		KEGG	Cocaine addiction	KEGG:05030	0.000178856	3.7475	46	155	8	8241	GRM3,MAOA,GRM2,ADCY5,PPP1R1B,TH,SLC6A3,PDYN
		KEGG	Amphetamine addiction	KEGG:05031	0.000291947	3.5347	65	155	9	8241	PRKCB,MAOA,PPP3CA,PPP1CA,ADCY5,PPP1R1B,TH,SLC6A3,PDYN
		KEGG	Dopaminergic synapse	KEGG:04728	0.000445934	3.35073	128	155	12	8241	GNB5,PRKCB,MAOA,ITPR1,PPP3CA,PPP1CA,GNG7,ADCY5,PPP1R1B,GNAL,TH,SLC6A3
		KEGG	Valine, leucine and isoleucine degradation	KEGG:00280	0.000543429	3.26486	53	155	8	8241	ALDH9A1,PCCA,MCCC2,ALDH2,HIBCH,MCCC1,ALDH1B1,ABAT
		KEGG	beta-Alanine metabolism	KEGG:00410	0.000824933	3.08358	27	155	6	8241	ALDH9A1,ALDH2,HIBCH,GAD2,ALDH1B1,ABAT
		KEGG	Citrate cycle (TCA cycle)	KEGG:00020	0.00157934	2.80152	30	155	6	8241	OGDH,IDH1,ACLY,IDH3B,FH,SDHB
		GO:BP	small molecule metabolic process	GO:0044281	0.00167448	2.77612	697	46	15	9115	DDAH1,FH,ISYNA1,AMPD2,CALB1,ACSL1,COQ8A,COQ3,GBA2,GAD2,CRAT,ASS1,ABAT,APOA2,APOA1
		GO:BP	response to drug	GO:0042493	0.0029948	2.52363	226	46	9	9115	CRKL,TMEM30A,ACSL1,PDE4B,GAD2,ASS1,ABAT,APOA2,APOA1
		KEGG	Morphine addiction	KEGG:05032	0.00395274	2.4031	89	155	9	8241	GNB5,PRKCB,SLC32A1,PDE4B,PDE2A,GNG7,PDE1B,ADCY5,PDE10A
		KEGG	Glutamatergic synapse	KEGG:04724	0.00403133	2.39455	111	155	10	8241	GNB5,GRM3,PRKCB,ITPR1,PPP3CA,GRM2,GRIK2,GNG7,SLC17A6,ADCY5
		GO:CC	mitochondrion	GO:0005739	0.00553978	2.25651	698	46	13	9080	FH,ARMCX3,ABCB8,ACSL1,COQ8A,COQ3,FAM210A,C1QBP,CRAT,ASS1,ABAT,TTC19,D2HGDH
		KEGG	Histidine metabolism	KEGG:00340	0.0067544	2.17041	24	155	5	8241	ALDH9A1,MAOA,ALDH2,ASPA,ALDH1B1
		GO:MF	high-density lipoprotein particle receptor binding	GO:0070653	0.0083746	2.07704	2	42	2	8570	APOA2,APOA1
		GO:BP	arginine metabolic process	GO:0006525	0.0132378	1.87818	8	46	3	9115	DDAH1,FH,ASS1
		GO:BP	glutamine family amino acid metabolic process	GO:0009064	0.0212776	1.67208	28	46	4	9115	DDAH1,FH,GAD2,ASS1
		KEGG	GABAergic synapse	KEGG:04727	0.0244438	1.61183	89	155	8	8241	GNB5,PRKCB,GPHN,SLC32A1,GAD2,ABAT,GNG7,ADCY5
		GO:MF	phosphatidylcholine-sterol O-acyltransferase activator activity	GO:0060228	0.0250456	1.60127	3	42	2	8570	APOA2,APOA1
		KEGG	Carbon metabolism	KEGG:01200	0.0288671	1.5396	115	155	9	8241	PGK1,TALDO1,OGDH,IDH1,IDH3B,PCCA,FH,SDHB,HIBCH
		GO:CC	spherical high-density lipoprotein particle	GO:0034366	0.0300578	1.52204	4	46	2	9080	APOA2,APOA1
		GO:BP	response to chemical	GO:0042221	0.0325094	1.48799	1950	46	23	9115	IMPACT,CRKL,DDAH1,ATP2B1,CHRM1,CD47,ALCAM,TMEM30A,CALB1,ACSL1,CALCOCO1,C1QBP,CSK,PDE4B,AKAP12,GAD2,ASS1,CPNE7,ABAT,APOA2,D2HGDH,CPNE9,APOA1
		KEGG	Biosynthesis of amino acids	KEGG:01230	0.0437807	1.35872	74	155	7	8241	PGK1,TALDO1,IDH1,IDH3B,ACY1A,MAT2A,ASS1
		GO:BP	negative regulation of very-low-density lipoprotein particle remodeling	GO:0010903	0.049835	1.30247	2	46	2	9115	APOA2,APOA1
		GO:BP	regulation of very-low-density lipoprotein particle remodeling	GO:0010901	0.049835	1.30247	2	46	2	9115	APOA2,APOA1
		GO:CC	chylomicron	GO:0042627	0.0499346	1.3016	5	46	2	9080	APOA2,APOA1
		GO:MF	apolipoprotein receptor binding	GO:0034190	0.0499354	1.30159	4	42	2	8570	APOA2,APOA1
		REAC	Citric acid cycle (TCA cycle)	REAC:R-RNO-71403	0.0256247	1.59134	17	108	4	7336	OGDH,IDH3B,FH,SDHB
		REAC	DARPP-32 events	REAC:R-RNO-180024	0.0080563	2.09386	13	108	4	7336	PPP1CA,PDE4B,PRKAR2B,PPP1R1B
		REAC	Metabolism	REAC:R-RNO-1430728	0.000160873	3.79352	1314	108	41	7336	PGK1,TALDO1,AHCY,DDAH1,OGDH,IDH1,PIK3R4,NDUFS4,IDH3B,FH,SDHB,NDUFS2,PSMB2,MCCC2,ISYNA1,ACY1A,CRYL1,THEM4,HIBCH,CYB5R3,AMPD2,ASPA,PSMB3,ACSL1,DHODH,RAB4A,NAXE,GPD1,HSD17B8,COQ3,GBA2,CRAT,SLC9A1,PRKAR2B,ASS1,CPNE7,APOA2,EPHX1,D2HGDH,APOA1,TH
		REAC	Pyruvate metabolism and Citric Acid (TCA) cycle	REAC:R-RNO-71406	0.0404245	1.39335	35	108	5	7336	OGDH,IDH3B,FH,SDHB,D2HGDH
