# Supplementary material for: Microbiome Depletion Increases Fentanyl Self-Administration and Alters the Striatal Proteome Through Short-Chain Fatty Acids
Source: eNeuro. 2024 Feb 9;11(2):ENEURO.0388-23.2023. doi: 10.1523/ENEURO.0388-23.2023 (PMC10875718; doi:10.1523/ENEURO.0388-23.2023)
Supplement: Table 6-3 — List of proteins that overlap in all fentanyl administering groups and associated pathways. Download Table 6-3, XLS file. [file eneuro-11-ENEURO.0388-23.2023-s006.xls]

## Sheet: Sheet1
List of upregulated proteins in H2O-FR1, H2O-IncFR, Abx-FR1, and Abx-IncFR groups that overlap
ProteinID	Gene Name	H2O-FR1 fold change from H2O-sal	H2O-IncFR fold change from H2O-Sal	Abx-FR1 fold change from H2O-Sal	Abx-IncFR fold change from H2O-Sal
O35867	Ppp1r9a	0.388005	1.34706	0.466398	0.333289
P06300	Pdyn	2.04367	5.99992	2.40195	2.38228
P12369	Prkar2b	0.451479	1.35476	0.481341	0.432388
P23977	Slc6a3	1.27826	3.70818	1.72903	1.63502
P24587	Akap5	0.670974	1.77154	0.863607	0.657723
P37136	Ache	1.02815	2.57236	1.50621	1.25496
P38406	Gnal	1.28138	3.42022	1.67231	1.47732
P49621	Dgkb	0.611719	1.89751	0.910203	0.769888
P62024	Phactr1	0.425896	1.53378	0.599948	0.511638
Q04400	Adcy5	0.915631	2.05027	1.16604	1.00918
Q05683	Gad2	0.332589	1.58638	0.670482	0.417069
Q07652	Cacna1e	0.484855	1.60912	0.647945	0.424248
Q4KM45	RGD1311739	0.347467	1.39914	0.52703	0.359609
Q5MJ12	Fbxl16	0.217924	1.27561	0.339063	0.309083
Q63707	Dhodh	0.327116	1.20806	0.338564	0.29903
Q75Q39	Tomm70a	0.340167	1.31132	0.448705	0.345821
Q9JI12	Slc17a6	1.07061	1.75861	0.894964	0.827449
Q9QYJ6	Pde10a	1.26108	2.37476	1.47776	1.27248
Q9R1Z0	Vdac3	0.270007	1.13101	0.227369	0.172585
Q9Z2I6	Sv2c	1.14987	2.20809	1.60045	1.23487
List of downregulated proteins in H2O-FR1, H2O-IncFR, Abx-FR1, and Abx-IncFR groups that overlap
ProteinID	Gene Name
Q99JE4	Rasgrf2
P15205	Map1b
Q5RJK8	Acbd6
Pathways from upregulated overlap list
#term ID	term description	observed gene count	background gene count	strength	false discovery rate	NegLogP	matching proteins in your network (IDs)	matching proteins in your network (labels)
rno05030	Cocaine addiction	3	46	1.89	0.004	2.39794	10116.ENSRNOP00000038921,10116.ENSRNOP00000046488,10116.ENSRNOP00000047272	Pdyn,Adcy5,Slc6a3
rno05031	Amphetamine addiction	3	61	1.77	0.0045	2.34679	10116.ENSRNOP00000038921,10116.ENSRNOP00000046488,10116.ENSRNOP00000047272	Pdyn,Adcy5,Slc6a3
rno05034	Alcoholism	3	135	1.43	0.0297	1.52724	10116.ENSRNOP00000038921,10116.ENSRNOP00000046488,10116.ENSRNOP00000047272	Pdyn,Adcy5,Slc6a3
RNO-112315	Transmission across Chemical Synapses	7	200	1.62	3.69e-06	5.43297	10116.ENSRNOP00000003928,10116.ENSRNOP00000008416,10116.ENSRNOP00000012415,10116.ENSRNOP00000024901,10116.ENSRNOP00000025172,10116.ENSRNOP00000046488,10116.ENSRNOP00000047272	Cacna1e,Akap5,Prkar2b,Gad2,Gnal,Adcy5,Slc6a3
RNO-111885	Opioid Signalling	4	68	1.85	0.002	2.69897	10116.ENSRNOP00000012415,10116.ENSRNOP00000025172,10116.ENSRNOP00000038921,10116.ENSRNOP00000046488	Prkar2b,Gnal,Pdyn,Adcy5
RNO-112040	G-protein mediated events	3	38	1.98	0.0214	1.66959	10116.ENSRNOP00000012415,10116.ENSRNOP00000025172,10116.ENSRNOP00000046488	Prkar2b,Gnal,Adcy5
RNO-112314	Neurotransmitter receptors and postsynaptic signal transmission	4	136	1.55	0.0214	1.66959	10116.ENSRNOP00000008416,10116.ENSRNOP00000012415,10116.ENSRNOP00000025172,10116.ENSRNOP00000046488	Akap5,Prkar2b,Gnal,Adcy5
Pathways from downregulated overlap list
NONE
