# Supplementary material for: Microbiome Depletion Increases Fentanyl Self-Administration and Alters the Striatal Proteome Through Short-Chain Fatty Acids
Source: eNeuro. 2024 Feb 9;11(2):ENEURO.0388-23.2023. doi: 10.1523/ENEURO.0388-23.2023 (PMC10875718; doi:10.1523/ENEURO.0388-23.2023)
Supplement: Table 6-4 — Full list of Ingenuity Pathway Analysis canonical pathways in fentanyl administering groups. Download Table 6-4, XLS file. [file eneuro-11-ENEURO.0388-23.2023-s007.xls]

## Sheet: Sheet1
H2O-Sal vs H2O-FR1 and H2O-Sal vs Abx-FR1								H2O-Sal vs H2O-IncFR and H2O-Sal vs Abx-IncFR
Canonical Pathways	Zscore	NegLogP	Zscore	NegLogP				Canonical Pathways	Zscore	NegLogP	Zscore	NegLogP
	H2O-FR1	H2O-FR1	Abx-FR1	Abx-FR1					H2O-IncFR	H2O-IncFR	Abx-IncFR	Abx-IncFR
Pentose Phosphate Pathway	-2	2.16857	0	2.16857				Thrombin Signaling	-1.511	24.0114	0.412	23.9858
Acyl-CoA Hydrolysis	-1	1.72449	1	1.72449				γ-glutamyl Cycle	-1.342	2.89972	1.342	2.89773
eNOS Signaling	-0.898	8.08475	1.616	8.08475				Glutathione-mediated Detoxification	-0.905	5.25307	2.111	5.24854
cAMP-mediated signaling	-0.662	15.7805	1.722	15.7805				Mitochondrial L-carnitine Shuttle Pathway	-0.378	3.3874	1.89	3.38471
Opioid Signaling Pathway	-0.107	34.7087	1.823	34.7087				γ-linolenate Biosynthesis II (Animals)	-0.378	3.3874	1.89	3.38471
Ferroptosis Signaling Pathway	0.649	12.5896	-1.622	12.5896				PTEN Signaling	0.354	6.60573	-1.061	6.59569
Calcium Transport I	1.134	5.5677	-1.134	5.5677				Cell Cycle: G2/M DNA Damage Checkpoint Regulation	0.378	2.10098	-1.134	2.09799
BAG2 Signaling Pathway	2.324	19.6788	-0.258	19.6788				LXR/RXR Activation	0.5	2.49155	-0.728	2.85114
Fatty Acid Activation	2.449	3.24797	0	3.24797				Calcium Signaling	0.849	18.2911	-0.566	18.2691
Mitochondrial L-carnitine Shuttle Pathway	2.646	3.40495	-0.378	3.40495				Dopamine-DARPP32 Feedback in cAMP Signaling	1.109	22.8221	-0.277	22.7988
Vitamin-C Transport	-1.342	2.00511	1.342	2.00511				D-myo-inositol (1,4,5)-Trisphosphate Biosynthesis	-1.508	5.46483	0.302	5.46055
Nitric Oxide Signaling in the Cardiovascular System	-0.707	15.0112	1.414	15.0112				Triacylglycerol Degradation	-1.265	2.10098	0.632	2.09799
4-1BB Signaling in T Lymphocytes	-0.707	2.22504	1.414	2.22504				Sphingosine-1-phosphate Signaling	-1.177	6.41345	0.392	6.40457
Glutaryl-CoA Degradation	1.667	6.7362	-0.333	6.7362				Actin Nucleation by ARP-WASP Complex	-1	8.18949	0.6	8.18014
Tryptophan Degradation III (Eukaryotic)	1.667	4.97001	-0.333	4.97001				IL-8 Signaling	-0.714	16.2211	0.714	16.201
γ-linolenate Biosynthesis II (Animals)	1.89	3.40495	-0.378	3.40495				Xenobiotic Metabolism CAR Signaling Pathway	-0.632	7.43187	1.265	7.41995
Production of Nitric Oxide and Reactive Oxygen Species in Macrophages	-1.581	9.33166	0.316	9.33166				mTOR Signaling	-0.603	33.3438	1.206	33.3124
Leptin Signaling in Obesity	-0.632	7.74586	1.265	7.74586				Glioblastoma Multiforme Signaling	-0.493	8.14168	1.151	8.12959
Cardiac Hypertrophy Signaling (Enhanced)	-0.734	14.5433	1.153	14.5433				Glioma Invasiveness Signaling	-0.447	7.11722	1.342	7.10948
Role of PI3K/AKT Signaling in the Pathogenesis of Influenza	-0.905	2.54049	0.905	2.54049				PPARα/RXRα Activation	-0.447	15.5635	1.043	15.5445
RANK Signaling in Osteoclasts	-0.447	4.81817	1.342	4.81817				3-phosphoinositide Biosynthesis	-0.309	12.7953	1.234	12.7782
Sucrose Degradation V (Mammalian)	0.447	3.41505	-1.342	3.41505				Stearate Biosynthesis I (Animals)	-0.302	3.45593	1.508	3.45168
IL-7 Signaling Pathway	-0.577	1.5516	1.155	1.5516				Superpathway of Inositol Phosphate Compounds	-0.295	12.4581	1.18	12.4402
Regulation of Actin-based Motility by Rho	-0.343	12.4291	1.372	12.4291				Endocannabinoid Cancer Inhibition Pathway	0.822	9.37626	-1.151	9.36405
PFKFB4 Signaling Pathway	-0.535	5.56365	1.069	5.56365				Role of PI3K/AKT Signaling in the Pathogenesis of Influenza	0.905	2.51567	-0.302	2.51188
Unfolded protein response	0.535	4.89684	-1.069	4.89684				Ovarian Cancer Signaling	-0.378	6.05968	0.756	6.04994
Gαq Signaling	0	17.7265	1.543	17.7265				CXCR4 Signaling	-0.277	23.3913	0.832	23.3684
UVB-Induced MAPK Signaling	-0.5	6.24218	1	6.24218				Gα12/13 Signaling	0	7.94652	1.061	7.93584
Androgen Signaling	-0.186	13.0718	1.3	13.0718				Necroptosis Signaling Pathway	0.87	6.12531	-0.174	6.11554
Type II Diabetes Mellitus Signaling	0	8.1007	1.414	8.1007				Acetyl-CoA Biosynthesis I (Pyruvate Dehydrogenase Complex)	0	2.84701	-1	2.84535
BEX2 Signaling Pathway	1.414	3.99127	0	3.99127				Glycogen Degradation II	-1	1.84514	0	1.84364
Superpathway of Cholesterol Biosynthesis	0	3.37713	-1.414	3.37713				Actin Cytoskeleton Signaling	0.868	17.7719	-0.124	17.7491
Glioma Signaling	-1.219	12.1336	0.174	12.1336				Ferroptosis Signaling Pathway	-0.973	11.8054	0	11.792
Signaling by Rho Family GTPases	-1.089	17.5095	0.272	17.5095				Endocannabinoid Developing Neuron Pathway	-0.781	21.7053	0.156	21.686
GPCR-Mediated Integration of Enteroendocrine Signaling Exemplified by an L Cell	0	5.84198	1.342	5.84198				RAC Signaling	-0.457	13.8234	0.457	13.8081
Lymphotoxin β Receptor Signaling	-1	1.4251	0.333	1.4251				Corticotropin Releasing Hormone Signaling	-0.762	15.2755	0.152	15.2588
tRNA Splicing	-0.632	2.53874	0.632	2.53874				Synaptogenesis Signaling Pathway	0.266	62.8578	-0.621	62.8033
Antioxidant Action of Vitamin C	-0.302	1.97074	0.905	1.97074				Endothelin-1 Signaling	-0.729	11.454	0.146	11.4384
CD40 Signaling	-0.302	1.64911	0.905	1.64911				UVA-Induced MAPK Signaling	-0.655	7.65233	0.218	7.64317
Neuregulin Signaling	-1.095	10.8975	0	10.8975				Factors Promoting Cardiogenesis in Vertebrates	-0.626	2.40773	0.209	2.40238
Dilated Cardiomyopathy Signaling Pathway	-0.898	12.9644	0.18	12.9644				Macropinocytosis Signaling	-0.626	9.63358	0.209	9.62406
Synaptogenesis Signaling Pathway	0.976	63.2138	-0.089	63.2138				Ephrin Receptor Signaling	-0.508	22.2618	0.254	22.2378
NGF Signaling	-0.707	9.4582	0.354	9.4582				Ketogenesis	-0.378	6.48797	0.378	6.48457
HIF1α Signaling	-1.05	17.3318	0	17.3318				Sonic Hedgehog Signaling	0	2.67065	-0.707	2.66788
Protein Kinase A Signaling	-0.914	26	0.102	26				Protein Kinase A Signaling	-0.305	25.7694	0.305	25.7341
RHOA Signaling	-0.169	10.1115	0.845	10.1115				PI3K/AKT Signaling	-0.447	9.68264	0.149	9.66827
NRF2-mediated Oxidative Stress Response	-0.822	17.4752	0.164	17.4752				p70S6K Signaling	-0.59	21.7947	0	21.7749
Hepatic Fibrosis Signaling Pathway	-0.739	10.0325	0.246	10.0325				GNRH Signaling	-0.544	27.3449	0	27.3185
Leukocyte Extravasation Signaling	-0.926	10.2545	0	10.2545				Regulation of Cellular Mechanics by Calpain Protease	-0.471	5.49246	0	5.48532
fMLP Signaling in Neutrophils	-0.762	22.1058	0.152	22.1058				Tumor Microenvironment Pathway	-0.392	2.36118	0	2.35546
Apelin Muscle Signaling Pathway	0.447	8.47913	-0.447	8.47913				VEGF Signaling	0	14.8307	-0.354	14.8168
γ-glutamyl Cycle	-0.447	2.91273	0.447	2.91273				Gustation Pathway	0.169	4.58093	-0.169	4.57183
Endoplasmic Reticulum Stress Pathway	0.447	1.57402	-0.447	1.57402				Reelin Signaling in Neurons	0.146	22.0244	-0.146	22.0048
Relaxin Signaling	-0.655	12.8436	0.218	12.8436
Angiopoietin Signaling	0.218	7.38296	-0.655	7.38296
Adrenomedullin signaling pathway	-0.283	12.5909	0.566	12.5909
G Beta Gamma Signaling	-0.816	28.021	0	28.021
Neurotrophin/TRK Signaling	-0.816	8.93892	0	8.93892
Mevalonate Pathway I	0	4.2421	-0.816	4.2421
Apelin Liver Signaling Pathway	-0.816	1.74045	0	1.74045
BMP signaling pathway	-0.577	9.67817	0.192	9.67817
Integrin Signaling	-0.128	22.2922	0.64	22.2922
Ketogenesis	0.378	6.51014	-0.378	6.51014
IL-6 Signaling	-0.557	6.75877	0.186	6.75877
Melatonin Signaling	-0.18	16.543	0.539	16.543
PDGF Signaling	0.18	12.1227	-0.539	12.1227
ILK Signaling	0	5.54592	0.707	5.54592
Sonic Hedgehog Signaling	0	2.6888	-0.707	2.6888
Cardiac β-adrenergic Signaling	-0.169	25.6889	0.507	25.6889
P2Y Purigenic Receptor Signaling Pathway	0	16.6451	-0.617	16.6451
RAC Signaling	-0.457	13.9232	0.152	13.9232
Aryl Hydrocarbon Receptor Signaling	-0.577	5.59099	0	5.59099
IL-1 Signaling	0	10.9522	0.535	10.9522
Growth Hormone Signaling	0	2.69887	0.535	2.69887
Role of NFAT in Cardiac Hypertrophy	0	28.9256	0.465	28.9256
Thyroid Cancer Signaling	0	6.49653	-0.426	6.49653
Role of MAPK Signaling in Promoting the Pathogenesis of Influenza	0	6.41158	-0.392	6.41158
IL-3 Signaling	-0.354	14.1665	0	14.1665
IGF-1 Signaling	-0.174	15.7488	0.174	15.7488
HGF Signaling	-0.343	8.69099	0	8.69099
ERBB Signaling	-0.169	14.0947	0.169	14.0947
Insulin Receptor Signaling	-0.289	17.3551	0	17.3551
EIF2 Signaling	-1.953	50.5661	-3.515	50.5661
Huntington's Disease Signaling	0.781	39.5706	0.781	39.5706
mTOR Signaling	-1.206	31.8512	-0.302	31.8512
Synaptic Long Term Potentiation	0.13	29.9798	0.13	29.9798
14-3-3-mediated Signaling	-0.885	29.455	-0.885	29.455
Regulation of eIF4 and p70S6K Signaling	-1.134	29.064	-0.378	29.064
Clathrin-mediated Endocytosis Signaling	N/A	28.3495	N/A	28.3495
α-Adrenergic Signaling	-1.372	27.4798	-0.343	27.4798
GNRH Signaling	-1.633	26.6936	-0.816	26.6936
GABA Receptor Signaling	N/A	26.636	N/A	26.636
Gap Junction Signaling	N/A	25.9289	N/A	25.9289
Cardiac Hypertrophy Signaling	0.25	25.8938	0.75	25.8938
Endocannabinoid Neuronal Synapse Pathway	0.962	25.2951	0.412	25.2951
Estrogen Receptor Signaling	1.013	25.2069	0.788	25.2069
Thrombin Signaling	-1.786	24.1787	-0.962	24.1787
G-Protein Coupled Receptor Signaling	N/A	23.7233	N/A	23.7233
CXCR4 Signaling	-1.109	23.5408	-0.555	23.5408
Insulin Secretion Signaling Pathway	0.97	23.287	0.485	23.287
Remodeling of Epithelial Adherens Junctions	-0.277	22.9307	-0.277	22.9307
Synaptic Long Term Depression	0.378	22.635	0.378	22.635
Axonal Guidance Signaling	N/A	22.3265	N/A	22.3265
Reelin Signaling in Neurons	-1.605	22.1526	-0.146	22.1526
p70S6K Signaling	-1.769	21.9246	-1.18	21.9246
Endocannabinoid Developing Neuron Pathway	-1.406	21.8311	-1.406	21.8311
Chemokine Signaling	-1.897	21.6854	-0.949	21.6854
Ephrin Receptor Signaling	-1.152	21.6787	-0.384	21.6787
Dopamine-DARPP32 Feedback in cAMP Signaling	0.7	21.4308	0.42	21.4308
CCR3 Signaling in Eosinophils	-0.928	21.3934	-1.3	21.3934
Germ Cell-Sertoli Cell Junction Signaling	N/A	21.3357	N/A	21.3357
Phagosome Maturation	N/A	19.2225	N/A	19.2225
Renin-Angiotensin Signaling	-0.762	18.9032	0.152	18.9032
Epithelial Adherens Junction Signaling	-0.687	18.7444	-0.962	18.7444
FAT10 Signaling Pathway	-1.633	18.6605	-2.449	18.6605
Gαi Signaling	-0.632	18.4362	-0.632	18.4362
Apelin Endothelial Signaling Pathway	-0.926	18.2837	-0.309	18.2837
Sirtuin Signaling Pathway	-1.664	18.2607	-2.774	18.2607
AMPK Signaling	0.156	18.23	0.156	18.23
Sertoli Cell-Sertoli Cell Junction Signaling	N/A	18.2297	N/A	18.2297
ERK/MAPK Signaling	-1.214	17.9915	-0.674	17.9915
CDK5 Signaling	-0.152	17.7454	-1.067	17.7454
Semaphorin Neuronal Repulsive Signaling Pathway	-0.566	17.3187	-1.414	17.3187
Actin Cytoskeleton Signaling	0	17.2935	0.25	17.2935
Neuropathic Pain Signaling In Dorsal Horn Neurons	0.632	17.12	0.316	17.12
Calcium Signaling	0.143	17.1141	0.429	17.1141
Molecular Mechanisms of Cancer	N/A	16.0429	N/A	16.0429
Inhibition of ARE-Mediated mRNA Degradation Pathway	-1.961	16.0086	-1.177	16.0086
Polyamine Regulation in Colon Cancer	N/A	15.9206	N/A	15.9206
VEGF Signaling	-1.061	15.7588	-1.061	15.7588
IL-8 Signaling	-2.021	15.7141	-0.866	15.7141
PPARα/RXRα Activation	1.64	15.6873	0.745	15.6873
Ephrin B Signaling	-1.569	15.5776	-1.569	15.5776
RHOGDI Signaling	1.406	15.3085	0.469	15.3085
Mitochondrial Dysfunction	N/A	14.8195	N/A	14.8195
Corticotropin Releasing Hormone Signaling	-2.469	14.6748	-0.617	14.6748
Xenobiotic Metabolism Signaling	N/A	14.6095	N/A	14.6095
UVC-Induced MAPK Signaling	-1.177	14.5914	-0.784	14.5914
Autophagy	-0.674	14.2744	-0.405	14.2744
Aldosterone Signaling in Epithelial Cells	0.186	14.2729	0.186	14.2729
Virus Entry via Endocytic Pathways	N/A	14.1236	N/A	14.1236
GM-CSF Signaling	-1.732	14.1198	-0.577	14.1198
FAK Signaling	N/A	13.7707	N/A	13.7707
Cellular Effects of Sildenafil (Viagra)	N/A	13.2948	N/A	13.2948
Fatty Acid β-oxidation I	4.025	12.9485	1.789	12.9485
Cholecystokinin/Gastrin-mediated Signaling	-1.333	12.7634	-0.333	12.7634
Gαs Signaling	-0.784	12.5067	-0.392	12.5067
HER-2 Signaling in Breast Cancer	-1.155	12.4347	-0.289	12.4347
GPCR-Mediated Nutrient Sensing in Enteroendocrine Cells	1.808	12.4291	1.151	12.4291
Role of Tissue Factor in Cancer	N/A	12.4291	N/A	12.4291
Protein Ubiquitination Pathway	N/A	12.4186	N/A	12.4186
Agrin Interactions at Neuromuscular Junction	-0.962	12.3187	-1.347	12.3187
Renal Cell Carcinoma Signaling	-1.177	12.275	-0.784	12.275
Glutamate Receptor Signaling	1.508	12.1835	1.508	12.1835
Tight Junction Signaling	N/A	12.1667	N/A	12.1667
Paxillin Signaling	-0.845	12.0227	-1.521	12.0227
Thrombopoietin Signaling	-1.177	11.8636	-0.392	11.8636
3-phosphoinositide Biosynthesis	1.581	11.7407	0.949	11.7407
Melanocyte Development and Pigmentation Signaling	-1.414	11.7077	-0.354	11.7077
Endothelin-1 Signaling	-1.021	11.5562	-1.313	11.5562
Xenobiotic Metabolism PXR Signaling Pathway	3.464	11.5562	3.175	11.5562
Acute Phase Response Signaling	1.121	11.5119	0.48	11.5119
Superpathway of Inositol Phosphate Compounds	2.111	11.4801	0.905	11.4801
CNTF Signaling	-0.816	11.2282	-0.408	11.2282
Dopamine Receptor Signaling	-0.905	11.1232	-0.302	11.1232
ERBB4 Signaling	-1.177	10.9547	-0.392	10.9547
Fcγ Receptor-mediated Phagocytosis in Macrophages and Monocytes	-1.976	10.9522	-0.898	10.9522
Colorectal Cancer Metastasis Signaling	-0.762	10.8199	-0.152	10.8199
FcγRIIB Signaling in B Lymphocytes	-0.471	10.7022	-0.943	10.7022
Prolactin Signaling	-1.512	10.5595	-0.756	10.5595
IL-2 Signaling	-1.528	10.4735	-0.655	10.4735
Amyotrophic Lateral Sclerosis Signaling	-0.218	10.4499	-0.655	10.4499
Fc Epsilon RI Signaling	-1.715	10.1106	-0.343	10.1106
PI3K Signaling in B Lymphocytes	-0.493	10.0614	-0.822	10.0614
Xenobiotic Metabolism General Signaling Pathway	0.324	10.0614	0.324	10.0614
LPS-stimulated MAPK Signaling	-0.962	9.94614	-0.962	9.94614
Sperm Motility	0.73	9.87954	1.095	9.87954
Apelin Adipocyte Signaling Pathway	0.577	9.81096	0.577	9.81096
Endometrial Cancer Signaling	-1.279	9.79419	-0.853	9.79419
D-myo-inositol-5-phosphate Metabolism	1.521	9.78941	0.507	9.78941
PI3K/AKT Signaling	-1.938	9.77653	-1.043	9.77653
Macropinocytosis Signaling	-1.043	9.69576	-1.46	9.69576
Apelin Cardiomyocyte Signaling Pathway	0.365	9.59333	0.365	9.59333
nNOS Signaling in Neurons	0.302	9.56491	1.508	9.56491
Antiproliferative Role of Somatostatin Receptor 2	-1.528	9.55265	-0.655	9.55265
Semaphorin Signaling in Neurons	N/A	9.4587	N/A	9.4587
PAK Signaling	-0.707	9.4582	-0.707	9.4582
Endocannabinoid Cancer Inhibition Pathway	-1.151	9.45605	-1.151	9.45605
Telomerase Signaling	-1.671	9.34578	-1.3	9.34578
G Protein Signaling Mediated by Tubby	N/A	9.25086	N/A	9.25086
TCA Cycle II (Eukaryotic)	3.207	9.164	2.673	9.164
ERB2-ERBB3 Signaling	-0.626	8.98537	-0.626	8.98537
Coronavirus Pathogenesis Pathway	1.206	8.95508	3.317	8.95508
GDNF Family Ligand-Receptor Interactions	-1.043	8.93892	-0.626	8.93892
Glycolysis I	2.673	8.84237	1.604	8.84237
Amyloid Processing	-1.667	8.80699	-2.333	8.80699
Netrin Signaling	1.043	8.74027	1.877	8.74027
Senescence Pathway	0.714	8.61225	1	8.61225
Ceramide Signaling	-0.784	8.59584	-1.177	8.59584
3-phosphoinositide Degradation	1.414	8.51188	0.707	8.51188
FLT3 Signaling in Hematopoietic Progenitor Cells	-1	8.41562	-0.6	8.41562
D-myo-inositol (1,4,5,6)-Tetrakisphosphate Biosynthesis	1.461	8.36688	0.73	8.36688
D-myo-inositol (3,4,5,6)-tetrakisphosphate Biosynthesis	1.461	8.36688	0.73	8.36688
CREB Signaling in Neurons	0.883	8.28367	0.663	8.28367
Glioblastoma Multiforme Signaling	-0.493	8.22072	-0.493	8.22072
MSP-RON Signaling In Cancer Cells Pathway	-1.715	8.15392	-1.715	8.15392
Coronavirus Replication Pathway	-0.471	8.15209	-2.828	8.15209
Valine Degradation I	3.317	8.12281	2.714	8.12281
Gα12/13 Signaling	-0.707	8.01634	-0.707	8.01634
Mechanisms of Viral Exit from Host Cells	N/A	8.01616	N/A	8.01616
ERK5 Signaling	-1.043	8.00064	-1.46	8.00064
VEGF Family Ligand-Receptor Interactions	-1	7.93118	-0.2	7.93118
Acute Myeloid Leukemia Signaling	-0.853	7.81016	-0.853	7.81016
UVA-Induced MAPK Signaling	-0.218	7.71218	-1.964	7.71218
Oncostatin M Signaling	-1.213	7.64277	-1.213	7.64277
Actin Nucleation by ARP-WASP Complex	-1.225	7.59498	-0.408	7.59498
Xenobiotic Metabolism AHR Signaling Pathway	2.6	7.59072	2.6	7.59072
Prostate Cancer Signaling	N/A	7.56969	N/A	7.56969
Xenobiotic Metabolism CAR Signaling Pathway	1.897	7.50979	0.949	7.50979
Non-Small Cell Lung Cancer Signaling	-1.225	7.49009	-0.816	7.49009
EGF Signaling	0.229	7.34096	0.688	7.34096
Melanoma Signaling	-0.943	7.30644	-0.943	7.30644
Glioma Invasiveness Signaling	-0.894	7.16773	-0.894	7.16773
Apoptosis Signaling	1.177	7.12057	0.784	7.12057
Breast Cancer Regulation by Stathmin1	1.193	7.0883	1.627	7.0883
Cancer Drug Resistance By Drug Efflux	N/A	6.91851	N/A	6.91851
JAK/STAT Signaling	-1.043	6.82442	-0.626	6.82442
Isoleucine Degradation I	2.121	6.7362	1.414	6.7362
Tryptophan Degradation X (Mammalian, via Tryptamine)	2.309	6.67958	2.887	6.67958
Necroptosis Signaling Pathway	2.401	6.67931	2.744	6.67931
PTEN Signaling	0.354	6.67135	0.707	6.67135
NF-κB Activation by Viruses	-1.279	6.6028	-0.853	6.6028
HIPPO signaling	1.155	6.51416	1.155	6.51416
Noradrenaline and Adrenaline Degradation	1.604	6.47439	3.207	6.47439
Sphingosine-1-phosphate Signaling	-0.392	6.47149	0	6.47149
Glutathione-mediated Detoxification	2.309	6.14558	1.155	6.14558
Ovarian Cancer Signaling	-0.378	6.12333	-0.378	6.12333
Role of Macrophages, Fibroblasts and Endothelial Cells in Rheumatoid Arthritis	N/A	6.05611	N/A	6.05611
Mouse Embryonic Stem Cell Pluripotency	-1	5.9614	-0.6	5.9614
Pyridoxal 5'-phosphate Salvage Pathway	-0.229	5.93911	-0.229	5.93911
Estrogen-Dependent Breast Cancer Signaling	-1	5.86646	-1.5	5.86646
Chronic Myeloid Leukemia Signaling	N/A	5.71765	N/A	5.71765
Gluconeogenesis I	2.714	5.69748	0.302	5.69748
Role of MAPK Signaling in the Pathogenesis of Influenza	N/A	5.67461	N/A	5.67461
RAR Activation	N/A	5.65427	N/A	5.65427
SPINK1 General Cancer Pathway	-0.688	5.61776	-1.147	5.61776
Putrescine Degradation III	1.897	5.6135	2.53	5.6135
Ketolysis	1.633	5.5677	0.816	5.5677
Regulation of Cellular Mechanics by Calpain Protease	-1.414	5.53909	-1.886	5.53909
D-myo-inositol (1,4,5)-Trisphosphate Biosynthesis	1.508	5.49275	0.302	5.49275
Natural Killer Cell Signaling	-0.493	5.49249	-1.151	5.49249
Salvage Pathways of Pyrimidine Ribonucleotides	-1.46	5.34765	-0.626	5.34765
nNOS Signaling in Skeletal Muscle Cells	N/A	5.30357	N/A	5.30357
Ethanol Degradation II	1.732	5.28266	3.464	5.28266
White Adipose Tissue Browning Pathway	0.784	5.17142	1.177	5.17142
Ethanol Degradation IV	1.897	5.17025	3.162	5.17025
Erythropoietin Signaling Pathway	-1.219	4.99702	-0.174	4.99702
Role of JAK1 and JAK3 in γc Cytokine Signaling	N/A	4.99478	N/A	4.99478
Dopamine Degradation	1.508	4.944	2.714	4.944
LPS/IL-1 Mediated Inhibition of RXR Function	0.707	4.93638	1.414	4.93638
Fatty Acid α-oxidation	1	4.85218	2.333	4.85218
PEDF Signaling	-0.894	4.83216	-1.789	4.83216
GP6 Signaling Pathway	1.4	4.8032	1.8	4.8032
Leucine Degradation I	1.633	4.64158	1.633	4.64158
Histamine Degradation	1.414	4.54116	2.828	4.54116
Neuroinflammation Signaling Pathway	-0.898	4.43821	-0.898	4.43821
CSDE1 Signaling Pathway	0.258	4.40914	0.775	4.40914
Superpathway of Geranylgeranyldiphosphate Biosynthesis I (via Mevalonate)	-0.378	4.31898	-1.134	4.31898
Glutathione Redox Reactions II	1	4.31213	1	4.31213
Role of NANOG in Mammalian Embryonic Stem Cell Pluripotency	-0.853	4.31058	-0.853	4.31058
FGF Signaling	-1.147	4.29086	0.229	4.29086
IL-12 Signaling and Production in Macrophages	N/A	4.26481	N/A	4.26481
Gustation Pathway	2.058	4.26239	1.372	4.26239
Maturity Onset Diabetes of Young (MODY) Signaling	N/A	4.21863	N/A	4.21863
PPAR Signaling	1.528	4.19177	1.091	4.19177
Ephrin A Signaling	N/A	4.05497	N/A	4.05497
Oxidative Phosphorylation	4.264	4.0037	3.838	4.0037
Glucocorticoid Receptor Signaling	N/A	3.96314	N/A	3.96314
FXR/RXR Activation	N/A	3.95945	N/A	3.95945
TGF-β Signaling	-0.447	3.94975	-0.447	3.94975
Caveolar-mediated Endocytosis Signaling	N/A	3.91506	N/A	3.91506
Regulation Of The Epithelial Mesenchymal Transition By Growth Factors Pathway	-0.898	3.88332	-0.539	3.88332
Superpathway of Methionine Degradation	2.714	3.8229	3.317	3.8229
LXR/RXR Activation	-0.229	3.69625	-1.147	3.69625
Glutamate Degradation III (via 4-aminobutyrate)	2	3.64317	2	3.64317
Apelin Pancreas Signaling Pathway	-0.577	3.52473	-1.155	3.52473
HMGB1 Signaling	-0.962	3.52026	-0.192	3.52026
Stearate Biosynthesis I (Animals)	0.905	3.48368	0.302	3.48368
Phagosome Formation	1.207	3.32571	1.427	3.32571
Phenylalanine Degradation IV (Mammalian, via Side Chain)	2.449	3.24797	1.633	3.24797
Glutathione Biosynthesis	N/A	3.23379	N/A	3.23379
NADH Repair	N/A	3.23379	N/A	3.23379
Glutathione Redox Reactions I	2.121	3.15656	1.414	3.15656
Parkinson's Signaling	N/A	2.88546	N/A	2.88546
Human Embryonic Stem Cell Pluripotency	N/A	2.86194	N/A	2.86194
Acetyl-CoA Biosynthesis I (Pyruvate Dehydrogenase Complex)	2	2.85781	2	2.85781
Aspartate Degradation II	2	2.85781	1	2.85781
IL-4 Signaling	N/A	2.77455	N/A	2.77455
STAT3 Pathway	-0.853	2.73185	-1.706	2.73185
2-ketoglutarate Dehydrogenase Complex	N/A	2.65982	N/A	2.65982
Branched-chain α-keto acid Dehydrogenase Complex	N/A	2.65982	N/A	2.65982
Superoxide Radicals Degradation	2	2.58651	2	2.58651
IL-22 Signaling	0.378	2.56214	0.378	2.56214
Serotonin Degradation	1.941	2.48067	3.051	2.48067
Regulation of the Epithelial-Mesenchymal Transition Pathway	N/A	2.46657	N/A	2.46657
Role of JAK family kinases in IL-6-type Cytokine Signaling	N/A	2.45157	N/A	2.45157
Factors Promoting Cardiogenesis in Vertebrates	-0.209	2.44277	-0.209	2.44277
TR/RXR Activation	N/A	2.413	N/A	2.413
Pancreatic Adenocarcinoma Signaling	-0.471	2.40102	-0.471	2.40102
Tumor Microenvironment Pathway	-1.569	2.39862	-1.961	2.39862
Glycogen Degradation III	1.342	2.36828	0.447	2.36828
2-oxobutanoate Degradation I	N/A	2.28984	N/A	2.28984
Proline Biosynthesis II (from Arginine)	N/A	2.28984	N/A	2.28984
Iron homeostasis signaling pathway	N/A	2.23801	N/A	2.23801
Inhibition of Angiogenesis by TSP1	0.378	2.22504	1.134	2.22504
Formaldehyde Oxidation II (Glutathione-dependent)	N/A	2.15566	N/A	2.15566
Glutamate Dependent Acid Resistance	N/A	2.15566	N/A	2.15566
Glycine Degradation (Creatine Biosynthesis)	N/A	2.15566	N/A	2.15566
L-cysteine Degradation III	N/A	2.15566	N/A	2.15566
β-alanine Degradation I	N/A	2.15566	N/A	2.15566
Hereditary Breast Cancer Signaling	N/A	2.13185	N/A	2.13185
Cell Cycle: G2/M DNA Damage Checkpoint Regulation	-0.378	2.12048	-0.378	2.12048
Bladder Cancer Signaling	-1.5	2.11363	-1.5	2.11363
Mitotic Roles of Polo-Like Kinase	N/A	2.09772	N/A	2.09772
IL-17A Signaling in Airway Cells	0.302	2.04547	0.905	2.04547
Role of PKR in Interferon Induction and Antiviral Response	0.688	2.02993	0.688	2.02993
Arginine Biosynthesis IV	N/A	2.01663	N/A	2.01663
Arginine Degradation VI (Arginase 2 Pathway)	N/A	2.01663	N/A	2.01663
GDP-mannose Biosynthesis	N/A	2.01663	N/A	2.01663
Glycerol Degradation I	N/A	2.01663	N/A	2.01663
Purine Nucleotides De Novo Biosynthesis II	0	2.00171	1	2.00171
Docosahexaenoic Acid (DHA) Signaling	N/A	1.92397	N/A	1.92397
Cysteine Biosynthesis III (mammalia)	1.633	1.91137	2.449	1.91137
Glycogen Degradation II	2	1.85496	1	1.85496
NAD Signaling Pathway	1.091	1.84013	0.655	1.84013
ATM Signaling	0.277	1.83579	0.832	1.83579
WNT/β-catenin Signaling	0	1.74641	0	1.74641
Role of IL-17A in Arthritis	N/A	1.72701	N/A	1.72701
Spliceosomal Cycle	2.333	1.72199	0.333	1.72199
4-aminobutyrate Degradation I	N/A	1.70343	N/A	1.70343
Adenine and Adenosine Salvage I	N/A	1.70343	N/A	1.70343
Ascorbate Recycling (Cytosolic)	N/A	1.70343	N/A	1.70343
Aspartate Biosynthesis	N/A	1.70343	N/A	1.70343
D-glucuronate Degradation I	N/A	1.70343	N/A	1.70343
Glutamate Degradation II	N/A	1.70343	N/A	1.70343
Glycerol-3-phosphate Shuttle	N/A	1.70343	N/A	1.70343
Guanine and Guanosine Salvage I	N/A	1.70343	N/A	1.70343
Inosine-5'-phosphate Biosynthesis II	N/A	1.70343	N/A	1.70343
L-carnitine Biosynthesis	N/A	1.70343	N/A	1.70343
Methylglyoxal Degradation I	N/A	1.70343	N/A	1.70343
S-adenosyl-L-methionine Biosynthesis	N/A	1.70343	N/A	1.70343
Thiosulfate Disproportionation III (Rhodanese)	N/A	1.70343	N/A	1.70343
Pyrimidine Ribonucleotides Interconversion	-1.134	1.68913	-0.378	1.68913
Triacylglycerol Degradation	1.667	1.66821	1	1.66821
Methylglyoxal Degradation III	1	1.66196	1	1.66196
Sumoylation Pathway	-0.302	1.61698	-0.905	1.61698
Serotonin Receptor Signaling	N/A	1.61237	N/A	1.61237
Pyrimidine Ribonucleotides De Novo Biosynthesis	-1.134	1.56134	-0.378	1.56134
Superpathway of Citrulline Metabolism	0	1.50183	0	1.50183
Cell Cycle Regulation by BTG Family Proteins	N/A	1.50169	N/A	1.50169
Methionine Degradation I (to Homocysteine)	1.342	1.49211	2.236	1.49211
Pyrimidine Deoxyribonucleotides De Novo Biosynthesis I	-2.236	1.49211	-1.342	1.49211
Heme Biosynthesis II	N/A	1.47607	N/A	1.47607
Phototransduction Pathway	N/A	1.47053	N/A	1.47053
MSP-RON Signaling In Macrophages Pathway	-1	1.46352	-1.5	1.46352
Arginine Degradation I (Arginase Pathway)	N/A	1.42709	N/A	1.42709
Catecholamine Biosynthesis	N/A	1.42709	N/A	1.42709
Eumelanin Biosynthesis	N/A	1.42709	N/A	1.42709
Fatty Acid β-oxidation III (Unsaturated, Odd Number)	N/A	1.42709	N/A	1.42709
Heme Biosynthesis from Uroporphyrinogen-III I	N/A	1.42709	N/A	1.42709
Heme Degradation	N/A	1.42709	N/A	1.42709
L-cysteine Degradation I	N/A	1.42709	N/A	1.42709
Melatonin Degradation II	N/A	1.42709	N/A	1.42709
Methylmalonyl Pathway	N/A	1.42709	N/A	1.42709
Molybdenum Cofactor Biosynthesis	N/A	1.42709	N/A	1.42709
Pentose Phosphate Pathway (Oxidative Branch)	N/A	1.42709	N/A	1.42709
Phenylethylamine Degradation I	N/A	1.42709	N/A	1.42709
Proline Biosynthesis I	N/A	1.42709	N/A	1.42709
PRPP Biosynthesis I	N/A	1.42709	N/A	1.42709
Oxidative Ethanol Degradation III	1.667	1.4251	3	1.4251
Superpathway of D-myo-inositol (1,4,5)-trisphosphate Metabolism	1.342	1.41565	0.447	1.41565
PXR/RXR Activation	N/A	1.37008	N/A	1.37008
D-myo-inositol (1,4,5)-trisphosphate Degradation	1	1.31813	0	1.31813
RAN Signaling	0	1.31813	0	1.31813
