# Supplementary material for: Microbiome Depletion Increases Fentanyl Self-Administration and Alters the Striatal Proteome Through Short-Chain Fatty Acids
Source: eNeuro. 2024 Feb 9;11(2):ENEURO.0388-23.2023. doi: 10.1523/ENEURO.0388-23.2023 (PMC10875718; doi:10.1523/ENEURO.0388-23.2023)
Supplement: Table 6-5 — Full list of Ingenuity Pathway Analysis diseases and biological functions in fentanyl administering groups. Download Table 6-5, XLS file. [file eneuro-11-ENEURO.0388-23.2023-s008.xls]

## Sheet: Sheet1
H2O-Sal vs H2O-FR1 and H2O-Sal vs Abx-FR1								H2O-Sal vs H2O-IncFR and H2O-Sal vs Abx-IncFR
Diseases and Bio Functions	Zscore	NegLogP	Zscore	NegLogP				Diseases and Bio Functions	Zscore	NegLogP	Zscore	NegLogP
	H2O-FR1	H2O-FR1	Abx-FR1	Abx-FR1					H2O-IncFR	H2O-IncFR	Abx-IncFR	Abx-IncFR
Organismal death	-1.395	79.9378	0.613	79.9378				Formation of microtubules	-1.389	17.4637	0.534	17.4469
Polymerization of filaments	-1.324	18.2486	0.55	18.2486				Dyskinesia	-1.325	72.3113	1.151	72.8467
Hydrolysis of nucleotide	-0.589	18.9042	1.799	18.9042				Action potential of cells	-0.842	25.1223	1.179	25.0967
Tremor	-0.356	25.7768	1.42	25.7768				Neurological signs	-0.533	82.2175	1.876	82.7327
Movement Disorders	-0.036	114.61	1.712	114.61				Quantity of filaments	-0.392	21.4584	1.504	21.4369
Conditioning	1.216	28.847	-0.966	28.847				Synaptic transmission of cells	0.573	21.5803	-1.37	21.5642
Release of neurotransmitter	1.898	31.8924	-0.623	31.8924				Synaptic transmission of cerebral cortex cells	1.088	19.5013	-1.032	19.4872
Decay of mRNA	1.964	37.9633	-1.964	37.9633				Neurotransmission of cerebral cortex cells	1.238	19.7532	-0.853	19.7387
Transport of synaptic vesicles	2.547	37.9342	-0.834	37.9342				Synaptic transmission of brain cells	1.238	20.5467	-0.853	20.5317
Endocytosis of vesicles	2.738	25.355	-1.213	25.355				Neurotransmission of brain cells	1.384	21.0573	-0.679	21.0417
Morbidity or mortality	-1.316	78.0222	0.685	78.0222				Benign solid tumor	0.474	16.9285	-1.58	16.8784
Gastrointestinal tumor	-1.217	42.6752	1.422	42.6752				Liver tumor	0.644	23.1442	-1.465	23.398
Colon cancer	-0.896	18.9846	0.896	18.9846				Liver carcinoma	0.726	17.0024	-1.215	16.8808
Gastrointestinal carcinoma	-0.887	43.9486	1.202	43.9486				Liver cancer	0.925	19.5102	-1.022	19.5724
Genital tract cancer	-0.693	28.9998	1.282	28.9998				Anemia	1.032	17.434	-0.966	17.3987
Female genital neoplasm	-0.659	21.9982	1.411	21.9982				Organismal death	1.064	83.0046	-0.858	82.7867
Tumorigenesis of reproductive tract	-0.659	21.5853	1.411	21.5853				Breast or gynecological cancer	1.1	31.9909	-1.1	31.9919
Gastrointestinal tract cancer	-0.363	42.7704	1.854	42.7704				Digestive system cancer	1.209	55.6317	-0.814	55.8191
Replication of virus	0.162	19.2662	-1.588	19.2662				Breast or colorectal cancer	1.744	33.7709	-0.463	33.7725
Replication of RNA virus	0.668	19.2392	-1.186	19.2392				Cell death of cervical cancer cell lines	2.342	19.0851	-0.386	19.0514
Transport of molecule	0.819	100.79	-1.2	100.79				Cell movement of neurons	N/A	0	-2.985	16.7754
Release of catecholamine	0.929	17.4042	-0.919	17.4042				Morbidity or mortality	1.155	81.0369	-0.725	80.8207
Infection by coronavirus	1.072	21.3368	-1.072	21.3368				Hepatobiliary system cancer	0.9	24.0028	-0.974	24.278
Endocytosis of synaptic vesicles	2.12	25.6474	-1.73	25.6474				Hepatobiliary carcinoma	0.656	21.7559	-1.173	22.0244
Quantity of cellular protrusions	-0.528	25.6519	1.212	25.6519				Abdominal cancer	1.524	59.7154	-0.302	59.8879
Synaptic transmission of cells	1.084	21.6854	-0.654	21.6854				Cognitive impairment	-0.803	51.7912	1.012	51.6991
Colon tumor	-0.9	19.6363	0.785	19.6363				Colon cancer	0.896	20.0124	-0.896	20.0661
Cell-cell contact	0.503	50.4288	-1.177	50.4288				Organization of neurons	-0.896	25.5777	0.896	25.5565
Viral Infection	0.115	60.6704	-1.561	60.6704				Abdominal carcinoma	0.968	62.2305	-0.799	62.4164
Degeneration of cells	-1.542	18.559	0.12	18.559				Anogenital cancer	1.28	43.2059	-0.473	43.4488
Infection by RNA virus	0.307	40.0406	-1.338	40.0406				Genitourinary adenocarcinoma	1.615	27.515	-0.057	27.7393
Motor dysfunction or movement disorder	-0.092	116.74	1.507	116.74				Action potential of neurons	-0.902	24.869	0.722	24.8449
Degeneration of nervous system	-1.273	27.524	0.317	27.524				Organization of actin cytoskeleton	-0.5	28.3469	1.112	28.3086
Concentration of lipid	-0.563	26.3264	1.007	26.3264				Metabolism of membrane lipid derivative	-1.143	20.4834	0.464	20.4434
Organization of neurons	0.64	23.8397	-0.896	23.8397				Extrapancreatic malignant tumor	0.668	84.8675	-0.933	85.0437
Cell death of cerebral cortex cells	0.279	18.482	-1.243	18.482				Colorectal cancer	1.463	18.9965	-0.113	19.0311
Cellular homeostasis	0.964	43.4351	-0.53	43.4351				Breast cancer	1.058	26.992	-0.506	26.8734
Genital tumor	-0.192	32.3628	1.301	32.3628				Breast or ovarian cancer	1.058	26.3926	-0.506	26.4855
Infection of tumor cell lines	0.249	16.9627	-1.234	16.9627				Multiple cancers	1.058	26.4888	-0.506	26.5766
Synaptic transmission of cerebral cortex cells	1.2	19.5937	-0.251	19.5937				Metabolism of reactive oxygen species	0.024	22.3019	-1.532	22.257
Synaptic transmission of brain cells	1.348	20.6443	-0.083	20.6443				Arrhythmia	0.489	17.3678	-1.063	17.3409
Nonpituitary endocrine tumor	0.199	66.3707	-1.225	66.3707				Cell movement of tumor cell lines	0.817	27.3122	-0.729	27.5933
Extracranial solid tumor	-0.965	82.1096	0.449	82.1096				Secretion of molecule	0.727	39.9226	-0.768	40.4155
Pelvic cancer	-0.419	33.7029	0.989	33.7029				Localization of protein	-0.412	19.6226	1.072	19.5936
Infection of cells	0.34	26.6394	-1.064	26.6394				Phosphorylation of protein	0.621	23.4986	-0.86	23.4482
Long-term potentiation	-0.818	73.4461	0.584	73.4461				Intraabdominal organ tumor	1.144	62.6299	-0.328	62.8079
Benign solid tumor	-0.959	16.9449	0.431	16.9449				Abdominal neoplasm	0.982	65.878	-0.462	66.0536
Neurodegeneration	-1.304	28.8692	0.04	28.8692				Benign lesion	0.988	22.5083	-0.411	22.4439
Developmental process of synapse	1.165	31.0905	-0.174	31.0905				Organization of organelle	-0.747	46.7401	0.623	46.6659
Potentiation of synapse	-0.764	74.735	0.574	74.735				Digestive organ tumor	0.423	57.7481	-0.947	57.9332
Endocrine gland tumor	0.162	61.6616	-1.165	61.6616				Fatty acid metabolism	-0.595	22.3804	0.766	22.3335
Cancer of secretory structure	-0.069	67.0879	1.256	67.0879				Malignant genitourinary solid tumor	1.234	46.3833	-0.122	46.6187
Seizure disorder	-0.912	49.8852	0.413	49.8852				Urogenital cancer	1.234	46.6672	-0.122	46.9033
Seizures	-0.931	51.1209	0.381	51.1209				Development of cytoplasm	-0.446	42.5641	0.903	42.5004
Arrhythmia	-1.138	16.4919	0.164	16.4919				Formation of cytoskeleton	-0.801	32.855	0.535	32.8066
Cell death of central nervous system cells	0.074	24.2459	-1.224	24.2459				Lymphohematopoietic cancer	0.174	24.2364	-1.15	24.1096
Degranulation of cells	0.476	50.1497	-0.796	50.1497				Decay of mRNA	-0.218	42.4316	1.091	42.4029
Long-term potentiation of brain	-0.388	31.5238	0.881	31.5238				Extracranial solid tumor	0.902	91.8567	-0.387	92.0206
Long-term potentiation of cerebral cortex	-0.303	26.8257	0.934	26.8257				Metabolism of phospholipid	-0.876	17.2996	0.407	17.271
Metabolism of membrane lipid derivative	0.789	21.1917	-0.437	21.1917				Synthesis of protein	0.718	41.4632	-0.55	41.3991
Long-term potentiation of brain cells	0	17.6183	1.224	17.6183				Genitourinary carcinoma	0.73	32.6102	-0.49	32.8234
Large intestine carcinoma	-0.152	41.9647	1.067	41.9647				Formation of cellular protrusions	0.649	87.5673	-0.561	88.0518
Peripheral vascular disease	-0.963	20.7819	0.24	20.7819				Extraintestinal functional disorder	0.375	18.985	-0.825	19.4142
Transport of protein	0.089	40.5111	-1.093	40.5111				Replication of RNA virus	0.27	19.8346	-0.929	19.7947
Lymphohematopoietic neoplasia	-0.743	24.0839	0.434	24.0839				Polymerization of filaments	-0.793	20.2087	0.399	20.1862
Internalization of protein	0.275	18.3953	-0.892	18.3953				Necrosis of tumor	-0.202	26.778	0.967	26.7329
Colorectal tumor	-0.419	19.4143	0.746	19.4143				Transport of protein	0.262	38.8142	-0.902	38.7668
Behavioral deficit	0.966	19.8566	-0.197	19.8566				Locomotion	-0.326	45.3553	0.824	45.3002
Large intestine neoplasm	-0.385	40.5615	0.767	40.5615				Abdominal adenocarcinoma	0.258	56.6969	-0.883	56.8941
Progressive neurological disorder	0.531	68.3896	-0.601	68.3896				Pelvic tumor	0.911	37.5351	-0.192	37.7716
Epilepsy or neurodevelopmental disorder	-0.714	40.1644	0.406	40.1644				Colon tumor	0.785	20.6678	-0.287	20.7205
Epilepsy	-0.714	26.3707	0.406	26.3707				Replication of virus	0.145	20.2259	-0.923	20.1834
Colorectal lesion	-0.653	19.5554	0.456	19.5554				Migration of tumor cell lines	0.611	18.8297	-0.448	19.0932
Neurotransmission of cerebral cortex cells	1.018	19.848	-0.083	19.848				Cancer of secretory structure	0.372	71.5471	-0.638	71.7771
Endocytosis	0.468	34.1469	-0.625	34.1469				Memory	0.1	28.0235	-0.907	27.9856
Cell survival	0.973	44.478	-0.11	44.478				Cell death of tumor cells	-0.119	26.8326	0.886	26.788
Fusion of vesicles	1	20.2185	-0.069	20.2185				Familial psychiatric disease	-0.706	82.7553	0.29	83.2278
Formation of vesicles	-0.588	21.9562	0.473	21.9562				Cell viability of tumor cell lines	-0.252	26.281	0.738	26.2134
Extraadrenal retroperitoneal tumor	0.825	19.9027	-0.236	19.9027				Depressive disorder	-0.164	23.2564	0.822	23.8097
Formation of plasma membrane	0.488	32.8352	-0.541	32.8352				Mood Disorders	-0.164	36.3698	0.822	36.9102
Development of gap junctions	0.966	30.7148	-0.057	30.7148				Colorectal lesion	0.872	21.0337	-0.098	21.0667
Engulfment of cells	0.517	29.1359	-0.501	29.1359				Formation of dendrites	-0.149	31.0457	0.796	31.0131
Formation of cellular membrane	0.725	34.1967	-0.289	34.1967				Formation of vesicles	0.491	23.2643	-0.448	23.2392
Ion homeostasis of cells	0.572	16.9772	-0.436	16.9772				Genital tract cancer	0.762	29.756	-0.173	29.982
Locomotion	0.956	44.3263	-0.045	44.3263				Liver lesion	-0.282	23.5805	0.651	23.8285
Endocytosis by eukaryotic cells	0.19	20.5384	-0.807	20.5384				Degranulation	0.383	46.1648	-0.535	47.2713
Localization of protein	0.082	20.3761	-0.907	20.3761				Cell death of tumor cell lines	0.191	36.3442	-0.727	36.2379
Cell death of neuroblastoma cell lines	0.707	23.9606	-0.277	23.9606				Pelvic cancer	0.486	34.1715	-0.419	34.4008
Cerebrovascular dysfunction	-0.645	16.6432	0.334	16.6432				Solid tumor	0.088	89.5171	-0.816	89.6747
Degranulation	0.619	50.2063	-0.331	50.2063				Development of digestive organ tumor	0.207	24.6699	-0.676	24.6814
Formation of intercellular junctions	0.56	31.3879	-0.374	31.3879				Density of dendritic spines	0.342	19.2882	-0.505	19.2703
Colorectal cancer	-0.113	17.572	0.788	17.572				Plasticity of synapse	-0.426	36.8045	0.407	36.7743
Memory	0.543	27.0461	-0.355	27.0461				Cell death of cancer cells	-0.154	27.0653	0.635	27.0242
Plasticity of synapse	0.336	37.9858	-0.553	37.9858				Invasion of cells	0.142	28.4105	-0.627	28.6979
Liver carcinoma	0.541	15.9569	-0.328	15.9569				Lymphoreticular neoplasm	0.01	21.0129	-0.744	20.912
Extrapancreatic malignant tumor	-0.293	76.9776	0.57	76.9776				Myeloid or lymphoid neoplasm	0.008	24.7299	-0.744	24.6013
Digestive system cancer	-0.409	48.7253	0.454	48.7253				Transport of metal ion	0.037	21.9699	-0.71	21.9357
Branching of cells	0.332	51.8612	-0.522	51.8612				Internalization of protein	0.512	16.8894	-0.224	16.8695
Abdominal cancer	-0.156	53.4123	0.632	53.4123				Transport of inorganic cation	0.245	22.0193	-0.485	21.9837
Development of neurons	0.129	91.885	-0.655	91.885				Transport of metal	0.186	24.957	-0.544	24.9154
Branching of neurites	0.101	59.9932	-0.666	59.9932				Cancer	-0.322	93.9594	0.405	94.1203
Autophagy	0.254	31.8679	-0.482	31.8679				Transport of cation	0.545	20.2402	-0.168	20.2048
Assembly of intercellular junctions	0.623	30.1417	-0.101	30.1417				Excitatory postsynaptic potential of neurons	0	20.0115	0.713	19.9966
Excitatory postsynaptic potential of neurons	0	19.0709	0.713	19.0709				Transport of ion	0.565	23.2493	-0.075	23.2041
Formation of cellular protrusions	-0.309	84.1336	0.4	84.1336				Extraadrenal retroperitoneal tumor	-0.506	20.6419	0.078	20.7399
Branching of neurons	0.199	59.6541	-0.494	59.6541				Congenital encephalopathy	-0.222	19.0321	0.28	19.3821
Shape change of neurons	0.199	59.1325	-0.494	59.1325				Quantity of neurotransmitter	0.396	16.8905	-0.09	16.8691
Hereditary myopathy	-0.686	24.4582	0	24.4582				Degeneration of neurons	-0.239	23.5265	0.241	23.4954
Metabolism of amino acids	0.404	28.6263	-0.262	28.6263				Neurodegeneration of nervous tissue	-0.334	23.5533	0.135	23.5219
Necrosis	0.169	95.7335	-0.495	95.7335				Cellular degradation	-0.435	24.9969	0.033	24.9634
Density of neurons	0.301	23.7343	-0.354	23.7343				Infection by RNA virus	-0.17	40.2935	0.226	40.2022
Quantity of synaptic vesicles	-0.161	27.903	0.483	27.903				Astrocytosis	0.13	20.4368	-0.198	20.419
Homeostasis of ion	-0.213	18.3734	0.426	18.3734				Neurodegeneration of brain	0.143	17.3858	-0.142	17.3682
Neuromuscular disease	-0.328	86.4903	0.295	86.4903				Degeneration of cells	-0.094	19.7988	0.19	19.7649
Hematopoietic neoplasm	-0.184	24.0561	0.408	24.0561				Neurodegeneration of central nervous system	0.139	19.2894	-0.139	19.2704
Hepatobiliary carcinoma	0.21	20.6478	-0.337	20.6478				Translation of protein	0.163	38.8	-0.108	38.7506
Liver cancer	0.124	19.0092	-0.413	19.0092				Necrosis	0.238	93.6286	-0.013	93.8428
Abdominal neoplasm	-0.392	59.1086	0.088	59.1086				Coordination	0.163	23.6303	-0.077	23.601
Migration of tumor cell lines	0.357	19.1892	-0.105	19.1892				Cognition	-0.032	44.1323	0.113	44.0694
Formation of cytoskeleton	-0.26	32.0145	0.18	32.0145				Malignant neoplasm of retroperitoneum	-0.18	21.8697	-0.24	21.7561
Cerebral disorder	0.134	21.1673	-0.297	21.1673				Abnormal morphology of axons	N/A	23.424	N/A	23.4035
Tumorigenesis of tissue	-0.357	89.5255	0.057	89.5255				Abnormal morphology of brain	N/A	29.2308	N/A	29.1838
Progressive encephalopathy	0.215	65.3707	-0.176	65.3707				Abnormal morphology of cardiovascular system	N/A	18.2988	N/A	18.2491
Neoplasia of blood cells	-0.219	22.2823	0.17	22.2823				Abnormal morphology of central nervous system	N/A	30.8342	N/A	30.7833
Intraabdominal organ tumor	-0.256	56.6038	0.07	56.6038				Abnormal morphology of cerebral cortex	N/A	22.0552	N/A	22.0293
Cell movement of tumor cell lines	0.156	26.3792	-0.139	26.3792				Abnormal morphology of cerebrum	N/A	23.2916	N/A	23.2646
Myeloid or lymphoid neoplasm	-0.188	24.1549	0.107	24.1549				Abnormal morphology of dendrites	N/A	16.8163	N/A	16.7999
Lymphoreticular neoplasm	-0.187	20.044	0.108	20.044				Abnormal morphology of head	N/A	19.2047	N/A	19.15
Organization of cytoskeleton	0.01	97.2798	-0.26	97.2798				Abnormal morphology of heart	N/A	19.4431	N/A	19.3945
Cell spreading	-0.186	27.3487	0.074	27.3487				Abnormal morphology of nervous system	N/A	59.5235	N/A	59.4256
Emotional behavior	-0.209	31.3259	0.028	31.3259				Abnormal morphology of neurites	N/A	33.6814	N/A	33.6476
Progressive neuromuscular disease	-0.162	32.3299	0.054	32.3299				Abnormal morphology of neurons	N/A	51.067	N/A	50.9964
Neuromuscular disease with neuropathy	-0.162	31.032	0.054	31.032				Abnormal morphology of plasma membrane	N/A	23.9142	N/A	23.8903
Fatty acid metabolism	0.166	23.1122	-0.014	23.1122				Abnormal morphology of synapse	N/A	19.0394	N/A	19.0225
Autophagy of cells	0.068	21.1118	-0.049	21.1118				Abnormal quantity of synaptic vesicles	N/A	18.1649	N/A	18.1551
Abdominal adenocarcinoma	-0.54	51.6406	-0.294	51.6406				Advanced malignant tumor	-0.262	16.4122	N/A	0
Abdominal carcinoma	0.088	55.0943	0.464	55.0943				Alzheimer disease	N/A	46.2504	N/A	46.7511
Abnormal morphology of axons	N/A	21.7814	N/A	21.7814				Alzheimer disease or frontotemporal dementia	N/A	47.6898	N/A	48.1919
Abnormal morphology of brain	N/A	27.4249	N/A	27.4249				Autism or intellectual disability	N/A	35.276	N/A	35.2102
Abnormal morphology of cardiovascular system	N/A	16.651	N/A	16.651				Autism spectrum disorder or intellectual disability	N/A	41.7247	N/A	41.6467
Abnormal morphology of central nervous system	N/A	29.0845	N/A	29.0845				Autosomal dominant encephalopathy	N/A	24.8647	N/A	25.4023
Abnormal morphology of cerebral cortex	N/A	21.5361	N/A	21.5361				Autosomal recessive neurological disorder	N/A	29.2742	N/A	29.2132
Abnormal morphology of cerebrum	N/A	22.7725	N/A	22.7725				Benign thyroid nodule	N/A	19.9353	N/A	19.9238
Abnormal morphology of head	N/A	17.3294	N/A	17.3294				Bipolar disorder	N/A	18.8378	N/A	18.8104
Abnormal morphology of heart	N/A	17.6398	N/A	17.6398				Brain astrocytoma	N/A	18.6924	N/A	18.7458
Abnormal morphology of nervous system	N/A	56.2656	N/A	56.2656				Brain developmental abnormality	N/A	27.205	N/A	27.1794
Abnormal morphology of neurites	N/A	30.7276	N/A	30.7276				Brain glioma	N/A	28.4379	N/A	28.446
Abnormal morphology of neurons	N/A	48.3898	N/A	48.3898				Childhood encephalopathy	N/A	27.6113	N/A	27.583
Abnormal morphology of plasma membrane	N/A	23.2748	N/A	23.2748				Childhood epilepsy	N/A	20.2364	N/A	20.2154
Abnormal morphology of synapse	N/A	19.1497	N/A	19.1497				Colon carcinoma	N/A	16.6433	N/A	16.6984
Abnormal quantity of synaptic vesicles	N/A	18.2289	N/A	18.2289				Colorectal carcinoma	N/A	16.6042	N/A	16.6529
Abnormality of cerebral cortex	-0.388	28.9228	-0.964	28.9228				Degenerative dementia	N/A	47.7595	N/A	48.2603
Abnormality of cerebrum	-0.388	30.0345	-0.964	30.0345				Degranulation of granulocytes	N/A	38.949	N/A	39.5531
Action potential of cells	-0.337	24.5071	-0.337	24.5071				Degranulation of neutrophils	N/A	38.3759	N/A	38.9834
Action potential of neurons	-0.902	24.2081	-0.361	24.2081				Developmental epilepsy	N/A	20.2364	N/A	20.2154
Adenocarcinoma	-0.882	55.2757	-1.008	55.2757				Developmental epileptic encephalopathy	N/A	21.4391	N/A	21.4193
Advanced malignant tumor	-0.435	17.6325	-0.564	17.6325				Early-onset encephalopathy	N/A	31.5943	N/A	31.5601
Alzheimer disease	N/A	49.0421	N/A	49.0421				Early-onset epilepsy	N/A	20.7597	N/A	20.7381
Alzheimer disease or frontotemporal dementia	N/A	50.5073	N/A	50.5073				Early-onset neurological disorder	N/A	28.0766	N/A	28.0401
Amyloidosis	-0.218	51.4763	-0.218	51.4763				Early-onset seizures	N/A	21.7146	N/A	21.6921
Anemia	1.641	18.0927	0.275	18.0927				Endocrine cancer	N/A	68.429	N/A	68.6746
Anogenital cancer	0.536	41.0684	1.469	41.0684				Endocrine carcinoma	N/A	68.3911	N/A	68.6373
Anxiety	-1.349	19.2167	-0.438	19.2167				Enlargement of heart	N/A	16.4526	N/A	16.4136
Apoptosis	-1.252	58.4859	-1.414	58.4859				Epileptic encephalopathy	N/A	22.945	N/A	22.924
Apoptosis of neurons	-0.185	34.3162	-0.987	34.3162				Excitatory postsynaptic current	N/A	31.157	N/A	31.1367
Apoptosis of tumor cell lines	-0.46	26.8323	-1.283	26.8323				Familial epilepsy	N/A	21.5535	N/A	21.5271
Assembly of cell-cell contacts	0.491	30.7001	0.027	30.7001				Familial generalized epilepsy	N/A	22.6214	N/A	22.6007
Astrocytoma	-1.304	27.2243	-0.67	27.2243				Familial mental retardation	N/A	20.2169	N/A	20.1811
Astrocytosis	0.32	19.6589	0.51	19.6589				Familial neurodevelopmental disorder	N/A	29.6466	N/A	29.6077
Ataxia	0.478	23.4247	1.466	23.4247				Familial seizure disorder	N/A	24.1829	N/A	24.1524
Autism or intellectual disability	N/A	35.2224	N/A	35.2224				Female genital tract cancer	N/A	18.8119	N/A	18.8459
Autism spectrum disorder or intellectual disability	N/A	42.2344	N/A	42.2344				Gastrointestinal adenocarcinoma	N/A	46.5757	N/A	46.7943
Autosomal dominant encephalopathy	N/A	25.6798	N/A	25.6798				Generalized convulsive epilepsy	N/A	17.809	N/A	17.7915
Autosomal recessive neurological disorder	N/A	25.8535	N/A	25.8535				Generalized epilepsy	N/A	20.4912	N/A	20.4705
Axonogenesis	-0.391	38.1688	-1.886	38.1688				Grade 1-4 astrocytoma	N/A	19.24	N/A	19.2936
Benign lesion	0.02	22.2666	1.583	22.2666				Grade 3-4 glioma	N/A	25.1153	N/A	25.1536
Benign thyroid nodule	N/A	21.4253	N/A	21.4253				Grade 3-4 glioma cancer	N/A	24.5812	N/A	24.6194
Bipolar disorder	N/A	17.3519	N/A	17.3519				Grade 3-4 tumor	N/A	25.045	N/A	25.0824
Brain astrocytoma	N/A	18.8225	N/A	18.8225				Grade 4 astrocytoma	N/A	17.6123	N/A	17.6649
Brain developmental abnormality	N/A	26.525	N/A	26.525				Grade 4 high grade glioma	N/A	17.6123	N/A	17.6649
Brain glioma	N/A	29.196	N/A	29.196				Grade 4 malignant glioma	N/A	17.6123	N/A	17.6649
Brain lesion	-1.638	33.0378	-1.29	33.0378				Hepatitis B surface antigen-negative hepatitis C virus negative hepatocellular carcinoma	N/A	16.7137	N/A	16.7043
Brain tumor	-1.364	31.3287	-1.881	31.3287				Hepatitis B virus-related hepatocellular carcinoma	N/A	17.343	N/A	17.3315
Breast cancer	1.517	26.462	0.782	26.462				Hereditary neuropathy	N/A	21.7208	N/A	21.6878
Breast or colorectal cancer	1.104	32.1464	1.104	32.1464				Huntington Disease	N/A	68.9584	N/A	69.5053
Breast or gynecological cancer	1.158	31.1341	0.858	31.1341				Infantile epilepsy	N/A	19.7879	N/A	19.7697
Breast or ovarian cancer	1.517	25.9088	0.782	25.9088				Infantile or early childhood epileptic encephalopathy	N/A	19.8194	N/A	19.8014
Breast or pancreatic cancer	1.119	32.5048	0.197	32.5048				Infection by SARS coronavirus	N/A	17.9142	N/A	17.8825
Cancer	0.301	83.7858	1.437	83.7858				Inhibitory postsynaptic current	N/A	22.1293	N/A	22.1151
Carcinoma	-0.49	89.3215	-0.291	89.3215				Large intestine adenocarcinoma	N/A	44.3083	N/A	44.5313
Catabolism of amino acids	0.573	21.5103	1.911	21.5103				Length of cells	N/A	16.9939	N/A	17.7103
Catabolism of protein	-1.917	22.5242	-2.888	22.5242				Length of neurons	N/A	16.9531	N/A	17.7003
Cell death of brain	-0.356	24.7935	-1.948	24.7935				Lymphoplasmacytic lymphoma	N/A	19.3709	N/A	19.3427
Cell death of brain cells	-0.252	21.4355	-1.54	21.4355				Major affective disorder	N/A	28.1287	N/A	28.0869
Cell death of cancer cells	1.146	26.2241	2.591	26.2241				Major depression	N/A	17.331	N/A	17.3068
Cell death of cervical cancer cell lines	-0.758	18.3532	-1.436	18.3532				Mental retardation	N/A	33.4765	N/A	33.414
Cell death of connective tissue cells	-1.35	21.913	-1.257	21.913				Metabolism of purine nucleotide	N/A	19.5286	N/A	19.5087
Cell death of fibroblast cell lines	-1.838	20.0255	-1.456	20.0255				Miniature excitatory postsynaptic currents	N/A	25.3486	N/A	25.3317
Cell death of kidney cell lines	0.174	16.2419	1.246	16.2419				Morphology of axons	N/A	34.7528	N/A	34.7232
Cell death of kidney cells	0.691	17.4674	1.497	17.4674				Morphology of body cavity	N/A	16.5268	N/A	16.4586
Cell death of osteosarcoma cells	0.868	33.3277	3.845	33.3277				Morphology of brain	N/A	36.2622	N/A	36.2031
Cell death of tumor cell lines	-0.036	36.3349	-1.238	36.3349				Morphology of cardiovascular system	N/A	18.6498	N/A	18.5968
Cell death of tumor cells	1.426	26.0951	2.863	26.0951				Morphology of cellular protrusions	N/A	61.5483	N/A	62.2527
Cell movement	-1.306	34.6605	-1.434	34.6605				Morphology of central nervous system	N/A	38.5297	N/A	38.4657
Cell movement of neurons	-0.944	16.4309	-2.893	16.4309				Morphology of central nervous system cells	N/A	17.1481	N/A	17.1258
Cell proliferation of tumor cell lines	-1.007	25.9288	-0.748	25.9288				Morphology of cerebral cortex	N/A	27.1567	N/A	27.1236
Cell viability	1.55	42.6034	0.218	42.6034				Morphology of dendrites	N/A	31.6748	N/A	31.6432
Cell viability of tumor cell lines	-0.081	25.9932	-0.701	25.9932				Morphology of dendritic spines	N/A	23.6041	N/A	23.5842
Cellular degradation	-1.124	23.3857	-0.164	23.3857				Morphology of gap junctions	N/A	24.1312	N/A	24.1102
Central nervous system cancer	-0.912	35.3848	-0.912	35.3848				Morphology of head	N/A	24.2187	N/A	24.1523
Central nervous system solid tumor	-2.44	37.0102	-2.44	37.0102				Morphology of heart	N/A	18.4468	N/A	18.3978
Central nervous system tumor	-2.44	37.2305	-2.44	37.2305				Morphology of hippocampus	N/A	0	N/A	16.3765
Childhood encephalopathy	N/A	27.7959	N/A	27.7959				Morphology of intercellular junctions	N/A	29.4305	N/A	29.4035
Childhood epilepsy	N/A	20.3731	N/A	20.3731				Morphology of nervous system	N/A	92.5747	N/A	93.0618
Cognition	0.673	42.7223	0.525	42.7223				Morphology of nervous tissue	N/A	87.4843	N/A	88.0648
Cognitive impairment	0.785	50.3132	0.357	50.3132				Morphology of neurites	N/A	60.7489	N/A	61.52
Colon carcinoma	N/A	16.0183	N/A	16.0183				Morphology of neurons	N/A	85.5852	N/A	86.1912
Conformational modification of protein	-0.568	28.4089	-1.53	28.4089				Morphology of synapse	N/A	23.7073	N/A	23.6871
Congenital encephalopathy	-1.571	19.3113	-1.525	19.3113				Neck neoplasm	N/A	70.8689	N/A	71.1272
Congenital neurological disorder	-1.253	25.4665	-0.959	25.4665				Neurodevelopmental disorder	N/A	34.9163	N/A	34.8683
Convulsion	-0.456	31.1857	-1.157	31.1857				Neurodevelopmental disorder with seizures	N/A	20.2885	N/A	20.2698
Coordination	0.09	23.1627	0.003	23.1627				Nonsense-mediated mRNA decay	N/A	42.8069	N/A	42.7788
Degeneration of brain	-0.961	16.5946	-0.692	16.5946				Nonspecific mental retardation	N/A	20.4587	N/A	20.4259
Degeneration of central nervous system	-1.173	18.7899	-0.509	18.7899				Ohtahara syndrome	N/A	18.6378	N/A	18.6207
Degeneration of neurons	-1.12	21.8912	-0.011	21.8912				Organization of cell-cell contacts	N/A	17.5333	N/A	17.5156
Degenerative brain disorder	1.93	16.6169	1.168	16.6169				Organization of cellular membrane	N/A	48.0034	N/A	47.9538
Degenerative dementia	N/A	50.5748	N/A	50.5748				Organization of intercellular junctions	N/A	16.4304	N/A	16.4135
Degranulation of granulocytes	N/A	43.2948	N/A	43.2948				Organization of plasma membrane	N/A	23.9076	N/A	23.8825
Degranulation of leukocytes	-0.637	40.8867	-1.48	40.8867				Organization of synapse	N/A	19.9011	N/A	19.8844
Degranulation of myeloid cells	-0.517	43.6724	-1.665	43.6724				Paralysis	0.33	16.3958	N/A	0
Degranulation of neutrophils	N/A	42.7303	N/A	42.7303				Pediatric-onset neurological disease	N/A	30.0497	N/A	30.0173
Degranulation of phagocytes	-0.24	42.6739	-1.438	42.6739				Pelvic adenocarcinoma	N/A	23.5669	N/A	23.7921
Dementia	-0.772	50.2719	-0.772	50.2719				Peripheral neuropathy	N/A	20.0638	N/A	20.037
Dendritic growth/branching	-0.533	53.106	-0.259	53.106				Pervasive developmental disorder	N/A	17.7883	N/A	17.7615
Density of dendritic spines	0.915	19.4047	1.029	19.4047				Schizophrenia	N/A	41.754	N/A	41.6955
Depressive disorder	-0.164	24.6581	-0.164	24.6581				Schizophrenia or schizoaffective disorder	N/A	41.7969	N/A	41.7381
Development of adenocarcinoma	-0.73	20.2427	-0.894	20.2427				Schizophrenia spectrum disorder	N/A	43.4766	N/A	43.4145
Development of carcinoma	-0.811	34.9787	-0.907	34.9787				Severe psychological disorder	N/A	58.1617	N/A	58.0738
Development of central nervous system	-0.579	33.1872	-1.402	33.1872				Size of cells	N/A	34.4222	N/A	34.3637
Development of cytoplasm	0.113	41.8135	0.25	41.8135				Size of nervous tissue	N/A	25.0456	N/A	25.0241
Development of digestive organ tumor	-0.057	22.2029	-0.208	22.2029				Size of neurons	N/A	24.5317	N/A	24.5106
Development of genital tumor	1.057	20.0128	1.526	20.0128				Stabilization of mRNA	N/A	17.7613	N/A	17.743
Development of intestinal tumor	0.054	15.9812	1.777	15.9812				Syndromic developmental disorder with epilepsy	N/A	18.2963	N/A	18.2784
Development of malignant tumor	-0.013	34.5994	-1.178	34.5994				Syndromic encephalopathy	N/A	28.7476	N/A	28.6932
Developmental epilepsy	N/A	20.3731	N/A	20.3731				Syndromic epilepsy	N/A	18.4582	N/A	18.4383
Developmental epileptic encephalopathy	N/A	20.7197	N/A	20.7197				Syndromic infantile epilepsy	N/A	19.64	N/A	19.6221
Digestive organ tumor	-0.978	50.6145	-0.482	50.6145				Syndromic neurodevelopmental disorder	N/A	28.0862	N/A	28.0539
Disorder of basal ganglia	-1.248	84.911	-1.097	84.911				Targeting of protein	N/A	17.0916	N/A	17.0711
Dyskinesia	0.372	61.2165	0.372	61.2165				Thyroid carcinoma	N/A	72.5913	N/A	72.857
Early-onset encephalopathy	N/A	31.8176	N/A	31.8176				Thyroid gland tumor	N/A	71.3476	N/A	71.6097
Early-onset epilepsy	N/A	20.901	N/A	20.901				Visceromegaly	N/A	18.9637	N/A	18.9142
Early-onset neurological disorder	N/A	27.677	N/A	27.677				Waldenström macroglobulinemia	N/A	18.9774	N/A	18.9496
Early-onset seizures	N/A	21.8612	N/A	21.8612				Gastrointestinal tumor	2.04	48.5514	0.019	48.7493
Endocrine cancer	N/A	63.6912	N/A	63.6912				Secretion of neurotransmitter	-0.923	27.0434	-2.836	27.0165
Endocrine carcinoma	N/A	63.6548	N/A	63.6548				Development of colorectal tumor	2.425	16.608	0.577	16.6565
Epileptic encephalopathy	N/A	22.2242	N/A	22.2242				Development of intestinal tumor	2.423	16.7394	0.7	16.788
Epithelial neoplasm	-0.736	89.5497	-0.184	89.5497				Fibrogenesis	-2.153	35.1486	-0.435	35.6487
Excitatory postsynaptic current	N/A	30.0801	N/A	30.0801				Stabilization of filaments	-2.708	21.1492	-1.034	21.1301
Excitatory postsynaptic potential	-0.1	39.0385	-0.022	39.0385				Outgrowth of neurons	-0.885	52.2684	-2.53	52.9231
Exocytosis	1.517	43.1277	1.025	43.1277				Tumorigenesis of gastrointestinal tumor	2.395	17.9121	0.764	17.9614
Exocytosis by cells	0.559	30.7838	1.097	30.7838				Metabolism of amino acids	0.766	28.4218	2.382	28.3905
Exocytosis of synaptic vesicles	1.067	16.3478	1.067	16.3478				Neuromuscular disease with neuropathy	-0.162	31.8279	-1.777	31.7791
Exocytosis of vesicles	1.2	23.7479	1.735	23.7479				Progressive neuromuscular disease	-0.162	33.1449	-1.777	33.0952
Expression of protein	0.139	33.9567	0.937	33.9567				Quantity of cellular protrusions	1.904	26.2168	0.295	26.9425
Extension of cellular protrusions	-0.725	20.8718	-2.02	20.8718				Stabilization of microtubules	-2.432	19.2274	-0.857	19.2105
Extraintestinal functional disorder	-1.275	20.6303	-0.525	20.6303				Quantity of neurons	-0.513	43.9812	-2.054	44.5459
Familial encephalopathy	0.501	95.3823	0.501	95.3823				Outgrowth of neurites	-0.954	50.5236	-2.489	51.1745
Familial epilepsy	N/A	21.7261	N/A	21.7261				Epithelial neoplasm	-0.142	99.1161	-1.669	99.3012
Familial generalized epilepsy	N/A	21.8961	N/A	21.8961				Synaptic transmission	1.533	77.6981	0.011	77.6229
Familial mental retardation	N/A	20.4511	N/A	20.4511				Malignant neoplasm of large intestine	1.706	44.3704	0.213	44.5798
Familial neurodevelopmental disorder	N/A	27.3926	N/A	27.3926				Astrocytoma	-1.938	26.7668	-0.458	26.8191
Familial psychiatric disease	1.122	71.8454	1.122	71.8454				Tumorigenesis of tissue	-0.058	99.1558	-1.527	99.3395
Familial seizure disorder	N/A	22.4554	N/A	22.4554				Degranulation of leukocytes	-0.575	37.5684	-2.035	38.0913
Female genital tract cancer	N/A	19.0617	N/A	19.0617				Formation of filaments	-1.558	35.7688	-0.116	36.2982
Fibrogenesis	-1.092	33.8528	-0.69	33.8528				Genitourinary tumor	2.393	50.3123	0.983	50.5521
Folding of protein	-0.317	28.104	-1.314	28.104				Growth of organism	0.38	18.8793	1.787	18.8289
Formation of actin filaments	-0.598	19.7025	-0.093	19.7025				Synthesis of lipid	0.03	25.48	1.425	25.809
Formation of brain	-0.632	19.4833	-1.304	19.4833				Synthesis of reactive oxygen species	-0.192	23.2328	-1.565	23.1881
Formation of cell-cell contacts	0.544	33.4909	0.112	33.4909				Female genital neoplasm	1.411	21.9018	0.094	21.9337
Formation of dendrites	0.201	30.4872	1.307	30.4872				Tumorigenesis of reproductive tract	1.411	21.4923	0.094	21.5243
Formation of filaments	-0.928	34.3791	-0.216	34.3791				Development of gap junctions	-0.238	32.6254	-1.534	32.5884
Formation of filopodia	-0.246	17.6615	0.591	17.6615				Progressive motor neuron disease	-0.353	31.2328	-1.63	31.1723
Formation of microtubules	0.296	16.7673	0.097	16.7673				Progressive motor neuropathy	-0.353	31.0127	-1.63	30.9525
Formation of solid tumor	-0.659	59.1308	-1.506	59.1308				Non-melanoma solid tumor	-0.532	100.739	-1.796	100.919
Frequency of tumor	-0.139	36.0575	-1.019	36.0575				Tumorigenesis of epithelial neoplasm	-0.386	41.3487	-1.64	41.5592
Gastrointestinal adenocarcinoma	N/A	41.7993	N/A	41.7993				Progressive neuropathy	-0.564	30.9726	-1.81	30.912
Generalized convulsive epilepsy	N/A	17.9232	N/A	17.9232				Central nervous system cancer	-2.156	34.4802	-0.912	34.479
Generalized epilepsy	N/A	20.6266	N/A	20.6266				Brain lesion	-0.248	31.9455	-1.473	31.9482
Generalized seizures	-0.801	28.5264	-0.655	28.5264				Infection by coronavirus	-1.485	20.6113	-0.262	20.5752
Genitourinary adenocarcinoma	0.703	25.856	1.615	25.856				Large intestine carcinoma	1.982	46.444	0.762	46.6697
Genitourinary carcinoma	0.978	30.0213	1.531	30.0213				Outgrowth of cells	-1.082	54.1012	-2.299	54.7371
Genitourinary tumor	0.79	47.1819	2.317	47.1819				Growth of neurites	-1.46	64.0797	-2.672	64.7226
Glioma	-2.399	35.1395	-1.942	35.1395				Size of body	-0.385	36.9166	-1.592	36.8428
Glioma cancer	-0.946	34.2462	-0.218	34.2462				Cell movement	-0.357	39.0968	-1.552	39.2793
Gliosis	-0.276	18.4741	-0.22	18.4741				Breast or pancreatic cancer	-0.132	32.9802	-1.316	33.0341
Glucose metabolism disorder	-0.131	16.5079	1.076	16.5079				Exocytosis	2.371	45.5871	1.189	45.5466
Grade 1-4 astrocytoma	N/A	19.3763	N/A	19.3763				Secretory pathway	2.371	46.4794	1.189	46.4374
Grade 3-4 glioma	N/A	25.4119	N/A	25.4119				Long-term potentiation	0.224	74.0024	1.402	73.9388
Grade 3-4 glioma cancer	N/A	24.8723	N/A	24.8723				Potentiation of synapse	0.218	75.2892	1.386	75.2247
Grade 3-4 tumor	N/A	25.3469	N/A	25.3469				Development of genital tumor	1.526	20.1438	0.4	20.1789
Grade 4 astrocytoma	N/A	17.7341	N/A	17.7341				Mammary tumor	2.51	27.4938	1.395	27.3707
Grade 4 high grade glioma	N/A	17.7341	N/A	17.7341				Genital tumor	1.301	33.3822	0.197	33.6173
Grade 4 malignant glioma	N/A	17.7341	N/A	17.7341				Sprouting	-0.034	51.8113	-1.134	52.4176
Growth of axons	-0.483	26.3945	-1.676	26.3945				Apoptosis	-0.1	55.4409	-1.197	55.629
Growth of nervous tissue	-1.177	59.8082	-2.27	59.8082				Hereditary myopathy	1.461	24.9537	0.365	24.9008
Growth of neurites	-0.915	62.4316	-1.969	62.4316				Pelvic carcinoma	1.138	28.9071	0.068	29.1288
Growth of organism	1.933	17.5267	0.99	17.5267				Proliferation of neuronal cells	-1.354	62.7262	-2.423	63.3162
Head and neck cancer	-0.832	69.598	-0.832	69.598				Glioma	-2.399	34.2338	-1.332	34.232
Head and neck carcinoma	-0.842	64.2135	-0.168	64.2135				Neuroepithelial tumor	-2.399	34.4009	-1.332	34.399
Head and neck tumor	-0.867	76.0186	-0.867	76.0186				Synaptic depression	0.189	41.1657	1.217	41.1324
Hematologic cancer	-0.277	23.7229	-0.071	23.7229				Parkinson's disease	-0.512	35.4878	-1.536	35.4472
Hepatitis B surface antigen-negative hepatitis C virus negative hepatocellular carcinoma	N/A	16.7745	N/A	16.7745				Colorectal tumor	1.183	20.888	0.164	20.921
Hepatitis B virus-related hepatocellular carcinoma	N/A	18.6064	N/A	18.6064				Formation of cell-cell contacts	-0.357	35.2429	-1.376	35.1999
Hepatobiliary system cancer	-0.172	23.3035	-0.389	23.3035				Parkinsonism	-0.808	37.263	-1.818	37.2202
Hereditary neuropathy	N/A	20.8445	N/A	20.8445				Large intestine neoplasm	1.199	45.2642	0.191	45.4744
High grade astrocytoma	-0.946	24.6193	-0.218	24.6193				Adenocarcinoma	-0.279	61.4012	-1.281	61.5983
HIV infection	-0.063	18.8274	-0.543	18.8274				Assembly of intercellular junctions	-0.521	31.9205	-1.519	31.8819
Homeostasis of inorganic cation	N/A	16.9594	N/A	16.9594				Excitatory postsynaptic potential	-0.571	41.7489	-1.565	41.7149
Huntington Disease	N/A	57.7552	N/A	57.7552				Invasion of tumor cell lines	-0.024	19.7435	-1.017	20.0212
Hyperactive behavior	1.077	17.5558	0.045	17.5558				Assembly of cell-cell contacts	-0.391	32.4885	-1.381	32.4494
Incidence of tumor	-0.031	38.0224	-0.963	38.0224				Degranulation of cells	-0.04	46.1026	-1.001	47.2118
Infantile epilepsy	N/A	19.0612	N/A	19.0612				Lymphohematopoietic neoplasia	-0.26	24.6472	-1.217	24.5178
Infantile or early childhood epileptic encephalopathy	N/A	19.0769	N/A	19.0769				Carcinoma	-0.536	98.8353	-1.491	99.021
Infection by HIV-1	-0.226	18.5139	-0.387	18.5139				Organization of filaments	-1.018	20.6301	-0.068	20.6033
Infection by Retroviridae	-0.217	18.8181	-0.558	18.8181				Gastrointestinal tract cancer	1.921	48.6475	0.981	48.8467
Infection by SARS coronavirus	N/A	18.1217	N/A	18.1217				Branching of cells	-0.002	54.2085	-0.931	54.8426
Inhibitory postsynaptic current	N/A	22.2215	N/A	22.2215				Branching of neurites	-0.356	59.5803	-1.274	60.3142
Initiation of translation of protein	-0.728	47.9089	-1.698	47.9089				Quantity of vesicles	1.37	36.6041	0.457	36.5775
Invasion of cells	-1.059	28.5365	-0.88	28.5365				Cell death of fibroblast cell lines	-2.436	17.9508	-1.525	17.917
Invasion of tumor cell lines	-0.941	20.4389	-0.885	20.4389				Recycling of synaptic vesicles	-0.447	17.9765	-1.342	17.9675
Invasive tumor	-0.473	16.0883	-0.592	16.0883				Survival of stem cell lines	1.043	17.3044	1.938	17.2876
Large intestine adenocarcinoma	N/A	40.224	N/A	40.224				Synthesis of nucleotide	2.329	21.7243	1.446	21.6888
Learning	0.956	43.0064	0.451	43.0064				Synthesis of purine nucleotide	3.114	22.6753	2.242	22.6483
Length of cells	N/A	17.8523	N/A	17.8523				Ataxia	0.511	24.9978	1.37	24.9636
Length of neurons	N/A	17.8361	N/A	17.8361				Quantity of cells	0.842	22.7846	0.007	22.9657
Liver lesion	-0.361	23.0258	-0.232	23.0258				Developmental process of synapse	-0.598	33.0691	-1.429	33.0328
Liver tumor	-0.621	22.5481	-0.823	22.5481				Frequency of tumor	-0.122	40.7824	-0.949	40.9891
Long term synaptic depression	1.848	29.1226	0.285	29.1226				Degranulation of phagocytes	-0.466	39.2303	-1.282	39.7786
Long term synaptic depression of neurons	2.073	27.4798	0.29	27.4798				Formation of plasma membrane	-0.7	35.3416	-1.514	35.3
Long term synaptic depression of synapse	1.049	21.9715	1.049	21.9715				Metabolism of protein	-0.293	56.211	-1.101	56.0971
Long-term potentiation of hippocampus	0.075	22.5527	0.901	22.5527				Incidence of tumor	-0.171	43.183	-0.979	43.3894
Lymphatic system tumor	-1.526	16.1959	-0.048	16.1959				Formation of intercellular junctions	-0.849	33.1096	-1.656	33.0685
Lymphohematopoietic cancer	-0.898	23.6626	-0.018	23.6626				Familial encephalopathy	-1.239	108.097	-0.437	108.47
Lymphoplasmacytic lymphoma	N/A	18.9907	N/A	18.9907				Formation of cellular membrane	-0.45	36.7227	-1.251	36.6798
Lymphoproliferative disorder	-0.848	16.4714	-0.165	16.4714				Neonatal death	1.386	17.4216	2.187	17.3882
Major affective disorder	N/A	26.7107	N/A	26.7107				Cell proliferation of tumor cell lines	-0.457	26.1731	-1.256	26.3659
Major depression	N/A	17.4894	N/A	17.4894				Nonpituitary endocrine tumor	-0.712	70.8084	-1.51	71.0659
Malignant genitourinary solid tumor	0.673	43.3611	1.41	43.3611				Exocytosis by cells	1.825	30.6123	1.036	30.5861
Malignant neoplasm of large intestine	0.213	39.7181	1.066	39.7181				Hematologic cancer	-0.17	24.3013	-0.959	24.1746
Malignant neoplasm of retroperitoneum	0.31	21.0247	0.31	21.0247				Motor dysfunction or movement disorder	0.857	128.574	1.644	129.045
Malignant solid tumor	-0.789	82.3725	-0.453	82.3725				Degranulation of myeloid cells	-0.727	40.2069	-1.511	40.7569
Mammary tumor	0.987	26.997	2.16	26.997				Organization of nervous tissue	0.049	26.8327	0.832	26.8106
Mental retardation	N/A	33.4036	N/A	33.4036				Neoplasia of blood cells	-0.024	22.8554	-0.801	22.7337
Metabolism of carbohydrate	2.53	24.3672	1.187	24.3672				Morphogenesis of nervous tissue	-0.89	90.1487	-1.665	90.7652
Metabolism of nucleic acid component or derivative	1.473	34.2562	2.4	34.2562				Cell death of central nervous system cells	-1.481	21.7284	-0.707	22.2607
Metabolism of nucleoside triphosphate	2.905	16.201	3.222	16.201				Paired-pulse facilitation of synapse	1.065	21.264	1.838	21.2504
Metabolism of nucleotide	1.276	27.734	2.27	27.734				Formation of filopodia	1.301	18.1895	0.537	18.1679
Metabolism of peptide	0.243	17.5957	1.019	17.5957				Branching of neurons	-0.424	60.0259	-1.179	60.7534
Metabolism of phosphatidic acid	2.302	16.2285	0.169	16.2285				Shape change of neurons	-0.424	59.4953	-1.179	60.2146
Metabolism of phospholipid	2.131	17.994	0.596	17.994				Exocytosis of vesicles	1.148	24.8758	0.393	24.8599
Metabolism of protein	-1.18	55.9922	-2.469	55.9922				Neoplasia of cells	1.217	24.2932	0.47	24.3177
Metabolism of reactive oxygen species	-1.736	24.8267	-0.888	24.8267				Glioma cancer	-1.673	33.3848	-0.946	33.3879
Metastasis	-0.535	16.6424	-0.664	16.6424				High grade astrocytoma	-1.673	24.1974	-0.946	24.2492
Microtubule dynamics	-0.197	96.3825	-0.152	96.3825				Folding of protein	-0.589	27.0067	-1.314	26.9839
Migration of cells	-1.461	27.8999	-1.835	27.8999				Production of reactive oxygen species	-0.273	19.0914	-0.997	19.0571
Miniature excitatory postsynaptic currents	N/A	24.2878	N/A	24.2878				Growth of nervous tissue	-1.651	61.6345	-2.373	62.1512
Mood Disorders	-0.164	34.9466	-0.164	34.9466				Cell death of osteosarcoma cells	0.361	37.3123	1.083	37.2843
Morphogenesis of nervous tissue	-0.058	90.1486	-0.727	90.1486				Migration of cells	-0.829	31.5513	-1.534	31.7362
Morphogenesis of neurons	-0.152	88.4526	-0.714	88.4526				Development of neurons	-0.888	92.3864	-1.589	92.9275
Morphology of axons	N/A	33.077	N/A	33.077				Conformational modification of protein	-0.831	27.3131	-1.53	27.2899
Morphology of brain	N/A	33.4648	N/A	33.4648				Central nervous system solid tumor	-2.092	36.0437	-1.397	36.0366
Morphology of cardiovascular system	N/A	17.0835	N/A	17.0835				Central nervous system tumor	-2.092	36.2601	-1.397	36.2527
Morphology of cellular protrusions	N/A	58.9261	N/A	58.9261				Cell survival	0.423	44.0971	1.115	44.3655
Morphology of central nervous system	N/A	35.7942	N/A	35.7942				Epilepsy	0.294	25.5754	0.966	25.5323
Morphology of central nervous system cells	N/A	17.2935	N/A	17.2935				Epilepsy or neurodevelopmental disorder	0.294	40.7501	0.966	40.6801
Morphology of cerebral cortex	N/A	25.3733	N/A	25.3733				Metabolism of nucleotide	2.242	32.7983	1.575	32.7476
Morphology of dendrites	N/A	30.2735	N/A	30.2735				Neurotransmission	0.776	81.9779	0.112	81.8923
Morphology of dendritic spines	N/A	21.8962	N/A	21.8962				Growth Failure	-0.426	17.1067	-1.086	17.0667
Morphology of gap junctions	N/A	24.2681	N/A	24.2681				Movement Disorders	1.084	125.757	1.73	126.228
Morphology of head	N/A	21.6162	N/A	21.6162				Organization of cells	-1.24	20.3353	-0.6	20.3119
Morphology of heart	N/A	16.754	N/A	16.754				Development of adenocarcinoma	-0.128	22.0588	-0.763	22.0799
Morphology of intercellular junctions	N/A	28.736	N/A	28.736				Biosynthesis of nucleoside triphosphate	3.547	17.8823	2.921	17.8623
Morphology of nervous system	N/A	87.8836	N/A	87.8836				Biosynthesis of purine ribonucleotide	3.547	17.3446	2.921	17.3253
Morphology of nervous tissue	N/A	82.7192	N/A	82.7192				Metabolism of nucleoside triphosphate	3.547	23.4136	2.921	23.3873
Morphology of neurites	N/A	58.6682	N/A	58.6682				Paired-pulse facilitation	0.863	23.6639	1.488	23.6479
Morphology of neurons	N/A	80.6324	N/A	80.6324				Gastrointestinal carcinoma	1.279	49.8625	0.66	50.0744
Morphology of synapse	N/A	23.8397	N/A	23.8397				Cell viability	0.772	42.6446	1.389	42.9186
Motor seizure	-0.478	28.8534	-1.212	28.8534				Endocytosis by eukaryotic cells	-1.038	21.7813	-0.426	21.7444
Multiple cancers	1.517	26.0367	0.782	26.0367				Dendritic growth/branching	-0.751	53.5905	-1.362	53.537
Neck neoplasm	N/A	66.038	N/A	66.038				Formation of solid tumor	-0.7	64.1583	-1.308	64.3655
Necrosis of kidney	0.63	18.1723	1.151	18.1723				Development of carcinoma	-0.499	39.3486	-1.107	39.5568
Necrosis of tumor	1.337	26.0527	2.769	26.0527				Long term synaptic depression	0.247	28.9613	0.851	28.9366
Neoplasia of cells	-0.729	24.6674	-0.295	24.6674				Formation of actin filaments	-0.538	20.5365	0.065	20.5039
Nervous system neoplasm	-2.159	37.2199	-2.588	37.2199				Transport of vesicles	-0.852	47.4011	-0.251	47.3662
Neuritogenesis	-0.152	88.4502	-0.714	88.4502				Cell death of connective tissue cells	-1.177	19.9621	-0.577	19.9192
Neurodegeneration of brain	-0.287	16.7325	-0.004	16.7325				Small GTPase mediated signal transduction	0.838	17.7355	0.247	18.24
Neurodegeneration of central nervous system	-0.28	18.6181	-0.004	18.6181				Conditioning	-0.053	30.787	-0.64	30.7525
Neurodegeneration of nervous tissue	-1.276	21.9305	-0.115	21.9305				Head and neck cancer	-0.832	74.5812	-0.245	74.8188
Neurodevelopmental disorder	N/A	32.7902	N/A	32.7902				Non-hematological solid tumor	-0.506	98.8145	-1.093	98.9894
Neurodevelopmental disorder with seizures	N/A	18.7261	N/A	18.7261				Expression of protein	0.631	38.4092	0.045	38.3556
Neuroepithelial tumor	-2.399	35.3101	-1.942	35.3101				Morphogenesis of neurons	-0.815	88.4579	-1.394	89.0713
Neurological signs	0.637	70.6357	1.255	70.6357				Neuritogenesis	-0.815	88.4626	-1.394	89.0797
Neuronal cell death	1.663	67.6083	0.003	67.6083				Cell death of cerebral cortex cells	-1.274	16.6021	-0.696	16.578
Neurotransmission	1.017	80.0621	0.106	80.0621				Long term synaptic depression of neurons	0.542	27.3434	1.113	27.3225
Neurotransmission of brain cells	1.167	21.1598	0.081	21.1598				Viral Infection	-0.07	63.5625	-0.613	63.407
Non-hematological solid tumor	-0.975	89.5343	-0.82	89.5343				Transport of synaptic vesicles	-1.128	39.0597	-0.598	39.0353
Non-melanoma solid tumor	-1.317	90.7626	-0.365	90.7626				Perinatal death	1.475	21.6601	1.988	21.6161
Nonhematologic malignant neoplasm	-0.589	89.5739	-0.469	89.5739				Growth of axons	-1.769	28.4549	-1.26	28.4247
Nonsense-mediated mRNA decay	N/A	38.177	N/A	38.177				Release of catecholamine	0.29	18.1379	0.798	18.1212
Nonspecific mental retardation	N/A	20.1508	N/A	20.1508				Transport of molecule	-0.539	99.5418	-1.023	99.9025
Ohtahara syndrome	N/A	17.9029	N/A	17.9029				Nonhematologic malignant neoplasm	-0.577	99.5207	-1.058	99.6981
Organization of actin cytoskeleton	0.897	28.5974	0.038	28.5974				Neuromuscular disease	-0.723	97.996	-1.199	98.4854
Organization of cell-cell contacts	N/A	16.8755	N/A	16.8755				Catabolism of amino acids	1.911	21.3869	2.383	21.368
Organization of cells	-1	19.1093	-1.72	19.1093				Hematopoietic neoplasm	-0.584	24.6224	-1.045	24.4934
Organization of cellular membrane	N/A	47.5251	N/A	47.5251				Tremor	0.962	25.6068	0.513	25.5807
Organization of cytoplasm	-0.025	105.642	-0.294	105.642				Cell death of kidney cells	1.517	17.2666	1.96	17.2359
Organization of filaments	-0.416	20.1806	-0.416	20.1806				Cell death of brain	-2.032	22.2398	-1.594	22.7805
Organization of nervous tissue	-0.245	25.0801	-0.539	25.0801				Phagocytosis	-0.865	16.7184	-0.432	16.6865
Organization of organelle	0.317	44.4343	0.317	44.4343				Necrosis of kidney	1.171	17.962	1.603	17.9298
Organization of plasma membrane	N/A	22.5551	N/A	22.5551				Development of central nervous system	-0.796	34.6967	-0.368	34.6326
Organization of synapse	N/A	19.0902	N/A	19.0902				Concentration of lipid	-1.263	25.9252	-1.684	25.8639
Outgrowth of cells	-1.061	53.1325	-2.178	53.1325				Formation of brain	-0.833	20.9239	-0.419	20.882
Outgrowth of neurites	-0.816	49.5002	-2.293	49.5002				Infection of cells	-0.125	27.509	0.281	27.4499
Outgrowth of neurons	-0.75	51.2451	-2.196	51.2451				Cell death of neuroblastoma cell lines	-1.464	25.2132	-1.062	25.1851
Paired-pulse facilitation	0.953	22.6194	1.455	22.6194				Cell-cell contact	-1.187	49.8577	-0.792	49.7704
Paired-pulse facilitation of synapse	1.584	20.1481	2.143	20.1481				Metabolism of nucleic acid component or derivative	2.209	39.343	1.823	39.2818
Paralysis	0.354	15.974	1.124	15.974				Progressive neurological disorder	-1.413	66.525	-1.792	66.9248
Parkinson's disease	-0.512	34.3162	-0.284	34.3162				Abnormality of cerebral cortex	0.739	29.3678	0.362	29.3322
Parkinsonism	-0.808	35.3967	-0.606	35.3967				Abnormality of cerebrum	0.739	30.4701	0.362	30.433
Pediatric-onset neurological disease	N/A	30.2609	N/A	30.2609				Motor seizure	-0.404	28.6746	-0.771	28.6472
Pelvic adenocarcinoma	N/A	22.7367	N/A	22.7367				Tonic-clonic seizure	-0.404	28.1759	-0.771	28.149
Pelvic carcinoma	0.068	27.9387	1.762	27.9387				Development of malignant tumor	-0.338	38.9423	-0.705	39.1474
Pelvic tumor	0.197	36.8072	1.301	36.8072				Cell death of brain cells	-1.336	18.9866	-0.971	19.5105
Perinatal death	0.606	19.0092	2.465	19.0092				Endocytosis of vesicles	-0.481	25.2515	-0.837	25.2356
Peripheral neuropathy	N/A	19.0301	N/A	19.0301				Hydrolysis of nucleotide	0.892	19.5975	1.242	19.5787
Pervasive developmental disorder	N/A	17.963	N/A	17.963				Seizure disorder	1.404	51.1428	1.066	51.0655
Phosphorylation of protein	-1.659	23.4126	-0.332	23.4126				Seizures	1.374	51.2843	1.038	51.2128
Polymerization of protein	-1.588	18.331	-0.176	18.331				Apoptosis of tumor cell lines	-0.707	25.9929	-1.038	25.9155
Production of reactive oxygen species	-1.404	20.2733	-0.808	20.2733				Engulfment of cells	-0.52	30.3147	-0.237	30.2628
Progressive motor neuron disease	0.698	31.6285	0.248	31.6285				Behavioral deficit	0.458	19.7	0.177	19.676
Progressive motor neuropathy	0.698	31.4061	0.248	31.4061				Degeneration of brain	-0.276	17.1949	-0.548	17.1762
Progressive neuropathy	0.462	31.3685	0.022	31.3685				Anxiety	-0.45	19.6487	-0.721	19.6223
Proliferation of neuronal cells	-0.886	59.9261	-1.667	59.9261				Endocrine gland tumor	-1.165	66.3205	-1.431	66.5586
Quantity of cells	0.46	21.7527	0.162	21.7527				Autophagy	0.424	31.9898	0.687	31.9327
Quantity of filaments	0.163	20.8124	0.117	20.8124				Degeneration of central nervous system	-0.115	19.3949	-0.374	19.3742
Quantity of neurons	-0.127	42.512	-0.385	42.512				Emotional behavior	0.343	31.0618	0.585	31.0214
Quantity of neurotransmitter	0.842	17.0305	0.619	17.0305				Head and neck tumor	-0.522	81.3535	-0.752	81.5753
Quantity of vesicles	0.342	35.6814	1.554	35.6814				Cerebral disorder	0.308	20.9267	0.085	20.8204
Recycling of synaptic vesicles	0.447	18.0355	0.447	18.0355				Cell spreading	0.526	29.0339	0.306	29.6473
Refractory malignant tumor	N/A	16.4985	N/A	16.4985				Nervous system neoplasm	-1.73	35.7172	-1.515	35.7083
Refractory tumor	N/A	16.1134	N/A	16.1134				Hyperactive behavior	0.781	17.4194	0.568	17.3986
Schizophrenia	N/A	42.1367	N/A	42.1367				Catabolism of protein	-1.828	21.3972	-1.624	21.3504
Schizophrenia or schizoaffective disorder	N/A	42.1814	N/A	42.1814				Progressive encephalopathy	-1.044	63.5501	-1.243	63.9794
Schizophrenia spectrum disorder	N/A	43.8825	N/A	43.8825				Neuronal cell death	1.269	65.7397	1.072	66.2421
Secretion of molecule	1.214	39.7787	1.046	39.7787				Metabolism of peptide	0.243	18.0806	0.437	18.0578
Secretion of neurotransmitter	-0.254	26.418	-0.485	26.418				Gliosis	-0.195	19.0604	-0.381	19.0395
Secretory pathway	1.517	44.064	1.025	44.064				Disorder of basal ganglia	-1.386	97.0646	-1.202	97.5959
Severe psychological disorder	N/A	57.5415	N/A	57.5415				Autophagy of cells	0.533	19.9335	0.356	19.8967
Size of body	0.233	32.9004	0.337	32.9004				Long-term potentiation of brain cells	1.224	17.5408	1.049	17.5289
Size of cells	N/A	30.2565	N/A	30.2565				Brain tumor	-0.847	30.52	-1.02	30.525
Size of nervous tissue	N/A	22.4748	N/A	22.4748				Long term synaptic depression of synapse	0.372	21.8683	0.541	21.8525
Size of neurons	N/A	21.9658	N/A	21.9658				Endocytosis	-0.574	34.7529	-0.741	34.6917
Small GTPase mediated signal transduction	-0.818	17.3866	-0.641	17.3866				Congenital neurological disorder	0.356	25.0692	0.521	25.3883
Solid tumor	-1.239	80.4166	-0.072	80.4166				Microtubule dynamics	0.417	99.4941	0.254	99.9293
Sprouting	-0.193	49.5738	-0.54	49.5738				Quantity of synaptic vesicles	0	27.8003	-0.161	27.7846
Stabilization of filaments	-1.593	18.7261	-1.842	18.7261				Apoptosis of neurons	0.547	32.2875	0.398	32.7984
Stabilization of microtubules	-1.187	16.745	-1.984	16.745				Neurodegeneration	0.533	29.811	0.384	29.7698
Stabilization of mRNA	N/A	17.1217	N/A	17.1217				Cell viability of nervous tissue cell lines	1.025	18.2821	0.881	18.2648
Synaptic depression	0.602	41.383	0.086	41.383				Axonogenesis	-1.252	39.4429	-1.112	40.18
Synaptic transmission	1.533	76.4367	0.206	76.4367				Long-term potentiation of hippocampus	1.247	21.5762	1.116	21.5558
Syndromic developmental disorder with epilepsy	N/A	17.6152	N/A	17.6152				Density of neurons	-1.428	25.1223	-1.54	25.0967
Syndromic encephalopathy	N/A	27.2494	N/A	27.2494				Peripheral vascular disease	-0.287	19.6401	-0.382	19.6015
Syndromic epilepsy	N/A	18.5881	N/A	18.5881				Cellular homeostasis	0.497	43.4024	0.59	43.6576
Syndromic infantile epilepsy	N/A	18.9032	N/A	18.9032				Metabolism of carbohydrate	0.994	22.8284	1.084	22.7759
Syndromic neurodevelopmental disorder	N/A	25.5062	N/A	25.5062				Infection by Retroviridae	0.202	18.8928	0.292	18.8475
Synthesis of carbohydrate	1.728	17.0948	0.343	17.0948				Long-term potentiation of brain	1.065	30.4353	1.14	30.4084
Synthesis of lipid	0.676	26.661	0.576	26.661				Convulsion	-0.386	30.9918	-0.316	30.9621
Synthesis of nucleotide	1.331	17.0238	2.241	17.0238				HIV infection	0.222	18.9068	0.153	18.8618
Synthesis of protein	-0.577	39.0723	-1.053	39.0723				Learning	0.211	44.5052	0.142	44.4447
Synthesis of purine nucleotide	2.08	16.4592	2.272	16.4592				Synthesis of carbohydrate	0.523	16.85	0.589	16.8126
Synthesis of reactive oxygen species	-2.03	25.8457	-1.19	25.8457				Degeneration of nervous system	0.688	29.1391	0.623	29.1004
Targeting of protein	N/A	17.2255	N/A	17.2255				Generalized seizures	-0.525	29.1644	-0.466	29.136
Tauopathy	-0.88	51.8186	-0.88	51.8186				Fusion of vesicles	0.204	20.1088	0.153	20.092
Thyroid carcinoma	N/A	68.0868	N/A	68.0868				Release of neurotransmitter	0.59	32.6076	0.545	32.5788
Thyroid gland tumor	N/A	66.8865	N/A	66.8865				Extension of cellular protrusions	-0.672	23.3108	-0.631	23.2825
Tonic-clonic seizure	-0.478	28.352	-1.212	28.352				Long-term potentiation of cerebral cortex	1.319	25.7906	1.358	25.7672
Translation	0.399	37.5155	0.455	37.5155				Translation	0.143	42.4968	0.106	42.444
Translation of protein	0.47	33.9393	0.488	33.9393				Endocytosis of synaptic vesicles	-0.93	25.5555	-0.894	25.5414
Transport of cation	-0.468	18.5643	-0.116	18.5643				Malignant solid tumor	-0.557	92.2501	-0.593	92.4125
Transport of inorganic cation	-0.479	20.1986	-0.428	20.1986				Infection by HIV-1	0.269	19.454	0.246	19.4123
Transport of ion	0.016	22.6484	0.061	22.6484				Organization of cytoskeleton	0.279	99.5493	0.265	99.9439
Transport of metal	-0.926	25.2289	-0.664	25.2289				Organization of cytoplasm	0.226	108.383	0.225	108.762
Transport of metal ion	-0.701	22.1936	-0.648	22.1936				Activation of vesicles	-0.842	17.2148	-0.842	17.2054
Transport of vesicles	2.893	45.4491	0.022	45.4491				Amyloidosis	0.237	48.6662	0.237	49.1594
Tumorigenesis of epithelial neoplasm	-0.893	36.8646	-0.535	36.8646				Dementia	-0.772	47.5159	-0.772	47.9946
Tumorigenesis of gastrointestinal tumor	0.153	16.7715	1.784	16.7715				Exocytosis of synaptic vesicles	-0.152	17.6298	-0.152	17.6197
Urogenital cancer	0.673	43.6358	1.41	43.6358				Head and neck carcinoma	-0.168	68.9724	-0.168	69.2144
Uterine tumor	N/A	15.9255	N/A	15.9255				Homeostasis of ion	0.788	17.1342	0.788	17.1071
Visceromegaly	N/A	17.5751	N/A	17.5751				Initiation of translation of protein	-1.698	51.1924	-1.698	51.1574
Waldenström macroglobulinemia	N/A	18.5981	N/A	18.5981				Polymerization of protein	0.294	18.1895	0.294	18.1679
								Priming of vesicles	-0.537	17.3593	-0.537	17.3503
								Tauopathy	-0.88	48.9976	-0.88	49.493
