# Supplementary material for: Microbiome Depletion Increases Fentanyl Self-Administration and Alters the Striatal Proteome Through Short-Chain Fatty Acids
Source: eNeuro. 2024 Feb 9;11(2):ENEURO.0388-23.2023. doi: 10.1523/ENEURO.0388-23.2023 (PMC10875718; doi:10.1523/ENEURO.0388-23.2023)
Supplement: Table 6-6 — Synaptogenesis signaling pathway gene list and overlapping proteins by group. Download Table 6-6, XLS file. [file eneuro-11-ENEURO.0388-23.2023-s009.xls]

## Sheet: Sheet1
Full Synaptogenesis Signaling Pathway Gene List						H2O-FR1							H2O-IncFR							Abx-FR1							Abx-IncFR
Gene Name						Accession#	Gene Name	p value (corrected)	Log2FC				Accession#	Gene Name	p value (corrected)	Log2FC				Accession#	Gene Name	p value (corrected)	Log2FC				Accession#	Gene Name	p value (corrected)	Log2FC
Ephb6						P26769	Adcy2	0.0911654	-0.352064				P26769	Adcy2	0.0840805	-0.56189				P26769	Adcy2	0.0597094	-0.629928				P26769	Adcy2	0.00307461	-0.824634
Itsn2						Q04400	Adcy5	0.043249	0.915631				Q04400	Adcy5	0.0840805	1.03581				Q04400	Adcy5	0.035402	1.16604				Q04400	Adcy5	0.0190575	1.00918
Lrpap1						O55043	Arhgef7	0.0646459	-0.17719				O35430	Apba1	0.0517382	-0.382514				O55043	Arhgef7	0.0505344	-0.23629				P62944	Ap2b1	0.0182181	0.101158
Atf2						P54290	Cacna2d1	0.0860568	-0.212001				P02650	Apoe	0.0826066	-0.16114				P54283	Cacnb1	0.0663925	0.300853				O55043	Arhgef7	0.00926972	-0.203987
Calml5						Q8CFG6	Cacna2d2	0.0646459	0.54213				P85970	Arpc2	0.0840805	0.20083				P30337	Chn1	0.0330433	0.431233				P85970	Arpc2	0.0600067	0.202185
Rasgrp1						P30337	Chn1	0.0538694	0.376352				P54290	Cacna2d1	0.0565812	-0.247066				P29994	Itpr1	0.0119542	0.263123				Q8CFG6	Cacna2d2	0.0104509	0.615522
Itsn1						F1LYQ8	Farp1	0.0646459	-0.479275				P13234	Camk4	0.0602307	0.33558				P15205	Map1b	0.085172	-0.233289				P54283	Cacnb1	0.040158	0.259028
Arpc5l						P19686	Gucy1a3	0.0538694	0.591568				P30337	Chn1	0.0988429	0.268742				P81377	Prkar1b	0.0285298	-0.707197				P11275	Camk2a	0.00896331	-0.251302
Crkl						P29994	Itpr1	0.00821559	0.261461				Q5U2U2	Crkl	0.0856125	0.134204				P12369	Prkar2b	0.0590604	0.481341				P08413	Camk2b	0.0904214	-0.155176
Syngap1						P15205	Map1b	0.032329	-0.181096				P31424	Grm5	0.0622383	0.447355				P0C643	Rasgrp2	0.0583669	1.18843				P15791	Camk2d	0.0876645	-0.280553
Creb3l3						Q07310	Nrxn3	0.0230074	0.372976				Q99068	Lrpap1	0.0611296	-0.291995				P97610	Syt12	0.0496492	0.456172				P11730	Camk2g	0.0480276	-0.245779
Creb3l4						P12369	Prkar2b	0.0400157	0.451479				P15205	Map1b	0.0535122	-0.271502											P30337	Chn1	0.0585987	0.26603
Akt2						P09215	Prkcd	0.0566212	1.10597				P36506	Map2k2	0.0611296	0.426865											Q5U2U2	Crkl	0.0784293	0.120849
Creb3l1						P09216	Prkce	0.0592101	-0.170642				Q62888	Nlgn2	0.0816496	-0.238137											P60905	Dnajc5	0.0372707	-0.30231
Akt3						P0C643	Rasgrp2	0.0397257	1.05432				P68182	Prkacb	0.0479545	0.359084											P54757	Epha5	0.0777274	-0.252328
Creb3l2						P32851	Stx1a	0.0605908	-0.205122				P81377	Prkar1b	0.0129549	-0.781274											F1LYQ8	Farp1	0.0640043	-0.451961
Prkaca						Q9WU70	Stxbp5	0.0538694	-0.216107				P12369	Prkar2b	0.0967998	0.438033											P31421	Grm2	0.0694996	0.507632
Ephb2						P97610	Syt12	0.0235463	0.269791				P09215	Prkcd	0.0980986	1.2855											P31422	Grm3	0.0969567	0.170466
Prkacb						P63045	Vamp2	0.078468	0.250887				P63012	Rab3a	0.0241748	-0.484477											P19686	Gucy1a3	0.015246	0.802877
Ephb1						O08816	Wasl	0.008463	-0.215892				M0RC99	Rab5a	0.0151306	0.302956											P20595	Gucy1b3	0.0633633	0.275879
Ephb4													Q6RUV5	Rac1	0.0852402	-0.144095											P29994	Itpr1	0.0253721	0.233744
Ephb3													P0C643	Rasgrp2	0.0565812	1.14217											P15205	Map1b	0.0034454	-0.202219
Epha5													O70593	Sgta	0.0167648	-0.305948											P36506	Map2k2	0.0569101	0.373699
Epha4													P32851	Stx1a	0.0220071	-0.270031											P54921	Napa	0.00701218	0.149909
Epha7													P61265	Stx1b	0.0535122	-0.147531											Q63372	Nrxn1	0.0819573	0.111941
Unc13a													Q63537	Syn2	0.0781505	0.212978											P0C0R5	Pik3r4	0.0567763	0.159818
Epha6													P97610	Syt12	0.0769499	0.312324											P81377	Prkar1b	0.0190575	-0.588262
Epha8													Q5EGY4	Ykt6	0.0479545	0.155409											P12369	Prkar2b	0.0226431	0.432388
Prkce																											P09216	Prkce	0.0532512	-0.180513
Cacna2d1																											P63012	Rab3a	0.0164371	-0.338148
Prkcd																											M0RC99	Rab5a	0.00289833	0.311863
Ap1b1																											P0C643	Rasgrp2	0.00832397	1.19253
Cacna2d2																											O70593	Sgta	0.0203777	-0.213639
Stx1b																											P60881	Snap25	0.0845893	-0.155179
Tiam1																											Q63754	Sncb	0.0610319	-0.339599
Adcy9																											P32851	Stx1a	0.00193116	-0.343216
Prkar1b																											P61265	Stx1b	0.00289833	-0.183322
Prkar1a																											P61765	Stxbp1	0.0744839	-0.0694714
Map1b																											P97610	Syt12	0.0034454	0.373195
Epha1
Tln1
Stx1a
Epha3
Atf4
Epha2
Epha10
Stxbp3
Stxbp4
Stxbp1
Stxbp2
Pik3r4
Pik3r3
Pik3r2
Pik3r1
Kalrn
Pik3r6
Pik3r5
Grin2a
Rras
Prkar2b
Prkar2a
Vti1a
Plcg2
Stxbp5
Apoe
Plcg1
Stxbp6
Vti1b
Lyn
Crebbp
Yes1
Cadm1
Braf
Grin2c
Grin2b
Apba1
Grin2d
Grin3b
Grin3a
Grb2
Atpif1
Rab3ip
Gpaa1
Arpc1b
Arpc1a
Prkag1
Prkag2
Ap2a1
Vldlr
Wasl
Ap2a2
Svs4
Shf
She
Rac1
Hras
Rras2
Syn3
Syn2
Syn1
Rhoa
Hck
Rap2a
Rap2b
Mras
Rapgef1
Mapt
Arhgef7
Vamp2
Vamp3
Pafah1b1
Napa
Napb
Stx16
Adcy4
Adcy3
Adcy2
Adcy1
Adcy8
Adcy7
Adcy6
Napg
Adcy5
Pak1
Nras
Reln
Chn1
Ap2s1
Ykt6
Farp1
Ap2b1
Grin1
Camk4
Camk2d
Ctnnb1
Napsa
Grina
Rab3a
Gucy1b3
Ctnnd1
Cdh9
Cdh8
Cdh7
Cdh6
Comp
Cdh5
Cdh4
Cdh3
Cdh2
Cdh1
Cfl1
Ap2m1
Nsf
Gucy1a3
Cacnb1
Cacnb2
Cacnb3
Cacnb4
Raf1
Gria1
Gria2
Rab5b
Shc2
Rab5c
Shc3
Shc1
Itpr1
Cacna1b
Rasgrp2
Cplx2
Efna5
Cplx1
Efna4
Cplx4
Cplx3
Rap1b
Efnb2
Efnb1
Rap1a
Efnb3
Cdh20
Cdh22
Cdh23
Eif4ebp1
Cdh24
Eif4ebp2
Eif4ebp3
Cdh26
Gria3
Gria4
Syt5
Hspa8
Syt4
Syt3
Syt2
Syt1
Bdnf
Arpc4
Arpc5
Akt1
Syt9
Syt8
Syt7
Syt6
Efna1
Mllt4
Adcy10
Efna3
Dab1
Efna2
Arpc2
Cdk5
Dlg4
Arpc3
Rab5a
Gsk3b
Snap25
Cntnap2
Cntnap1
Rasgrf1
Pik3cd
Pik3c2g
Pik3cb
Pik3c2a
Grm1
Pik3cg
Pik3c2b
Grm3
Grm2
Grm5
Grm4
Grm7
Ap1g2
Grm6
Grm8
Lrrtm2
Actr3
Actr2
Bet1l
Fgr
Creb3
Map2k2
Creb1
Pik3ca
Lck
Dnajc5
Cdh10
Cdh11
Cdh12
Cdh13
Pik3c3
Cdh15
Cdh16
Sos1
Crk
Cdh17
Sos2
Cdh18
Cdh19
Creb5
Eras
Nlgn3
Camk2b
Nlgn1
Rala
Ralb
Nlgn2
Lrp1
Src
Nrxn1
Gosr2
Camk2a
Gosr1
Nrxn3
Nrxn2
Thbs2
Lrp8
Thbs1
Thbs4
LOC681309
Cdc42
Rasd2
Rasd1
Sncg
Mapk1
Fyn
Wasf1
Sncb
Camk2g
Mapk3
Clasp2
Snca
Ntrk2
Bad
Sgta
Limk1
Syt16
Syt15
Nap1l1
Syt14
Syt13
Mapk14
Mtor
Syt17
Nap1l4
Marcks
Syt12
Rps6kb1
Syt11
Syt10
Rps6kb2
Kras
Pvrl3
Pvrl1
