# Supplementary material for: Microbiome Depletion Increases Fentanyl Self-Administration and Alters the Striatal Proteome Through Short-Chain Fatty Acids
Source: eNeuro. 2024 Feb 9;11(2):ENEURO.0388-23.2023. doi: 10.1523/ENEURO.0388-23.2023 (PMC10875718; doi:10.1523/ENEURO.0388-23.2023)
Supplement: Table 6-7 — Enrichr lists of predicted upstream transcription factors by group. Download Table 6-7, XLS file. [file eneuro-11-ENEURO.0388-23.2023-s010.xls]

## Sheet: Sheet1
Group	Direction	Term	Overlap	P-value	Adjusted P-value	Odds Ratio	Combined Score	Genes
H2O-FR1	DOWN	NELFE ENCODE	6/234	0.000111661	0.00809033	8.78992	79.9887	MARCKSL1;RPS27;RPLP1;PRDX1;HIST1H1E;YBX1
		AR CHEA	12/1095	0.000185985	0.00809033	3.94125	33.8548	APP;ACBD6;LACTB2;RPLP1;PRKCE;MAP1B;HPCAL1;PRKCA;WASL;SLC8A1;RTN4;OPCML
		TAF1 ENCODE	21/3346	0.00152373	0.0405968	2.38421	15.4654	YWHAE;ACBD6;MARCKSL1;RPLP1;YBX1;WASL;PA2G4;RTN4;AGPAT4;PURB;PSMB6;STIP1;HINT1;ACAP2;RPS27;YWHAQ;LACTB2;PRDX1;GNB2;HIST1H1E;NIT1
		SPI1 CHEA	10/1056	0.00204779	0.0405968	3.28333	20.3271	PURB;ACAP2;DBNL;GNB2;LMNA;PTK2B;THOP1;MAPRE2;RTN4;AGPAT4
		ZBTB7A ENCODE	15/2184	0.00372771	0.0405968	2.45726	13.7409	YWHAE;APP;MARCKSL1;PRKCE;RAB1B;ADRM1;HPCAL1;RTN4;TUBB2B;YWHAQ;MAP1B;GNB2;STXBP5;MAPRE1;BLVRA
		USF2 ENCODE	9/965	0.00384541	0.0405968	3.19058	17.7424	ACAP2;LACTB2;PRKCE;GNB2;YBX1;PA2G4;MAPRE1;NIT1;RTN4
		KLF4 CHEA	9/987	0.00445661	0.0405968	3.1152	16.8637	HINT1;TUBB2B;YWHAQ;LACTB2;MAP1B;PRDX1;GNB2;PA2G4;AGFG1
		GATA1 CHEA	8/807	0.00448658	0.0405968	3.36139	18.1739	HINT1;HPCAL1;PTK2B;PRKCA;MBP;STXBP5;RTN4;AGPAT4
		FOS ENCODE	7/637	0.0045237	0.0405968	3.69828	19.9649	STIP1;ACAP2;HGS;LMNA;HIST1H1E;YBX1;RTN4
		SP2 ENCODE	9/994	0.0046663	0.0405968	3.09191	16.5955	STIP1;ACAP2;YWHAQ;HGS;ADRM1;PTK2B;STXBP5;YBX1;RTN4
		SUZ12 CHEA	12/1684	0.00743558	0.0588087	2.4731	12.1218	APP;FARP1;RASGRF2;CACNA2D1;PRKCE;CRMP1;NRCAM;PRKCA;RTN4RL2;MBP;STXBP5;OPCML
		ZMIZ1 ENCODE	8/914	0.00928775	0.0673362	2.94783	13.7931	ACAP2;MARCKSL1;RPLP1;PRDX1;LMNA;HIST1H1E;MOGS;NIT1
		PML ENCODE	11/1596	0.0131954	0.0860648	2.35834	10.2066	YWHAE;PSMB6;STIP1;MARCKSL1;LACTB2;RPLP1;PRDX1;LMNA;ADRM1;HIST1H1E;PA2G4
		PPARD CHEA	4/285	0.0138495	0.0860648	4.58643	19.6277	PSMB6;CLIP2;PRKCA;MBP
		CREB1 CHEA	10/1444	0.0175474	0.0954581	2.34576	9.48355	PURB;STIP1;RPS27;YWHAQ;GNB2;MAPRE1;ARHGEF7;NIT1;EPN1;AGPAT4
		TAF7 ENCODE	6/640	0.0175555	0.0954581	3.09592	12.5149	ACBD6;RPS27;RPLP1;PRDX1;HIST1H1E;AGPAT4
		STAT3 CHEA	3/177	0.0199392	0.0959537	5.49527	21.5144	PRKCE;RTN4;AGFG1
		IRF3 ENCODE	6/663	0.0205034	0.0959537	2.98398	11.5992	STIP1;ACAP2;HGS;STXBP5;YBX1;RTN4
		PBX3 ENCODE	9/1269	0.0209861	0.0959537	2.38202	9.20385	STIP1;ACAP2;YWHAQ;GNB2;ADRM1;HIST1H1E;PTK2B;YBX1;RTN4
		REST CHEA	9/1280	0.0220583	0.0959537	2.36001	9.00123	ACBD6;RPLP1;PRKCE;MAP1B;CRMP1;PTK2B;NRCAM;PRKCA;STX1A
		RUNX1 CHEA	9/1294	0.0234799	0.0972738	2.33255	8.75081	PURB;SEPT9;STIP1;PRDX1;HPCAL1;PRKCA;PA2G4;MAPRE2;RTN4
		UBTF ENCODE	10/1631	0.0368653	0.138612	2.05418	6.77977	PURB;CLIP2;CLIP1;MARCKSL1;PRKCE;PRKCA;STXBP5;WASL;RTN4;AGFG1
		GATA2 CHEA	6/772	0.0390778	0.138612	2.5449	8.25106	SEPT9;HINT1;LMNA;PTK2B;MAPRE2;STX1A
		SOX2 CHEA	6/775	0.0397037	0.138612	2.53457	8.17731	TUBB2B;CACNA2D1;MAP1B;SIRPA;CRMP1;MBP
		USF1 ENCODE	9/1423	0.0398309	0.138612	2.10508	6.78492	APP;ACBD6;ACAP2;LACTB2;PRKCE;GNB2;YBX1;MAPRE1;MAPRE2
		MYC ENCODE	9/1515	0.0554462	0.173804	1.96667	5.68828	YWHAE;PURB;ACBD6;HINT1;RPLP1;YBX1;PA2G4;THOP1;RTN4
		NFYA ENCODE	12/2250	0.0568694	0.173804	1.79038	5.13301	STIP1;ACAP2;YWHAQ;LACTB2;HGS;ADRM1;HIST1H1E;PTK2B;STXBP5;YBX1;MAPRE1;RTN4
		BCL3 ENCODE	3/273	0.0592343	0.173804	3.52419	9.96027	ADRM1;HIST1H1E;EPN1
		E2F1 CHEA	6/859	0.0598856	0.173804	2.27496	6.40474	ACBD6;RPLP1;RAB1B;ADRM1;PA2G4;MAPRE2
		FLI1 ENCODE	5/650	0.0599323	0.173804	2.49225	7.01453	DBNL;RPS27;RPLP1;EXOC3;EPN1
		SP1 ENCODE	5/707	0.0795677	0.223303	2.28312	5.77891	STIP1;ACAP2;STXBP5;YBX1;RTN4
		NFYB ENCODE	17/3715	0.0826304	0.224651	1.55506	3.87735	RPLP1;ADRM1;YBX1;PA2G4;RTN4;STIP1;ACAP2;YWHAQ;LACTB2;HGS;LMNA;HIST1H1E;PTK2B;PHGDH;STXBP5;MAPRE1;THOP1
		SMC3 ENCODE	7/1181	0.0878425	0.231585	1.92867	4.69093	APP;MARCKSL1;LACTB2;ADRM1;SCN2A;RTN4;AGFG1
		YY1 CHEA	3/332	0.0935529	0.239385	2.88352	6.83171	YWHAE;RPS27;RAB1B
		MYOD1 ENCODE	2/166	0.101561	0.252453	3.82714	8.75302	PURB;TUBB2B
		HDAC2 ENCODE	2/175	0.110876	0.267949	3.62639	7.97569	HINT1;RTN4
		MYC CHEA	4/573	0.115804	0.272296	2.23181	4.81147	RPS27;RPLP1;YBX1;PA2G4
		ATF2 ENCODE	13/2852	0.127312	0.285315	1.50546	3.10292	YWHAE;MARCKSL1;RPLP1;PRKCE;RAB1B;ADRM1;WASL;PA2G4;AGPAT4;PURB;RPS27;PRDX1;HIST1H1E
		REST ENCODE	3/383	0.128431	0.285315	2.49003	5.11044	HIST1H1E;CRMP1;SCN2A
		FOSL2 ENCODE	2/196	0.133415	0.285315	3.2304	6.50697	LMNA;RTN4
		GABPA ENCODE	10/2082	0.134459	0.285315	1.56748	3.14514	PURB;DBNL;RPS27;HGS;ADRM1;EXOC3;PTK2B;MOGS;NIT1;EPN1
		RCOR1 ENCODE	4/702	0.194008	0.401873	1.80722	2.96359	PRKCE;PRKCA;WASL;STX1A
		CEBPD ENCODE	4/734	0.215584	0.436181	1.72513	2.64705	MARCKSL1;RPS27;RPLP1;ADRM1
		CBX3 ENCODE	1/1981	0.232186	0.459095	3.87793	5.66262	LACTB2
		NFE2L2 CHEA	5/1022	0.237766	0.459682	1.55015	2.22674	ACAP2;CACNA2D1;PRDX1;LMNA;OPCML
		PPARG CHEA	3/535	0.251946	0.476507	1.76476	2.4328	SEPT9;PRKCE;WASL
		TP53 CHEA	2/319	0.277871	0.493121	1.96465	2.51593	ACBD6;PRKCE
		ZEB1 ENCODE	1/106	0.292467	0.493121	2.95089	3.62784	ACBD6
		SMAD4 CHEA	3/584	0.295248	0.493121	1.61185	1.96636	NRCAM;ADCY2;SLC8A1
		BCLAF1 ENCODE	4/851	0.299169	0.493121	1.47777	1.7833	ACBD6;PRDX1;WASL;EPN1
		EZH2 ENCODE	2/338	0.30077	0.493121	1.85176	2.22472	RTN4RL2;MAPRE2
		TP63 CHEA	6/1399	0.301968	0.493121	1.35364	1.6209	CLIP2;PALMD;RPLP1;HPCAL1;PTK2B;GFAP
		NANOG CHEA	3/595	0.305061	0.493121	1.581	1.87703	TUBB2B;CACNA2D1;SIRPA
		SIN3A ENCODE	5/1131	0.306075	0.493121	1.39202	1.64805	YWHAE;HGS;RPLP1;PRDX1;HIST1H1E
		BHLHE40 ENCODE	2/348	0.312784	0.494768	1.79732	2.08892	YWHAQ;PRKCE
		ZKSCAN1 ENCODE	1/120	0.324163	0.50361	2.60189	2.93105	HPCAL1
		ZC3H11A ENCODE	1/129	0.343796	0.517452	2.41785	2.58155	PTK2B
		BRCA1 ENCODE	12/3218	0.350075	0.517452	1.18144	1.24005	PURB;ACBD6;CLIP1;YWHAQ;PRKCE;RAB1B;PRDX1;GNB2;HIST1H1E;WASL;PA2G4;EPN1
		CHD1 ENCODE	3/655	0.358727	0.517452	1.43106	1.46711	RPLP1;GNB2;WASL
		E2F6 ENCODE	12/3245	0.36132	0.517452	1.16968	1.19073	YWHAE;APP;STIP1;ACBD6;HINT1;CLIP1;DBNL;LACTB2;HGS;EXOC3;RTN4RL2;PA2G4
		CTCF ENCODE	7/1790	0.362811	0.517452	1.22869	1.24574	APP;MARCKSL1;LACTB2;PRKCE;ADRM1;RTN4;AGFG1
		CEBPB ENCODE	1/144	0.375278	0.51824	2.16259	2.11953	PALMD
		ERG CHEA	1/144	0.375278	0.51824	2.16259	2.11953	PURB
		TCF3 CHEA	4/1006	0.414509	0.551921	1.23903	1.09116	LACTB2;CACNA2D1;SIRPA;RTN4
		ELF1 ENCODE	9/2483	0.417637	0.551921	1.13429	0.990395	PURB;DBNL;RPS27;HGS;HIST1H1E;EXOC3;PTK2B;STXBP5;EPN1
		STAT3 ENCODE	3/725	0.420678	0.551921	1.28762	1.11493	CLIP1;HIST1H1E;RTN4
		ZNF384 ENCODE	3/730	0.425043	0.551921	1.27843	1.09378	PSMB6;STIP1;GNB2
		FOXP2 ENCODE	1/178	0.441234	0.560226	1.74417	1.42705	EPN1
		CREB1 ENCODE	8/2238	0.444317	0.560226	1.11431	0.903948	PURB;PSMB6;RPS27;YWHAQ;HIST1H1E;MAPRE1;NIT1;EPN1
		SIX5 ENCODE	4/1094	0.47881	0.595093	1.1337	0.834918	PSMB6;RAB1B;STXBP5;PA2G4
		FOXA1 ENCODE	1/205	0.488683	0.598809	1.51126	1.08212	MBP
		EGR1 ENCODE	2/537	0.524127	0.633321	1.15116	0.743676	ADRM1;THOP1
		STAT5A ENCODE	1/233	0.533698	0.634632	1.32698	0.833243	HIST1H1E
		EZH2 CHEA	1/237	0.539802	0.634632	1.30422	0.804123	SIRPA
		SPI1 ENCODE	5/1540	0.567745	0.657424	0.998914	0.565468	PURB;HGS;RAB1B;MAPRE1;RTN4
		IRF1 ENCODE	1/263	0.577602	0.657424	1.17325	0.643961	LMNA
		NRF1 ENCODE	6/1882	0.581858	0.657424	0.978949	0.530129	HINT1;HGS;RPLP1;RAB1B;THOP1;STX1A
		RAD21 ENCODE	4/1265	0.5952	0.660017	0.971074	0.50385	APP;LACTB2;ADRM1;SCN2A
		NFIC ENCODE	1/279	0.599326	0.660017	1.10482	0.565614	HIST1H1E
		ZBTB33 ENCODE	2/702	0.670664	0.728186	0.872336	0.348487	PRDX1;HIST1H1E
		MAX ENCODE	6/2073	0.677966	0.728186	0.879093	0.341667	YWHAE;LACTB2;PRDX1;YBX1;PA2G4;THOP1
		YY1 ENCODE	8/2753	0.687486	0.729406	0.878919	0.329343	YWHAE;PSMB6;RPS27;RAB1B;YBX1;WASL;NIT1;CLYBL
		TCF3 ENCODE	2/840	0.763801	0.800611	0.723453	0.194933	PURB;STXBP5
		HNF4A ENCODE	3/1276	0.792671	0.815831	0.709348	0.164815	SEPT9;HPCAL1;CLYBL
		RELA ENCODE	1/484	0.797076	0.815831	0.62927	0.142722	HIST1H1E
		RFX5 ENCODE	1/559	0.842071	0.851863	0.542591	0.0932663	YWHAQ
		TCF7L2 ENCODE	1/583	0.854275	0.854275	0.519572	0.0818335	RPS27
	UP	MAX ENCODE	37/2073	4.6575e-05	0.00451778	2.22862	22.2293	ITPR1;ILK;PHB;PHB2;COX5A;GPHN;GLS;AKAP1;HSPD1;HSPH1;PSMB3;THEM4;MCCC2;HSPA9;BCKDHA;TRAP1;TSFM;EIF2B3;FAHD1;USP4;MDH2;IDH3G;TRAPPC4;MCCC1;USMG5;IMMT;LRPPRC;DHODH;CS;SUPV3L1;ALDH4A1;CLCN7;PC;OGDH;VDAC2;NDUFS1;HAGH
		BRCA1 ENCODE	47/3218	0.000499013	0.0242021	1.8277	13.8957	ACHE;PDXK;NDUFA10;ITPR1;ATP5C1;DLST;ATP5I;PHB;ETFB;PHB2;AKAP1;HSPD1;HSPH1;PSMB3;MPC2;RBBP7;NDUFV2;HIBCH;MCCC2;HSPA9;USP4;MDH2;IDH3G;TRAPPC4;GOT2;KLHL22;SCAMP1;SOD2;LRPPRC;TUFM;DHODH;TIMM10B;ALDH4A1;COQ3;PREPL;PCCA;TMEM11;VDAC3;OGDH;VAMP1;SUCLG1;NDUFS1;UQCRC2;ACO2;SLC25A11;SLC25A4;PFKM
		REST ENCODE	11/383	0.000795062	0.0244534	3.36267	23.9997	CPNE9;PCSK2;ABLIM2;PTPRN;HPCA;CADPS;ACSL6;SLC17A6;FBXL16;DYNLL2;ATP6V0A1
		MYC ENCODE	26/1515	0.00129437	0.0244534	2.0516	13.6426	ISCA1;ITPR1;ILK;ABCB8;PHB;PHB2;GPHN;AKAP1;HSPD1;PSMB3;HSPA9;BCKDHA;TRAP1;EIF2B3;USP4;TRAPPC4;USMG5;IMMT;LRPPRC;DHODH;CS;SUPV3L1;PREPL;PC;VDAC2;NDUFS1
		REST CHEA	23/1280	0.00138442	0.0244534	2.13598	14.06	CPNE9;PCSK2;GABRA2;SLC12A5;SLC32A1;PTPRN;GAD1;HPCA;CADPS;ACSL6;NRXN3;CACNA2D2;CACNA1A;GAD2;PDYN;CACNA1E;DYNLL2;GPHN;ADCY5;LAMP5;OGDH;SLC17A6;ATP6V0A1
		SIN3A ENCODE	21/1131	0.00151258	0.0244534	2.19835	14.276	HSPA9;BCKDHA;EIF2B3;FAHD1;MDH2;HPCA;ILK;USMG5;IMMT;ABCB8;PHB;PHB2;GLS;HSPD1;SUPV3L1;CLCN7;HSPH1;PC;MPC2;OGDH;HAGH
		USF1 ENCODE	24/1423	0.00251837	0.0348974	1.99987	11.9675	MCCC2;HSPA9;BCKDHA;HSDL1;FAHD1;SLC2A13;MCCC1;KLHL22;COX5A;LRPPRC;AKAP1;ARMCX3;CS;SUPV3L1;ALDH4A1;CLCN7;PC;PRKAR2B;PSMB3;OGDH;HNRNPH2;UQCRC2;HAGH;ATP6V1E1
		USF2 ENCODE	18/965	0.00313674	0.038033	2.18712	12.6078	MCCC2;HSPA9;HSDL1;FAHD1;MCCC1;KLHL22;COX5A;LRPPRC;GLS;AKAP1;ARMCX3;SUPV3L1;CLCN7;PC;PSMB3;HNRNPH2;HAGH;ATP6V1E1
		PPARG CHEA	12/535	0.00371849	0.0400771	2.60421	14.5691	CS;PYGB;PC;OPA1;GSTO1;MPC2;ECH1;IMMT;ACO2;SCAMP1;SDHA;ATP5O
		NFYB ENCODE	48/3715	0.00577492	0.0560167	1.5777	8.13184	ISCA1;FH;ABCB8;PHB;ETFB;HSD17B10;GPHN;GLS;HSPD1;PRDX5;PNP;HSPH1;ALDH2;AIFM1;ALDH1B1;PSMB3;MPC2;GPC1;NDUFV3;RBBP7;ATP6V1E1;IDH3A;MCCC2;BCKDHA;PDHA1;FAHD1;IDH3G;MCCC1;USMG5;IMMT;TUFM;DHODH;CS;ALDH4A1;PC;PCCA;PCCB;OGDH;SFXN3;VAMP1;SUCLG1;HNRNPH2;UQCRC2;ACO2;HAGH;SLC25A4;DLD;CRAT
		NFYA ENCODE	32/2250	0.00693955	0.0611942	1.69282	8.41417	FH;ABCB8;PHB;ETFB;HSD17B10;GPHN;GLS;PRDX5;HSPH1;PSMB3;NDUFV3;ATP6V1E1;MCCC2;PDHA1;FAHD1;IDH3G;MCCC1;USMG5;IMMT;DHODH;CS;ALDH4A1;PC;PCCB;OGDH;SFXN3;VAMP1;HNRNPH2;UQCRC2;ACO2;HAGH;DLD
		YY1 ENCODE	37/2753	0.00898199	0.0726044	1.60676	7.57191	ATP5I;COX7A2;ATP5O;PHB2;HSD17B10;COX5A;OPA1;MPC2;CHN1;IDH3B;NDUFV3;NDUFV2;ATP6V0A1;HSPA9;BCKDHA;NDUFA9;EIF2B3;FAHD1;IDH3G;TRAPPC4;ECH1;SDHB;LRPPRC;TUFM;PREPL;PCCA;TMEM11;PCCB;NDUFS4;UQCRC1;VDAC2;NDUFS1;UQCRC2;ACO2;HAGH;CRAT;VAMP2
		ERG CHEA	5/144	0.0102878	0.0767627	3.99931	18.304	TIMM10B;UQCRC1;OGDH;PHB;NDUFV3
		ZBTB33 ENCODE	13/702	0.012168	0.0801204	2.13565	9.41596	MDH2;IDH3G;ATP5C1;PHB;AKAP1;HSPH1;TMEM11;MPC2;VDAC3;ACO2;SLC25A11;SLC25A4;HIBCH
		HNF4A ENCODE	20/1276	0.0123897	0.0801204	1.82453	8.01129	FAHD1;GSTO1;PRKCD;APOA1;ABAT;PYGL;ETFB;SOD2;AKAP1;HSPD1;SPR;BDH1;PSMB3;ANPEP;MPC2;NDUFS1;HAGH;PFKM;CRAT;NGEF
		ESR1 CHEA	5/154	0.0134545	0.081568	3.729	16.0662	PCCA;ITPR1;PHACTR1;ETFB;GPHN
		EZH2 CHEA	6/237	0.0215766	0.119928	2.89064	11.0889	GPC1;CRABP1;PPP1R1B;CACNA2D2;GAD2;ADCY5
		AR CHEA	17/1095	0.0222546	0.119928	1.79108	6.81544	GUCY1A3;PCSK2;DGKB;SLC2A13;CACNA2D3;MYO5A;ATP2B1;AKAP1;DNM3;PRDX5;PDE10A;SPR;AIFM1;TMEM11;OXCT1;ALDH1A1;PHACTR1
		TAF1 ENCODE	41/3346	0.0256267	0.130831	1.45284	5.3234	ISCA1;FH;COX4I1;NDUFA10;ITPR1;ILK;DLST;ATP5I;COX7A2;ATP5O;PHB2;GPHN;GLS;HSPD1;PRDX5;OPA1;MPC2;IDH3B;NDUFV3;NDUFV2;IDH3A;MCCC2;HSPA9;NDUFA9;MDH2;TRAPPC4;USMG5;IMMT;LRPPRC;DHODH;TIMM10B;PREPL;TMEM11;PCCB;NDUFS4;VDAC2;VAMP1;UQCRC2;ACO2;PFKM;CRAT
		KLF4 CHEA	15/987	0.0361861	0.16984	1.74152	5.78024	HSPA9;BCKDHA;ECH1;CRABP1;ABCB8;RASGRP2;COX5A;LRPPRC;AKAP1;OXCT1;MPC2;GPC1;SFXN3;HAGH;SLC25A4
		ATF2 ENCODE	35/2852	0.0382647	0.16984	1.43694	4.68906	COX4I1;ITPR1;ILK;ATP5I;COX7A2;ATP5O;PHB2;AKAP1;HSPD1;PRDX5;HSPH1;OPA1;PSMB3;MPC2;IDH3B;ATP6V0A1;HSPA9;EIF2B3;MDH2;TRAPPC4;GOT2;SCAMP1;TUFM;CS;TIMM10B;SUPV3L1;COQ3;PREPL;VDAC3;OGDH;SUCLG1;NDUFS1;HNRNPH2;ACO2;SLC25A11
		E2F6 ENCODE	39/3245	0.0385204	0.16984	1.41315	4.602	ATP5A1;PYGL;ETFB;GPHN;AKAP1;HSPD1;SPR;OPA1;ALDH1B1;OXCT1;GPC1;THEM4;ATP6V0A1;MCCC2;HSPA9;BCKDHA;TRAP1;EIF2B3;MPP3;FAHD1;USP4;GSTO1;SLC2A13;GAD1;ECH1;KLHL22;APOA1;ALDH4A1;CLCN7;LETM1;PC;DDAH1;OGDH;SUCLG1;STRN;NDUFS1;HAGH;SLC25A4;DLD
		SMAD4 CHEA	10/584	0.0414784	0.17276	1.94919	6.20347	PCSK2;GABRA2;MYO1B;GNAL;PDE10A;CADPS;NRXN3;VDAC2;PDYN;CACNA1E
		CEBPB ENCODE	4/144	0.0427448	0.17276	3.15859	9.95747	HSPA9;ABLIM2;PSMB3;NDUFS4
		SRF ENCODE	6/299	0.0561765	0.205052	2.27176	6.54097	EIF2B3;DDAH1;NDUFA10;ECH1;IDH3B;NDUFS1
		RCOR1 ENCODE	11/702	0.0565767	0.205052	1.7806	5.11415	ISCA1;FAHD1;AIFM1;TRAPPC4;PRKCD;VDAC3;KLHL22;HAGH;RBBP7;TUFM;ATP6V0A1
		NRF1 ENCODE	24/1882	0.0570764	0.205052	1.4683	4.20428	HSPA9;BCKDHA;HSDL1;IMMT;ATP5I;PHB;SDHA;ATP5O;SDHB;AKAP1;HSPD1;COQ3;PRDX5;ABLIM2;OPA1;AIFM1;MPC2;PCCB;VDAC3;UQCRC1;RBBP7;COPG1;DLD;CRAT
		NELFE ENCODE	5/234	0.0630906	0.218564	2.41643	6.67703	PNP;ITPR1;VAMP1;UQCRC2;GLS
		RFX5 ENCODE	9/559	0.0701743	0.227857	1.82251	4.842	FAHD1;IMMT;HNRNPH2;NDUFV3;HAGH;DLD;PHYHIP;ATP6V0A1;DHODH
		ZNF384 ENCODE	11/730	0.0704711	0.227857	1.70875	4.53255	TRAP1;PSMB3;ECH1;GOT2;PCCB;ATP5A1;ILK;IMMT;ATP6V1E1;ATP6V0A1;DHODH
		ZMIZ1 ENCODE	13/914	0.0745721	0.233339	1.61504	4.19263	TRAP1;PDHA1;FAHD1;COX4I1;ATP5C1;ABCB8;GLS;PRDX5;PNP;STRN;HAGH;RBBP7;CRAT
		TCF3 ENCODE	12/840	0.0825076	0.245171	1.61893	4.039	PRDX5;PC;SYT12;USP4;MPC2;COX4I1;NDUFA10;VDAC3;KLHL22;SLC25A4;COX5A;CRAT
		NFE2L2 CHEA	14/1022	0.0834955	0.245171	1.55506	3.86116	GSTM3;PYGB;PRKCD;CACNA2D3;SCAMP1;CACNA1E;DYNLL2;PC;OPA1;PRKAR2B;ALDH1A1;STRN;ACO2;COPG1
		ATF3 ENCODE	3/114	0.0859361	0.245171	2.97554	7.30242	SUPV3L1;CLCN7;HNRNPH2
		ELF1 ENCODE	29/2483	0.0941894	0.261039	1.34116	3.16843	COX4I1;ILK;ABCB8;PHB2;HSPD1;PRDX5;HSPH1;SPR;OPA1;PSMB3;IDH3B;THEM4;ATP6V1E1;HIBCH;IDH3A;GSTO1;MDH2;TRAPPC4;SCAMP1;SDHB;LETM1;TMEM11;STRN;NDUFS1;UQCRC2;ACO2;COPG1;SLC25A4;PFKM
		NFIC ENCODE	5/279	0.11175	0.301104	2.01493	4.4157	CS;PSMB3;MPC2;ECH1;IDH3A
		SP2 ENCODE	13/994	0.120955	0.317099	1.47706	3.12005	IDH3G;GOT2;ILK;COX7A2;ABCB8;GLS;TUFM;PC;PSMB3;OGDH;SFXN3;VAMP1;UQCRC2
		TRIM28 CHEA	4/210	0.125324	0.318542	2.13941	4.44324	SLC32A1;TMEM11;GPC1;MYO5A
		FOS ENCODE	9/637	0.128073	0.318542	1.58969	3.26705	CLCN7;PC;PSMB3;MCCC1;OGDH;SFXN3;ABCB8;HNRNPH2;HSPD1
		SUZ12 CHEA	20/1684	0.132742	0.3219	1.3469	2.71985	GABRA2;ACHE;SLC32A1;SLC2A13;GAD1;CRABP1;CADPS;CACNA2D3;CACNA2D2;GAD2;CACNA1E;ADCY5;LAMP5;GNAL;PDE10A;SYT12;PPP1R1B;SLC17A6;PTPN5;NGEF
		CHD1 ENCODE	9/655	0.14426	0.341298	1.54394	2.98929	ALDH4A1;ISCA1;GOT2;DLST;NDUFV3;RBBP7;SOD2;CRAT;LRPPRC
		E2F1 CHEA	11/859	0.160823	0.365433	1.43902	2.62974	TSFM;PDHA1;AIFM1;UQCRC2;PHB;NDUFV3;ETFB;ATP5O;NDUFV2;SLC25A11;DHODH
		FOXA2 ENCODE	5/316	0.161996	0.365433	1.77185	3.22509	PRKCD;SFXN3;STRN;NGEF;AKAP1
		GATA2 CHEA	10/772	0.167116	0.368415	1.45395	2.60121	ACHE;PDXK;SLC32A1;ANPEP;ACSL6;ITPR1;SFXN3;AKAP5;DLD;SHANK3
		NANOG CHEA	8/595	0.176278	0.379978	1.50628	2.61443	DDAH1;PCCB;MYO5A;GAD2;PHACTR1;RBBP7;SDHB;AKAP1
		YY1 CHEA	5/332	0.18614	0.392512	1.68377	2.83085	MPC2;ECH1;UQCRC1;ACO2;ATP6V0A1
		GATA1 CHEA	10/807	0.201303	0.415455	1.38754	2.22416	ACHE;PDE10A;ALDH2;OPA1;SLC32A1;BDH1;USP4;PRKAR2B;ITPR1;AKAP5
		BHLHE40 ENCODE	5/348	0.211504	0.420066	1.60391	2.49169	HSPH1;HSDL1;PC;PHB;DHODH
		NR2C2 ENCODE	5/350	0.214752	0.420066	1.59445	2.45269	EIF2B3;TRAPPC4;ATP5I;ACO2;GPHN
		IRF1 ENCODE	4/263	0.218436	0.420066	1.69702	2.58161	MCCC2;SLC12A5;IDH3G;ATP6V1E1
		FOXP2 ENCODE	3/178	0.220859	0.420066	1.88121	2.84106	BCKDHA;TSFM;OPA1
		CREB1 CHEA	16/1444	0.241693	0.450851	1.24127	1.76271	ISCA1;PTPRN;NDUFA10;ABCB8;GLS;SUPV3L1;HSPH1;ABLIM2;PDE10A;PC;OGDH;SFXN3;ACO2;SLC25A4;DLD;ATP6V0A1
		SUZ12 ENCODE	2/105	0.247745	0.45342	2.12675	2.96758	PDE4B;GAD2
		PPARD CHEA	4/285	0.26152	0.469768	1.5624	2.09555	OXCT1;COX4I1;ITPR1;ETFB
		FOXA1 ENCODE	3/205	0.286603	0.505464	1.62752	2.03385	ALDH4A1;PDE1B;SFXN3
		SIX5 ENCODE	12/1094	0.294175	0.509379	1.22231	1.4956	LETM1;HSPH1;ABLIM2;TMEM11;ECH1;ITPR1;SUCLG1;ABCB8;PHB;ATP5O;PHB2;TUFM
		CREB1 ENCODE	23/2238	0.299326	0.509379	1.14959	1.38666	TRAP1;TSFM;ISCA1;PDHA1;IDH3G;NDUFA10;USMG5;ABCB8;PHB2;TUFM;HSPD1;ARMCX3;TIMM10B;SUPV3L1;HSPH1;OGDH;IDH3B;NDUFS1;HNRNPH2;NDUFV3;ACO2;DLD;HIBCH
		EGR1 CHEA	4/315	0.32249	0.539336	1.40952	1.59513	PCCA;SYT12;ATP5I;VAMP2
		TP53 CHEA	4/319	0.330726	0.543735	1.39133	1.53946	SPR;GNG7;SCAMP1;VAMP2
		STAT3 ENCODE	8/725	0.340125	0.549868	1.22484	1.32091	PRDX5;AIFM1;PSMB3;COX7A2;HNRNPH2;SOD2;GLS;ATP6V0A1
		BCLAF1 ENCODE	9/851	0.370781	0.589603	1.17244	1.16322	COQ3;OPA1;MDH2;TRAPPC4;GOT2;THEM4;PHB2;PFKM;HSPD1
		PML ENCODE	16/1596	0.380847	0.595841	1.11258	1.07404	TSFM;FH;MDH2;TRAPPC4;NDUFA10;ITPR1;DLST;IMMT;COX5A;GLS;AKAP1;VDAC2;THEM4;VAMP1;STRN;CRAT
		SALL4 CHEA	4/355	0.404934	0.62347	1.24633	1.12672	DDAH1;PDE1B;RBBP7;PPP1R9A
		MYC CHEA	6/573	0.42227	0.625434	1.15747	0.997864	GOT2;ATP5C1;NDUFV2;SLC25A11;HSPD1;DHODH
		POU5F1 CHEA	3/261	0.424853	0.625434	1.27062	1.08767	VAMP1;GAD2;NDUFS1
		SPI1 ENCODE	15/1540	0.431017	0.625434	1.07743	0.906775	PDXK;USP4;TRAPPC4;PRKCD;MCCC1;ITPR1;SCAMP1;RASGRP2;PHB2;HSPD1;PNP;HSPH1;PSMB3;NDUFS1;ATP6V0A1
		GABPA ENCODE	20/2082	0.434049	0.625434	1.06309	0.887255	MDH2;TRAPPC4;USMG5;DLST;ATP5I;COX7A2;PHB2;TUFM;HSPD1;TIMM10B;LETM1;PRDX5;OPA1;PSMB3;IDH3B;THEM4;NDUFS1;ACO2;SLC25A11;PFKM
		TCF7L2 ENCODE	6/583	0.438448	0.625434	1.13682	0.93732	PRDX5;MYO1B;MPC2;OGDH;IMMT;HNRNPH2
		HDAC2 ENCODE	2/175	0.474354	0.666845	1.26172	0.940994	HPCA;AKAP1
		PBX3 ENCODE	12/1269	0.488228	0.675582	1.04231	0.74731	EIF2B3;FAHD1;PC;PSMB3;IDH3G;OGDH;SFXN3;VAMP1;ABCB8;HAGH;AKAP5;GLS
		SPI1 CHEA	10/1056	0.494848	0.675582	1.0434	0.734035	CS;SPR;PSMB3;TRAPPC4;NDUFS4;ITPR1;VAMP1;NDUFS2;HIBCH;GLS
		VDR CHEA	1/1976	0.501463	0.675582	1.45436	1.00384	SFXN3
		SMC3 ENCODE	11/1181	0.512766	0.677477	1.02528	0.684822	ACHE;TSFM;SPR;SLC2A13;GAD1;UQCRC1;KLHL22;APOA1;ATP5I;ABCB8;NDUFV2
		ZBTB7A ENCODE	20/2184	0.523429	0.677477	1.00717	0.651992	ACHE;HSDL1;USP4;GSTO1;NDUFA10;ILK;ATP5I;AKAP5;SDHA;SOD2;ALDH2;DDAH1;ALDH1B1;MPC2;STRN;NDUFS1;RBBP7;SLC25A4;CRAT;ATP6V0A1
		CBX3 ENCODE	1/1981	0.523822	0.677477	1.36312	0.881398	THEM4
		FLI1 ENCODE	6/650	0.543705	0.693939	1.015	0.618489	ISCA1;PRDX5;MPC2;ATP5C1;COX7A2;PHB2
		CTCF ENCODE	16/1790	0.568135	0.715703	0.980372	0.554299	ACHE;TSFM;SLC2A13;GAD1;HPCA;GOT2;KLHL22;APOA1;ATP5I;ABCB8;RASGRP2;TUFM;CALB2;SPR;SYT12;UQCRC1
		TRIM28 ENCODE	1/120	0.667225	0.822991	0.914574	0.370062	AIFM1
		IRF8 CHEA	1/121	0.670271	0.822991	0.906906	0.362828	ATP6V0A1
		ZC3H11A ENCODE	1/129	0.693666	0.84107	0.849879	0.310856	ACHE
		SOX2 CHEA	6/775	0.712224	0.852911	0.84447	0.286582	CALB2;GAD1;GAD2;PHACTR1;RBBP7;AKAP1
		ETS1 ENCODE	1/156	0.761092	0.883937	0.700873	0.19134	ISCA1
		SP1 ENCODE	5/707	0.775097	0.883937	0.769231	0.195975	FH;PC;AIFM1;ABCB8;SCAMP1
		MYOD1 ENCODE	1/166	0.782125	0.883937	0.658061	0.161712	ABLIM2
		CEBPD ENCODE	5/734	0.802168	0.883937	0.739694	0.163056	TSFM;ABLIM2;NDUFS4;OGDH;THEM4
		STAT3 CHEA	1/177	0.80314	0.883937	0.616587	0.135172	GLS
		TCF3 CHEA	7/1006	0.815176	0.883937	0.753514	0.153981	DDAH1;PCCB;GAD2;PHACTR1;RBBP7;PPP1R9A;AKAP1
		EZH2 ENCODE	2/338	0.81573	0.883937	0.644246	0.131215	CACNA1A;SHANK3
		UBTF ENCODE	12/1631	0.816993	0.883937	0.793475	0.160381	EIF2B3;HSDL1;PRKAR2B;OXCT1;MPC2;COX4I1;VDAC3;ITPR1;VAMP1;DLD;GPHN;GLS
		RELA ENCODE	3/484	0.820148	0.883937	0.673771	0.133589	ATP5I;UQCRC2;PFKM
		RUNX1 CHEA	9/1294	0.83973	0.895096	0.750307	0.13106	LETM1;PDE10A;OPA1;TRAPPC4;GNG7;SUCLG1;RASGRP2;SOD2;ATP6V0A1
		EGR1 ENCODE	3/537	0.870162	0.917453	0.605235	0.0841737	USMG5;SLC25A4;COX5A
		RAD21 ENCODE	7/1265	0.946522	0.987233	0.590143	0.0324349	ACHE;SLC2A13;GAD1;KLHL22;APOA1;SOD2;HSD17B10
		TAF7 ENCODE	2/640	0.981503	0.999053	0.33403	0.00623638	COQ3;HPCA
		IRF3 ENCODE	2/663	0.984641	0.999053	0.322021	0.00498426	PSMB3;ABCB8
		E2F4 ENCODE	1/710	0.998649	0.999053	0.148906	0.000201305	PFKM
		TP63 CHEA	4/1399	0.999053	0.999053	0.296774	0.000281267	AIFM1;PCCA;CRAT;IDH3A
H2O-IncFR	DOWN	CREB1 CHEA	26/1444	5.14485e-05	0.0049905	2.59887	25.6637	LRRC59;TXNDC9;OAT;CCDC47;ZFAND2B;PPP2CA;PURB;STIP1;ATP5D;ENSA;MLEC;UBXN4;MDH1;ZFR;SGTA;PPP2R5B;RPL13A;CSNK1D;OXR1;MYL6;RPS27;MAP1A;PREB;RPL28;TPT1;RAB3GAP1
		KAT2A ENCODE	5/1990	0.000698071	0.0338565	7.69731	55.9378	EEF1G;RPL12;CSNK1D;RPS2;RPL6
		TAF1 ENCODE	41/3346	0.0016391	0.0368323	1.78412	11.4426	LRPAP1;LRRC59;VAC14;TXNDC9;CCDC47;RPL12;ZFAND2B;USO1;RPL6;ABHD12;FXR1;PPP2CA;PURB;PSMB6;SLC9A3R1;STIP1;HINT1;BSG;RPS2;YWHAH;ACBD6;CDV3;PEX19;MDH1;APLP2;ATG9A;RPL13A;CSNK1D;ACYP2;RAD23B;COPS4;EEF1G;MYL6;RPS28;RPS27;PRKAR1B;EIF3J;RPL28;RPS21;TPT1;RAB3GAP1
		ZMIZ1 ENCODE	16/914	0.00212564	0.0368323	2.4112	14.8378	PDIA3;LRPAP1;OAT;MTMR12;APLP2;CSNK1D;SLC9A3R1;SLC7A5;MYL6;RPS28;CAT;EIF3J;RPS2;EZR;RPL28;RPS21
		REST CHEA	20/1280	0.0023185	0.0368323	2.169	13.159	SLC24A2;GPM6A;ACBD6;CADM3;SGTA;ELAVL4;FNBP1L;RAD23B;PPM1E;ASRGL1;GNAO1;BCAN;MAP1B;DCX;NRCAM;DLGAP1;RELL2;XKR4;STX1A;YWHAH
		NELFE ENCODE	7/234	0.00244775	0.0368323	4.05993	24.4107	LRPAP1;SLC7A5;RPS28;RPS27;RPL12;BSG;RPS2
		E2F1 CHEA	15/859	0.00299075	0.0368323	2.39488	13.9196	ACBD6;VAC14;DCTN2;SGTA;SLC1A2;RAD23B;EEF1G;RPS17;BSG;ENSA;MLEC;NAE1;RPS2;MARK2;TPT1
		SOX2 CHEA	14/775	0.00303772	0.0368323	2.4723	14.3311	MCTS1;ARFGEF1;LRPAP1;MTMR12;CACNA2D1;SLC6A1;ZWINT;AKAP2;SLC7A5;BASP1;MAP1B;SIRPA;SFXN1;CACNG3
		YY1 ENCODE	34/2753	0.00397459	0.0428373	1.75526	9.70276	LRPAP1;VAC14;CCDC47;RPL12;ABHD12;FXR1;PPP2CA;PSMB6;ENSA;NAE1;RAC1;RPS2;UBXN4;MARK2;ARFGEF1;PEX19;ZFR;SGTA;RPL13A;CSNK1D;ACYP2;RAD23B;COPS4;EEF1G;MYL6;RPS28;EIF2S3;RPS27;PRKAR1B;PREB;SFXN1;EZR;VPS28;RAB3GAP1
		TAF7 ENCODE	12/640	0.00445745	0.0432373	2.54989	13.803	COPS4;EEF1G;ACBD6;RPS28;RPS27;APLP2;RPL13A;RPS2;RPL28;RPS21;RAD23B;RPL6
		CEBPD ENCODE	13/734	0.00500902	0.0441705	2.41117	12.7708	OAT;RPL13A;NENF;RAD23B;MYL6;EIF2S3;RPS27;BSG;CAT;EIF3J;EZR;VPS28;TPT1
		TCF3 ENCODE	14/840	0.00613788	0.0496146	2.26999	11.5617	ARFGEF1;CDV3;TXNDC9;MTMR12;USO1;PPP2R5B;NOL3;RAD23B;FXR1;PURB;ATRN;BSG;TPT1;YWHAH
		NANOG CHEA	11/595	0.00707332	0.0527779	2.50189	12.3879	MCTS1;LRPAP1;MTMR12;BASP1;CACNA2D1;ZFR;SIRPA;SLC2A3;SLC6A1;RPS21;AKAP2
		KLF4 CHEA	15/987	0.0103863	0.071962	2.06549	9.43367	TXNDC9;RPL12;PPP2R5B;RPL13A;SLC2A3;GNAO1;HINT1;MAP1B;NAE1;APOE;RPS2;EZR;TPT1;SH3GL1;YWHAH
		MYC CHEA	10/573	0.0145756	0.0942558	2.34568	9.91847	FXR1;CDV3;RPS17;RPS27;RPL12;RPS2;RPL28;RPS21;RAD23B;RPL6
		ZBTB7A ENCODE	26/2184	0.0187017	0.10958	1.63911	6.52225	APP;RAB3A;DCTN1;RPL12;AK4;ARRB1;FNBP1L;NOL3;FXR1;PPP2CA;ATP5D;ENSA;APOE;UBXN4;PDIA3;GGT7;APLP2;MYL6;MAP1B;FKBP1B;AAK1;EZR;RPS21;VPS28;BLVRA;DBN1
		ATF2 ENCODE	32/2852	0.0202483	0.10958	1.5579	6.07534	LRRC59;DCTN2;CCDC47;RPL12;ZFAND2B;USO1;RPL6;PPP2CA;PURB;ATP5D;ENSA;MLEC;APOE;RPS2;UBXN4;SH3GL1;YWHAH;MDH1;PPP2R5B;RPL13A;CSNK1D;ACYP2;RAD23B;EEF1G;ATRN;MYL6;RPS28;EIF2S3;RPS27;VPS28;TPT1;RAB3GAP1
		NRF1 ENCODE	23/1882	0.0203344	0.10958	1.67304	6.51724	LRPAP1;CDV3;TXNDC9;ZFR;USO1;SGTA;ARAF;RPL13A;RAD23B;ZWINT;EEF1G;PPP2CA;HINT1;PPME1;HGS;BSG;MLST8;PREB;NAE1;RPS21;STX1A;VPS28;YWHAH
		CREB1 ENCODE	26/2238	0.0246383	0.125785	1.59421	5.9041	LRRC59;MTMR12;DCTN2;CCDC47;RPL12;PPP2CA;PURB;PSMB6;PPME1;ATP5D;ENSA;RPS2;UBXN4;SH3GL1;MCTS1;MDH1;APLP2;ATG9A;SGTA;RPL13A;MYL6;RPS28;EIF2S3;RPS27;NUMB;TPT1
		CEBPB ENCODE	4/144	0.0264109	0.128093	3.70376	13.4594	PALMD;CCDC47;RPL13A;RAD23B
		NR2C2 ENCODE	6/350	0.0567956	0.262341	2.26744	6.5037	COPS4;CCDC47;ZFR;MLST8;RPS21;VPS28
		IRF3 ENCODE	9/663	0.0756345	0.333479	1.79648	4.63823	STIP1;RAB3A;MTMR12;HGS;ATG9A;ENSA;ARAF;NUMB;SH3GL1
		REST ENCODE	6/383	0.0799158	0.337036	2.06546	5.21898	PRUNE2;RELL2;XKR4;SCN2A;PPM1E;CACNG3
		SPI1 ENCODE	17/1540	0.0923984	0.373444	1.47124	3.50397	PDIA3;CDV3;VAC14;SGTA;ACYP2;CORO1A;PURB;BCAN;MYL6;PRKAR1B;HGS;MLEC;RAC1;RPL28;RPS21;MARK2;PAFAH1B2
		SP1 ENCODE	9/707	0.102217	0.385555	1.67938	3.83009	COPS4;STIP1;MTMR12;ENSA;ARAF;NUMB;MLEC;RPS2;SH3GL1
		NFE2L2 CHEA	12/1022	0.103345	0.385555	1.55396	3.527	ABHD12;OAT;MTMR12;CACNA2D1;ZFAND2B;CAT;DLGAP1;OXR1;ZWINT;HAPLN1;RAB3GAP1;OPCML
		EZH2 CHEA	4/237	0.114743	0.412226	2.21493	4.79545	BCAN;RAB3A;SLC1A2;SIRPA
		FOS ENCODE	8/637	0.12587	0.427848	1.65127	3.42226	STIP1;RAB3A;MTMR12;HGS;ATG9A;ENSA;NUMB;SH3GL1
		NFYB ENCODE	35/3715	0.127913	0.427848	1.27053	2.61271	RAB3A;TXNDC9;OAT;MTMR12;DCTN2;USO1;ARAF;SLC9A3R1;STIP1;CTSL;BSG;ENSA;MLST8;MLEC;RPS2;MARK2;SH3GL1;PDIA3;CDV3;PEX19;MDH1;CADM2;ATG9A;RPL13A;ACYP2;RAD23B;ZWINT;NUP93;COPS4;EEF1G;MYL6;HGS;CAT;NUMB;RPL28
		MYC ENCODE	16/1515	0.133032	0.430138	1.39865	2.8213	ACBD6;TXNDC9;CCDC47;RPL12;USO1;SGTA;RAD23B;RPL6;PURB;RPS28;HINT1;EIF2S3;PRKAR1B;EIF3J;RPS2;RPS21
		MYOD1 ENCODE	3/166	0.140369	0.439218	2.3675	4.64854	FXR1;PURB;USO1
		SIX5 ENCODE	12/1094	0.147296	0.439244	1.44501	2.76764	PSMB6;TXNDC9;DCTN2;MDH1;PPME1;RPL12;ATP5D;ZFR;AAK1;PPP2R5B;UBXN4;RPL6
		HDAC2 ENCODE	3/175	0.156838	0.439244	2.24259	4.15449	LRRC59;HINT1;TXNDC9
		NFYA ENCODE	22/2250	0.157195	0.439244	1.29811	2.40184	CDV3;RAB3A;OAT;PEX19;MTMR12;MDH1;CADM2;ATG9A;ARAF;RPL13A;ZWINT;NUP93;COPS4;STIP1;PPME1;HGS;ENSA;CAT;NUMB;MLEC;RPS2;SH3GL1
		STAT3 CHEA	3/177	0.160577	0.439244	2.21659	4.0541	PDE4D;ZFR;VPS28
		TCF3 CHEA	11/1006	0.163018	0.439244	1.43711	2.60676	LRPAP1;CADM3;MTMR12;BASP1;CACNA2D1;ZFR;SIRPA;SLC1A3;SFXN1;XKR4;AKAP2
		GATA1 CHEA	9/807	0.179837	0.460381	1.46126	2.50709	SLC7A5;HINT1;PDE4D;BSG;PRUNE2;ARRB1;SLC2A3;DLGAP1;SH3GL1
		PML ENCODE	16/1596	0.180355	0.460381	1.32108	2.26279	RPL12;ATG9A;RPL13A;CSNK1D;EEF1G;PPP2CA;PSMB6;STIP1;ATRN;RPS28;MLEC;RPS2;EZR;RPL28;RPS21;VPS28
		FOSL2 ENCODE	3/196	0.197343	0.487761	1.99644	3.23985	PPP2R5B;EZR;PAFAH1B2
		SRF ENCODE	4/299	0.205636	0.487761	1.74389	2.75822	COPS4;MLST8;ACYP2;VPS28
		RUNX1 CHEA	13/1294	0.21033	0.487761	1.31737	2.05387	NCAN;PDE4D;CSNK1D;ARRB1;OXR1;COPS4;PURB;STIP1;CTSL;ATP5D;EIF3J;AAK1;RAB3GAP1
		ZNF384 ENCODE	8/730	0.211196	0.487761	1.43161	2.22611	PSMB6;STIP1;CDV3;MLEC;SLC2A3;UBXN4;RPS21;RPL6
		E2F6 ENCODE	29/3245	0.239555	0.518283	1.18064	1.6871	APP;LRRC59;VAC14;TXNDC9;PPM1E;STIP1;HINT1;CTSL;BSG;NAE1;YWHAH;ACBD6;DBNL;ZFR;SGTA;RTN4RL2;ASRGL1;NUP93;SLC7A5;MYL6;PRKAR1B;HGS;ADPRH;EIF3J;APBA1;RELL2;EZR;PAFAH1B2;TPT1
		SUZ12 CHEA	16/1684	0.240171	0.518283	1.24536	1.77638	SLC24A2;APP;FAAH;CADM2;CACNA2D1;RASGRF2;SLC1A2;ATP2B3;RTN4RL2;PPM1E;GNAO1;BCAN;SNPH;NRCAM;GPM6B;OPCML
		EGR1 ENCODE	6/537	0.242632	0.518283	1.45484	2.06036	ATRN;PPME1;ATP5D;RPS2;RAD23B;TPT1
		SP2 ENCODE	10/994	0.248766	0.518283	1.31279	1.82641	COPS4;LRRC59;STIP1;RAB3A;MTMR12;HGS;ENSA;ARAF;NUMB;SH3GL1
		CHD1 ENCODE	7/655	0.251127	0.518283	1.39171	1.92305	PPP2CA;SLC7A5;MLST8;MLEC;RAC1;RPL28;MARK2
		PBX3 ENCODE	12/1269	0.287008	0.577409	1.23223	1.53813	STIP1;MYL6;RAB3A;MTMR12;MDH1;ATG9A;ENSA;ARAF;NUMB;ATP1A3;PAFAH1B2;SH3GL1
		BRCA1 ENCODE	28/3218	0.293779	0.577409	1.14203	1.3989	VAC14;RAB3A;TXNDC9;DCTN2;DCTN1;CCDC47;RPL12;USO1;PPP2CA;PURB;ATP5D;ENSA;MLEC;RPS2;UBXN4;SH3GL1;ACBD6;MDH1;ATG9A;CSNK1D;ACYP2;RAD23B;EEF1G;MYL6;RPS28;EIF3J;RELL2;TPT1
		SMAD4 CHEA	6/584	0.305047	0.577409	1.33329	1.583	GNAO1;MDH1;PDE4D;NRCAM;SFXN1;ADCY2
		ZBTB33 ENCODE	7/702	0.308284	0.577409	1.29441	1.52318	EEF1G;RPS28;TXNDC9;DCTN2;RPL12;RPS2;SH3GL1
		SPI1 CHEA	10/1056	0.310035	0.577409	1.23091	1.44149	PDIA3;EEF1G;PURB;VAC14;DBNL;EIF3J;ACYP2;RPL28;RPS21;RPL6
		SMC3 ENCODE	11/1181	0.315999	0.577409	1.21081	1.39487	CNTFR;APP;SLC9A3R1;GGT7;BASP1;ATP5D;APBA1;NAE1;EZR;SCN2A;SH3GL1
		CTCF ENCODE	16/1790	0.321444	0.577409	1.16412	1.32119	CNTFR;APP;LRRC59;GGT7;TXNDC9;DCTN1;OXR1;MYL6;EIF2S3;BASP1;ATP5D;APBA1;NAE1;MARK2;TPT1;SH3GL1
		USF2 ENCODE	9/965	0.339796	0.595919	1.20963	1.30569	CDV3;VAC14;RPS28;BSG;USO1;SGTA;RPL13A;PIP4K2C;UBXN4
		ETS1 ENCODE	2/156	0.344036	0.595919	1.66048	1.77175	UBXN4;SH3GL1
		MAX ENCODE	18/2073	0.351689	0.598489	1.1291	1.17992	CDV3;VAC14;TXNDC9;CCDC47;RPL12;ZFR;USO1;SGTA;RPL13A;NUP93;SLC7A5;RPS28;EIF2S3;PRKAR1B;BSG;EIF3J;RPS2;SH3GL1
		BCL3 ENCODE	3/273	0.358659	0.599826	1.4215	1.45758	EIF2S3;MLEC;VPS28
		PPARD CHEA	3/285	0.384091	0.631472	1.36017	1.30152	PSMB6;LXN;CAT
		UBTF ENCODE	14/1631	0.394845	0.638333	1.11133	1.03272	PDIA3;ARFGEF1;LRPAP1;CDV3;TXNDC9;NENF;PPM1E;ABHD12;PURB;SLC9A3R1;RAC1;EZR;MARK2;TPT1
		USF1 ENCODE	12/1423	0.433001	0.682641	1.08865	0.911215	APP;ACBD6;CDV3;VAC14;RPS28;CCDC47;BSG;USO1;SGTA;RPL13A;PIP4K2C;SH3GL1
		RFX5 ENCODE	5/559	0.442401	0.682641	1.15296	0.940286	MYL6;MTMR12;ATG9A;ENSA;CSNK1D
		EGR1 CHEA	3/315	0.446497	0.682641	1.2275	0.989763	NUMB;TPT1;YWHAH
		GABPA ENCODE	17/2082	0.459092	0.682641	1.05298	0.819753	TXNDC9;DBNL;MDH1;CCDC47;SGTA;RPL6;PURB;RPS27;PRKAR1B;PPME1;HGS;AAK1;MLEC;RAC1;RPL28;RPS21;PAFAH1B2
		RCOR1 ENCODE	6/702	0.46865	0.682641	1.10046	0.834038	PPP2CA;SLC9A3R1;RAC1;EZR;STX1A;SH3GL1
		CBX3 ENCODE	1/1981	0.470357	0.682641	1.59387	1.2022	ZFR
		YY1 CHEA	3/332	0.480766	0.682641	1.16306	0.851795	RPS28;RPS27;RPL13A
		AR CHEA	9/1095	0.484876	0.682641	1.0575	0.765487	PDIA3;APP;ACBD6;MAP1B;PDE4D;SLC1A2;APBA1;ZWINT;OPCML
		TRIM28 CHEA	2/210	0.489114	0.682641	1.22602	0.876803	PDIA3;SLC7A5
		EZH2 ENCODE	3/338	0.492628	0.682641	1.14188	0.808452	CSPG5;RTN4RL2;PPM1E
		STAT3 ENCODE	6/725	0.4999	0.682961	1.06398	0.737707	COPS4;PPP2CA;EIF2S3;BASP1;CCDC47;RPL28
		BHLHE40 ENCODE	3/348	0.512098	0.68991	1.10821	0.741659	SLC7A5;MTMR12;BSG
		STAT5A ENCODE	2/233	0.544671	0.72374	1.10266	0.669947	PRKAR1B;ATP2C1
		GATA2 CHEA	6/772	0.561636	0.724953	0.99624	0.574733	SLC7A5;HINT1;AAK1;DLGAP1;FNBP1L;STX1A
		ZEB1 ENCODE	1/106	0.564924	0.724953	1.21284	0.69261	ACBD6
		ELF1 ENCODE	19/2483	0.572289	0.724953	0.978233	0.545963	MCTS1;LRRC59;VAC14;DBNL;MDH1;RPL12;RPL13A;RPL6;PURB;RPS27;PRKAR1B;PPME1;HGS;AAK1;MLEC;PIP4K2C;UBXN4;MARK2;PAFAH1B2
		FLI1 ENCODE	5/650	0.575478	0.724953	0.985626	0.544612	RPS27;DBNL;PPME1;RPS21;RPL6
		ATF3 ENCODE	1/114	0.591485	0.734565	1.12652	0.591558	SGTA
		POU5F1 CHEA	2/261	0.606476	0.734565	0.982049	0.491113	LRPAP1;AKAP2
		ZKSCAN1 ENCODE	1/120	0.610342	0.734565	1.0694	0.527999	MTMR12
		IRF8 CHEA	1/121	0.613399	0.734565	1.06043	0.518274	USO1
		ZC3H11A ENCODE	1/129	0.637018	0.753545	0.99375	0.448139	GGT7
		BCLAF1 ENCODE	6/851	0.656582	0.762057	0.899361	0.378368	COPS4;ACBD6;TXNDC9;MDH1;MLEC;SH3GL1
		RAD21 ENCODE	9/1265	0.659926	0.762057	0.906083	0.376593	CNTFR;APP;GGT7;BASP1;ATP5D;APBA1;APOE;SCN2A;MARK2
		HNF4A ENCODE	9/1276	0.670052	0.764162	0.897685	0.359434	COPS4;ATRN;SLC7A5;ZFAND2B;ZFR;SFXN1;APOE;VPS28;TPT1
		ERG CHEA	1/144	0.677505	0.764162	0.888834	0.346057	PURB
		ESR1 CHEA	1/154	0.70197	0.782656	0.830318	0.29382	FXR1
		TP53 CHEA	2/319	0.713938	0.786955	0.799992	0.269564	ACBD6;PREB
		RELA ENCODE	3/484	0.73175	0.797526	0.789328	0.24652	RPS28;EIF2S3;ATP2C1
		SALL4 CHEA	2/355	0.76753	0.827227	0.717082	0.189724	LRPAP1;OXR1
		SIN3A ENCODE	7/1131	0.785466	0.834237	0.78244	0.188943	LRRC59;VAC14;TXNDC9;PEX19;MDH1;HGS;RPS2
		PPARG CHEA	3/535	0.791235	0.834237	0.711779	0.16667	PREB;SFXN1;NENF
		E2F4 ENCODE	4/710	0.808751	0.843536	0.713359	0.151421	PEX19;PPME1;BSG;SH3GL1
		TCF7L2 ENCODE	3/583	0.836867	0.863576	0.651251	0.115981	PDIA3;RPS27;ZWINT
		IRF1 ENCODE	1/263	0.874204	0.892608	0.482197	0.0648272	TXNDC9
		FOXA2 ENCODE	1/316	0.917439	0.925903	0.39998	0.034466	PDE4D
		TP63 CHEA	7/1399	0.925903	0.925903	0.622753	0.0479433	EEF1G;ATRN;PALMD;ENSA;SLC1A3;DLGAP1;RAC1
	UP	USF1 ENCODE	23/1423	0.00097	0.0522435	2.21126	15.342	MCCC2;ATG3;GK;ARL3;SLC2A13;MCCC1;TPRG1L;C20ORF27;AMPD2;SMC3;TPD52L2;SUPV3L1;RAB21;FAM210A;PRPSAP2;PRKAR2B;NCL;MATR3;D2HGDH;HAGH;SAE1;RAB5A;ATP6V1C1
		REST ENCODE	10/383	0.00105542	0.0522435	3.47936	23.8469	CPNE9;SMPD3;GUCY1A2;CMAS;CALB1;DDX39B;ACTL6B;HPCA;SLC17A6;FBXL16
		MAX ENCODE	28/2073	0.00393901	0.129987	1.84582	10.22	ARL3;SMC3;RAB21;CAND1;SAMM50;CHP1;RPS27A;ATP6V1C1;MCCC2;ATG3;EIF2B3;RAB4A;TRAPPC4;MCCC1;GSR;TIMM44;AMPD2;TPD52L2;DHODH;SUPV3L1;FAM210A;DDX39B;RHEB;NCL;MATR3;ANP32B;HAGH;SAE1
		ATF2 ENCODE	35/2852	0.00582119	0.137081	1.69203	8.7076	SET;MAOA;PEF1;SMC3;ELAVL1;RAB21;CAND1;PDCD10;TPR;IDH3B;CHP1;RPS27A;RPS9;EIF2B3;SEC13;MAP2K2;TRAPPC1;TRAPPC4;TIMM44;ERLIN2;TPD52L2;SUPV3L1;RAB10;COQ3;PPM1B;NECAP1;DDX39B;WNK1;NCL;SARNP;VDAC3;MATR3;TARS2;OGT;SNRPB
		BHLHE40 ENCODE	8/348	0.00704523	0.137081	3.01858	14.9583	RAB21;ATG3;RAB4A;MATR3;ERLIN2;SAE1;ATP6V1C1;DHODH
		TAF1 ENCODE	39/3346	0.00830793	0.137081	1.61138	7.71937	ECHS1;ARL3;SMC3;CRKL;RAB21;CAND1;PDCD10;PPP1R7;TPR;IDH3B;CHP1;RPS27A;YKT6;MCCC2;GRIPAP1;RPS9;SEC13;MAP2K2;TRAPPC4;TIMM44;TPD52L2;DHODH;DDB1;RAB10;PPM1B;DDX39B;ARPC2;RAB14;TMEM11;WNK1;NCL;SARNP;TARS2;ANP32B;SNRNP200;SAE1;OGT;CRAT;SNRPB
		ZMIZ1 ENCODE	14/914	0.0151354	0.188171	2.01796	8.45671	MAP2K2;SSB;PPP1CA;DDB1;RAB21;PPP3CA;ARPC2;NCL;CRYL1;STRN;D2HGDH;HAGH;RPS27A;CRAT
		SUZ12 CHEA	22/1684	0.0152057	0.188171	1.74365	7.29905	ACHE;CPNE7;SLC2A13;CRABP1;CACNA2D3;SMAD9;NEXN;GAD2;GRIK2;CACNA1E;SYN2;ADCY5;PTPRE;GNAL;CALB1;PDE10A;SYT12;CAMK4;PPP1R1B;SLC17A6;PTPN5;NGEF
		YY1 ENCODE	32/2753	0.0179499	0.197449	1.57286	6.32316	PEF1;SMC3;ELAVL1;CRKL;MECP2;RAB21;SAMM50;PPP1R7;TPR;CHN1;IDH3B;GRIPAP1;EIF2B3;TRAPPC4;TIMM44;RAB10;CYLD;PPM1B;NECAP1;DDX39B;RAB14;TMEM11;WNK1;NCL;SARNP;TARS2;ANP32B;HAGH;SAE1;OGT;RAB5A;CRAT
		USF2 ENCODE	14/965	0.0229791	0.220568	1.9046	7.18638	MCCC2;ATG3;ARL3;MCCC1;TIMM44;SMC3;SUPV3L1;RAB21;PRPSAP2;NCL;HAGH;SAE1;RAB5A;ATP6V1C1
		REST CHEA	17/1280	0.0275072	0.220568	1.74858	6.28318	CPNE9;GRIPAP1;ACTL6B;HPCA;PDE2A;GAD2;GRIK2;PDYN;CACNA1E;SYN2;ADCY5;CYLD;PPP3CA;CALB1;WNK1;NCS1;SLC17A6
		PPARG CHEA	9/535	0.0284351	0.220568	2.18853	7.79144	NECAP1;ARPC2;GSTO1;CHP1;D2HGDH;ERLIN2;CD47;ATP6V1C1;SMARCA4
		GATA1 CHEA	12/807	0.0289634	0.220568	1.94238	6.87935	CYLD;PTPRE;ACHE;RAB4A;SAMM50;PDE10A;ALDH2;PRKAR2B;TARS2;AKAP5;ELAVL1;AP1M1
		BRCA1 ENCODE	35/3218	0.032952	0.231371	1.46527	5.00054	ACHE;PDXK;PEF1;ARL3;SMC3;ELAVL1;CRKL;RAB21;CAND1;SAMM50;PDCD10;TPR;MCCC2;RPS9;SEC13;MAP2K2;TRAPPC1;SSB;TRAPPC4;C20ORF27;TIMM44;ERLIN2;TPD52L2;DHODH;DDB1;COQ3;FAM210A;PPM1B;DDX39B;TMEM11;WNK1;NCL;VDAC3;RAB5A;SNRPB
		SIN3A ENCODE	15/1131	0.0377222	0.231371	1.73563	5.68855	ATG3;EIF2B3;ARL3;HPCA;SMC3;CRKL;GAK;SUPV3L1;FAM210A;PPP1R7;MATR3;HAGH;SNRNP200;OGT;ATP6V1C1
		CHD1 ENCODE	10/655	0.0380591	0.231371	1.98398	6.48486	MPST;RAB21;GRIPAP1;SSB;ARPC2;RHEB;PTPN9;SMC3;OGT;CRAT
		MYC CHEA	9/573	0.0411835	0.231371	2.03706	6.49764	AKAP12;RPS9;SEC13;SET;NCL;MATR3;ANP32B;RPS27A;DHODH
		EZH2 CHEA	5/237	0.0420674	0.231371	2.72636	8.63843	CAMK4;CRABP1;PPP1R1B;GAD2;ADCY5
		PBX3 ENCODE	16/1269	0.0476848	0.241273	1.64822	5.01577	GNAZ;EIF2B3;PEF1;ROGDI;AKAP5;ELAVL1;MECP2;PPP3CA;MAPK9;PPM1B;CAND1;SARNP;PPP1R7;TARS2;HAGH;OGT
		HDAC2 ENCODE	4/175	0.0522084	0.241273	2.94932	8.70789	PPM1B;AHCY;RAB14;HPCA
		RCOR1 ENCODE	10/702	0.0559232	0.241273	1.8447	5.31971	MAPK9;PRPSAP2;RAB14;RHEB;TRAPPC4;PRKCD;VDAC3;ANP32B;HAGH;CRKL
		ZBTB33 ENCODE	10/702	0.0559232	0.241273	1.8447	5.31971	RPS9;MAP2K2;TRAPPC1;ECHS1;CAND1;TMEM11;NCL;VDAC3;C20ORF27;ERLIN2
		NFYA ENCODE	25/2250	0.0560533	0.241273	1.46608	4.22445	GNAZ;PEF1;ARL3;ROGDI;TPRG1L;CRKL;MECP2;MAPK9;PRPSAP2;CAND1;PDCD10;PPP1R7;CHP1;MCCC2;MCCC1;TIMM44;TPD52L2;DHODH;CYLD;PPM1B;RHEB;NCL;SARNP;TARS2;HAGH
		MYC ENCODE	18/1515	0.0592954	0.244594	1.55322	4.38819	EIF2B3;TRAPPC4;TIMM44;AMPD2;TPD52L2;DHODH;DDB1;SUPV3L1;FAM210A;CAND1;DDX39B;NCL;TPR;MATR3;ANP32B;SAE1;RPS27A;OGT
		ATF3 ENCODE	3/114	0.0635937	0.251831	3.39628	9.35758	SUPV3L1;ATG3;ATP6V1C1
		GABPA ENCODE	23/2082	0.069072	0.263005	1.4498	3.87473	SEC13;TRAPPC1;PEF1;TRAPPC4;TPRG1L;NEDD8;ERLIN2;ELAVL1;TPD52L2;LETM1;FAM210A;SAMM50;DDX39B;ARPC2;PDCD10;RAB12;IDH3B;TARS2;SNRNP200;RAB5A;YKT6;SNRPB;AP1M1
		NRF1 ENCODE	21/1882	0.074215	0.272122	1.45957	3.79602	ATG3;RAB4A;PGAP1;MAP2K2;TRAPPC1;SSB;ARL3;CRKL;SMARCA4;GAK;RAB10;COQ3;DDX39B;ARPC2;RAB14;PPP1R7;TPR;VDAC3;CRAT;ATP6V1C1;AP1M1
		FLI1 ENCODE	9/650	0.0777338	0.272439	1.7852	4.56022	RAB21;FAM210A;DDX39B;ARPC2;PEF1;PDCD10;SNRNP200;SNRPB;AP1M1
		SPI1 CHEA	13/1056	0.0812883	0.272439	1.59379	4.00001	CMAS;PEF1;TRAPPC4;ERLIN2;DDX39B;ARPC2;SPR;TPR;MATR3;TARS2;RPS27A;RAB5A;AP1M1
		E2F6 ENCODE	33/3245	0.0825572	0.272439	1.34516	3.35519	SH3GL3;ARL3;SMC3;CRKL;RAB21;CAND1;SPR;PPP1R7;CHP1;MCCC2;ATG3;EIF2B3;RAB4A;MAP2K2;GK;GSTO1;SLC2A13;GSR;C20ORF27;TPD52L2;SMARCA4;GAK;LETM1;PPM1B;DDX39B;RHEB;WNK1;NCL;STRN;ANP32B;CD47;HAGH;SAE1
		GATA2 CHEA	10/772	0.0915541	0.292382	1.66912	3.99057	CYLD;ACHE;RPS9;RAB4A;PDXK;CMAS;PDE2A;GSR;AKAP5;AP1M1
		RUNX1 CHEA	15/1294	0.0949615	0.293787	1.50125	3.53438	MPST;RPS9;RAB4A;MAP2K2;TRAPPC4;GSR;RAB27B;RASGRP2;ADD3;SMARCA4;LETM1;CAND1;PDE10A;WNK1;SNRNP200
		AR CHEA	13/1095	0.100481	0.296762	1.53315	3.52286	RAB4A;DGKB;MAOA;SLC2A13;GSR;CACNA2D3;AKAP12;DNM3;PDE10A;SPR;TMEM11;ALDH1A1;PHACTR1
		UBTF ENCODE	18/1631	0.101918	0.296762	1.4324	3.27101	EIF2B3;GSR;ELAVL1;SMPD3;RAB10;PPP3CA;MAPK9;PPM1B;PRKAR2B;WNK1;VDAC3;PTPN9;ANP32B;CD47;RAB5A;YKT6;SNRPB;ALDH9A1
		FOXA2 ENCODE	5/316	0.110184	0.311665	2.02562	4.46771	AHCY;PRKCD;TPRG1L;STRN;NGEF
		CREB1 CHEA	16/1444	0.115799	0.318446	1.43262	3.08858	PEF1;C20ORF27;TIMM44;ERLIN2;TPD52L2;CRKL;DDB1;SUPV3L1;RAB21;NECAP1;PDE10A;RHEB;TPR;CHP1;PRKACB;RAB5A
		NFYB ENCODE	36/3715	0.120419	0.322203	1.27532	2.69957	GNAZ;SET;PEF1;ARL3;ROGDI;TPRG1L;SMC3;ELAVL1;CRKL;MECP2;PPP3CA;MAPK9;PRPSAP2;CAND1;ALDH2;PDCD10;PPP1R7;CHP1;MCCC2;RPS9;TRAPPC1;GK;MCCC1;C20ORF27;TIMM44;TPD52L2;DHODH;RAB10;CYLD;PPM1B;RHEB;NCL;SARNP;TARS2;HAGH;CRAT
		CTCF ENCODE	19/1790	0.124487	0.324323	1.37483	2.86453	ACHE;SLC2A13;HPCA;ERLIN2;RASGRP2;TPD52L2;CALB2;PTPRE;MAPK9;PCP4;SPR;SYT12;WNK1;RAB12;TPR;CHP1;PTPN9;ANP32B;YKT6
		HNF4A ENCODE	14/1276	0.143088	0.363223	1.41161	2.74459	PGAP1;AHCY;PEF1;GSTO1;PRKCD;NEDD8;ADD3;TPD52L2;DDB1;CYLD;SPR;HAGH;CRAT;NGEF
		E2F1 CHEA	10/859	0.15131	0.374493	1.49124	2.8161	MECP2;PPM1B;AHCY;CAND1;WNK1;NCL;MATR3;OGT;SNRPB;DHODH
		POU5F1 CHEA	4/261	0.15726	0.379724	1.95381	3.61426	AKAP12;SET;GAD2;OGT
		SP2 ENCODE	11/994	0.173364	0.406013	1.4162	2.4817	MECP2;CYLD;MAPK9;RPS9;PPM1B;CAND1;PEF1;SARNP;PPP1R7;ROGDI;TARS2
		FOXM1 ENCODE	2/1995	0.176349	0.406013	2.68776	4.66405	PPM1B;RHEB
		TCF3 CHEA	11/1006	0.182965	0.411672	1.39823	2.37484	CMAS;SET;AHCY;PEF1;RHEB;GAD2;PHACTR1;CD47;PPP1R9A;PRKACB;OGT
		ELF1 ENCODE	24/2483	0.188661	0.41467	1.24735	2.08034	ATG3;GSTO1;TRAPPC4;NEDD8;ERLIN2;TPD52L2;GAK;LETM1;FAM210A;DDX39B;SPR;TMEM11;PPP1R7;TPR;IDH3B;TARS2;STRN;D2HGDH;SNRNP200;RPS27A;RAB5A;YKT6;SNRPB;AP1M1
		NFE2L2 CHEA	11/1022	0.196149	0.41467	1.37494	2.23961	RAB10;PGAP1;MAOA;PRKAR2B;PRKCD;EPHX1;ALDH1A1;CACNA2D3;STRN;ADD3;CACNA1E
		NANOG CHEA	7/595	0.2003	0.41467	1.49798	2.40866	AKAP12;SET;PEF1;GSR;GAD2;PHACTR1;OGT
		SUZ12 ENCODE	2/105	0.205254	0.41467	2.42559	3.84093	PDE4B;GAD2
		PML ENCODE	16/1596	0.207367	0.41467	1.28411	2.02024	RPS9;SEC13;ECHS1;TRAPPC4;TPD52L2;PPP1CA;DDB1;NCL;FLOT2;TARS2;STRN;SNRNP200;YKT6;CRAT;ATP6V1C1;SNRPB
		E2F4 ENCODE	8/710	0.209429	0.41467	1.43485	2.2432	PPM1B;CAND1;DDX39B;WNK1;PPP1R7;TPR;SAE1;SNRPB
		FOXA1 ENCODE	3/205	0.226148	0.438993	1.85767	2.76154	SMPD3;PDE1B;TPRG1L
		BCLAF1 ENCODE	9/851	0.242272	0.461249	1.34481	1.90653	COQ3;SEC13;PDCD10;TRAPPC4;CHP1;SNRNP200;OGT;RAB5A;SNRPB
		CREB1 ENCODE	21/2238	0.250779	0.463536	1.20093	1.66111	ATG3;RPS9;SEC13;MAOA;PEF1;TIMM44;ERLIN2;TPD52L2;GAK;SUPV3L1;RAB21;FAM210A;PPM1B;PRPSAP2;CAND1;NECAP1;RHEB;TPR;IDH3B;CHP1;RAB5A
		TAF7 ENCODE	7/640	0.252838	0.463536	1.38823	1.90883	COQ3;DDX39B;HPCA;MATR3;OGT;RAB5A;SNRPB
		KLF4 CHEA	10/987	0.266491	0.479684	1.28714	1.70213	AKAP12;SEC13;SET;RHEB;CRABP1;ANP32B;HAGH;RASGRP2;OGT;AP1M1
		RFX5 ENCODE	6/559	0.290611	0.511738	1.35885	1.67922	PPM1B;PRPSAP2;RHEB;CHP1;HAGH;DHODH
		ZBTB7A ENCODE	20/2184	0.294637	0.511738	1.16689	1.42595	MPST;ACHE;GSTO1;C20ORF27;NEXN;AKAP5;SMC3;SMARCA4;PPP1CA;RAB10;FAM210A;MAPK9;ALDH2;PTPN9;STRN;D2HGDH;ANP32B;PRKACB;RAB5A;CRAT
		NR2C2 ENCODE	4/350	0.307463	0.524808	1.44464	1.70381	EIF2B3;TRAPPC4;NEDD8;SNRNP200
		SALL4 CHEA	4/355	0.316483	0.531048	1.4237	1.63794	PEF1;PDE1B;PPP1R9A;OGT
		RELA ENCODE	5/484	0.345733	0.552716	1.30386	1.38481	CYLD;DDX39B;ARPC2;SAE1;RPS27A
		SMC3 ENCODE	11/1181	0.345805	0.552716	1.17805	1.25095	PTPRE;ACHE;MAPK9;PCP4;SPR;WNK1;SLC2A13;TPRG1L;D2HGDH;ERLIN2;TPD52L2
		SPI1 ENCODE	14/1540	0.349246	0.552716	1.15081	1.21063	PDXK;TRAPPC4;MCCC1;PRKCD;RASGRP2;TPD52L2;SMARCA4;RAB21;PPP3CA;ARPC2;SARNP;PPP1R7;ANP32B;RAB5A
		IRF1 ENCODE	3/263	0.351728	0.552716	1.439	1.50361	MCCC2;RAB10;RAB5A
		ZNF384 ENCODE	7/730	0.367385	0.568298	1.20973	1.21136	RAB21;SSB;NECAP1;ARL3;ERLIN2;SAE1;DHODH
		SIX5 ENCODE	10/1094	0.378823	0.576977	1.15351	1.11969	SMPD3;LETM1;CAND1;PDCD10;TMEM11;WNK1;PPP1R7;TPR;NEDD8;RPS27A
		FOS ENCODE	6/637	0.401182	0.601774	1.18606	1.08327	CYLD;PPM1B;SARNP;MCCC1;TARS2;TPD52L2
		TP53 CHEA	3/319	0.47113	0.696147	1.1806	0.888546	MAPK9;SPR;HSD17B8
		CBX3 ENCODE	1/1981	0.478953	0.697299	1.55346	1.14358	CHP1
		SP1 ENCODE	6/707	0.500031	0.700651	1.06373	0.737256	MECP2;CYLD;PPM1B;RHEB;SARNP;CHP1
		TCF7L2 ENCODE	5/583	0.501022	0.700651	1.07501	0.742944	TMOD1;SMPD3;DDB1;RAB12;SMARCA4
		TRIM28 CHEA	2/210	0.502487	0.700651	1.19474	0.822203	RHEB;TMEM11
		ZEB1 ENCODE	1/106	0.574147	0.789452	1.18209	0.655907	PPM1B
		SOX2 CHEA	6/775	0.590305	0.794833	0.966224	0.509311	CALB2;RPS9;PPM1B;GAD2;PHACTR1;OGT
		IRF3 ENCODE	5/663	0.615597	0.794833	0.940386	0.456241	CYLD;PPM1B;SARNP;ROGDI;TARS2
		ZKSCAN1 ENCODE	1/120	0.619683	0.794833	1.04228	0.498781	ELAVL1
		TRIM28 ENCODE	1/120	0.619683	0.794833	1.04228	0.498781	CRKL
		IRF8 CHEA	1/121	0.622743	0.794833	1.03354	0.489507	GRIPAP1
		EGR1 ENCODE	4/537	0.626232	0.794833	0.928802	0.434711	SH3GL3;PTPRE;ARL3;ATP6V1C1
		ZC3H11A ENCODE	1/129	0.646365	0.807513	0.968553	0.422667	ACHE
		TCF3 ENCODE	6/840	0.668151	0.807513	0.887882	0.35803	PPP3CA;MAP2K2;TRAPPC1;SYT12;VDAC3;CRAT
		CEBPB ENCODE	1/144	0.686765	0.807513	0.866297	0.325523	OGT
		ERG CHEA	1/144	0.686765	0.807513	0.866297	0.325523	BLMH
		RAD21 ENCODE	9/1265	0.689096	0.807513	0.881891	0.328394	PTPRE;ACHE;MAPK9;PCP4;AHCY;WNK1;SLC2A13;ERLIN2;TPD52L2
		SMAD4 CHEA	4/584	0.690886	0.807513	0.851459	0.314853	GNAL;PDE10A;PDYN;CACNA1E
		SRF ENCODE	2/299	0.69332	0.807513	0.832928	0.305072	EIF2B3;IDH3B
		ESR1 CHEA	1/154	0.711115	0.810512	0.809265	0.275896	PHACTR1
		ETS1 ENCODE	1/156	0.715754	0.810512	0.798742	0.267114	ERLIN2
		EGR1 CHEA	2/315	0.720455	0.810512	0.789704	0.258922	SYT12;GSR
		STAT3 CHEA	1/177	0.760214	0.838364	0.702687	0.192646	CMAS
		FOXP2 ENCODE	1/178	0.762149	0.838364	0.698682	0.189771	TPRG1L
		STAT3 ENCODE	4/725	0.836188	0.903794	0.679932	0.121641	SARNP;TPR;TARS2;RPS27A
		STAT5A ENCODE	1/233	0.847787	0.903794	0.531555	0.0877737	RAB21
		NELFE ENCODE	1/234	0.849019	0.903794	0.529247	0.086624	RPS9
		BCL3 ENCODE	1/273	0.890066	0.928439	0.45246	0.0526931	ROGDI
		NFIC ENCODE	1/279	0.89531	0.928439	0.442559	0.0489408	CAND1
		PPARD CHEA	1/285	0.900304	0.928439	0.433076	0.0454829	NEXN
		YY1 CHEA	1/332	0.932055	0.936553	0.370689	0.0260828	SET
		CEBPD ENCODE	3/734	0.936256	0.936553	0.499508	0.0329005	GRIPAP1;ANP32B;OGT
		TP63 CHEA	7/1399	0.936553	0.936553	0.606341	0.0397453	AKAP12;PTPRE;RAB4A;PEF1;D2HGDH;CRAT;SMARCA4
Abx-FR1	DOWN	MYC CHEA	12/573	1.08847e-07	8.92546e-06	8.63592	138.462	RPS14;RPS25;RPS17;RPS27;RPL12;RPS3A;EIF3E;YBX1;RPS2;PA2G4;RPL8;RPL17
		KLF4 CHEA	14/987	9.59053e-07	3.93212e-05	5.93275	82.212	RPL12;UBE2D3;HSPA2;PA2G4;RPL8;CNN3;GNAO1;RPS25;TUBB2B;MAP1B;RPS2;YWHAG;YWHAH;PLEC
		TAF1 ENCODE	23/3346	5.13478e-05	0.00140351	3.10848	30.7021	HBS1L;LRRC59;ACBD6;PRKAA1;TSG101;PEX19;RPL12;RPS3A;YBX1;PA2G4;RPL8;RTN4;RPS14;RPS25;RPS27;PRKAR1B;BSG;DNAJA2;EIF3E;RPS2;RPL17;YWHAG;YWHAH
		E2F1 CHEA	10/859	0.00021725	0.00445362	4.49729	37.9322	ACBD6;RPS17;BSG;RPS3A;EIF3E;RPS2;HSPA2;PA2G4;MAPRE2;RPL17
		NELFE ENCODE	5/234	0.000679536	0.0111444	7.82493	57.0758	RPS27;RPL12;BSG;YBX1;RPS2
		MYC ENCODE	12/1515	0.00157954	0.021587	3.0667	19.7821	RPS14;ACBD6;RPS25;PRKAR1B;RPL12;RPS3A;EIF3E;YBX1;RPS2;PA2G4;YWHAG;RTN4
		TAF7 ENCODE	7/640	0.00295135	0.0345729	4.02841	23.4675	RPS14;ACBD6;RPS27;RPS3A;EIF3E;RPS2;RPL17
		ATF2 ENCODE	17/2852	0.00344373	0.0352983	2.38534	13.5277	HBS1L;LRRC59;TSG101;RPL12;UBE2D3;RPS3A;PA2G4;RPL8;CNDP2;RPS14;RPS25;RPS27;EIF3E;RPS2;RPL17;YWHAG;YWHAH
		MAX ENCODE	12/2073	0.0187462	0.170799	2.16873	8.62452	RPS25;PRKAR1B;RPL12;UBE2D3;BSG;DNAJA2;RPS3A;EIF3E;YBX1;RPS2;PA2G4;CNDP2
		NR2C2 ENCODE	4/350	0.0208599	0.171051	4.045	15.6539	RPS14;RPS25;DNAJA2;RPS3A
		SUZ12 CHEA	10/1684	0.0272267	0.180321	2.18232	7.8641	CLIC6;GNAO1;SNPH;RASGRF2;NRCAM;RTN4RL2;PRKCA;HSPA2;PPM1E;OPCML
		CREB1 CHEA	9/1444	0.0273813	0.180321	2.27567	8.18763	HBS1L;RPS14;LRRC59;TSG101;RPS27;PREB;ARHGEF7;YWHAG;PLEC
		KAT2A ENCODE	2/1990	0.0299412	0.180321	7.779	27.2928	RPL12;RPS2
		YY1 ENCODE	14/2753	0.0307864	0.180321	1.91131	6.65267	HBS1L;PRKAA1;PEX19;RPL12;RPS3A;YBX1;RPS14;RPS25;RPS27;PRKAR1B;PREB;EIF3E;RPS2;YWHAG
		REST CHEA	8/1280	0.0365452	0.19978	2.25786	7.47173	GNAO1;ACBD6;MAP1B;DLGAP1;NRCAM;PRKCA;PPM1E;YWHAH
		EZH2 ENCODE	3/338	0.0810366	0.378756	3.08013	7.73991	RTN4RL2;MAPRE2;PPM1E
		SPI1 ENCODE	8/1540	0.0880558	0.378756	1.84856	4.49161	RPS25;TSG101;PRKAR1B;RPS3A;RPL17;YWHAG;RTN4;PLEC
		RUNX1 CHEA	7/1294	0.0914368	0.378756	1.91422	4.57902	SEPT9;PRKCA;RPS3A;PA2G4;MAPRE2;RTN4;PLEC
		GATA1 CHEA	5/807	0.0940435	0.378756	2.16935	5.12834	SEC14L2;BSG;DLGAP1;PRKCA;RTN4
		SPI1 CHEA	6/1056	0.0958697	0.378756	1.99894	4.68705	RPS14;RPS25;RPL8;MAPRE2;RPL17;RTN4
		HDAC2 ENCODE	2/175	0.0969984	0.378756	3.94	9.19227	LRRC59;RTN4
		PML ENCODE	8/1596	0.102999	0.383906	1.77795	4.04134	RPS25;TSG101;RPL12;RPS3A;RPS2;PA2G4;RPL8;YWHAG
		ZBTB33 ENCODE	4/702	0.15915	0.465471	1.9691	3.61901	RPL12;RPS3A;RPS2;RPL17
		USF2 ENCODE	5/965	0.162624	0.465471	1.79735	3.26455	BSG;YBX1;PA2G4;RTN4;CNDP2
		E2F6 ENCODE	13/3245	0.165036	0.465471	1.42988	2.57605	LRRC59;ACBD6;UBE2D3;RTN4RL2;PA2G4;PPM1E;CNN3;CLIP1;PRKAR1B;BSG;DNAJA2;YWHAH;PLEC
		CTCF ENCODE	8/1790	0.16512	0.465471	1.56764	2.82345	RPS14;LRRC59;PRKAA1;DCTN1;RPS3A;YWHAG;RTN4;PLEC
		STAT3 ENCODE	4/725	0.17248	0.465471	1.904	3.34624	CLIP1;EIF3E;YWHAG;RTN4
		SP2 ENCODE	5/994	0.177026	0.465471	1.74198	3.01617	LRRC59;HMGCS1;RPS3A;YBX1;RTN4
		NFE2L2 CHEA	5/1022	0.191388	0.465471	1.69152	2.79684	PRKAA1;CNTN1;DLGAP1;YWHAG;OPCML
		GATA2 CHEA	4/772	0.20088	0.465471	1.78311	2.86198	SEC14L2;SEPT9;DLGAP1;MAPRE2
		SOX2 CHEA	4/775	0.202741	0.465471	1.77589	2.83402	TUBB2B;MAP1B;UBE2D3;YWHAG
		ZBTB7A ENCODE	9/2184	0.203905	0.465471	1.44138	2.29194	TUBB2B;PRKAA1;DCTN1;MAP1B;RPL12;YWHAG;BLVRA;RTN4;PLEC
		ELF1 ENCODE	10/2483	0.205361	0.465471	1.41262	2.23615	RPS14;LRRC59;RPS25;TSG101;RPS27;PRKAR1B;RPL12;RPS3A;RPL17;CNDP2
		PPARD CHEA	2/285	0.210624	0.465471	2.39515	3.73088	CLIP2;PRKCA
		UBTF ENCODE	7/1631	0.215128	0.465471	1.48959	2.28879	CLIP2;CLIP1;UBE2D3;PRKCA;PPM1E;RTN4;CNDP2
		PPARG CHEA	3/535	0.216353	0.465471	1.92006	2.93931	SEPT9;PREB;YWHAG
		CREB1 ENCODE	9/2238	0.224293	0.465471	1.40219	2.09599	LRRC59;TSG101;RPS27;HMGCS1;RPL12;DNAJA2;RPS3A;RPS2;RPL8
		SIX5 ENCODE	5/1094	0.230148	0.465471	1.57367	2.31178	SNAPIN;RPL12;PA2G4;RPL8;YWHAG
		AR CHEA	5/1095	0.230702	0.465471	1.57214	2.30575	ACBD6;MAP1B;PRKCA;RTN4;OPCML
		TP63 CHEA	6/1399	0.24123	0.465471	1.47938	2.10369	SEC14L2;CLIP2;FABP7;DLGAP1;CNN3;GFAP
		TCF3 ENCODE	4/840	0.244263	0.465471	1.63226	2.30069	UBE2D3;BSG;DNAJA2;YWHAH
		TP53 CHEA	2/319	0.248258	0.465471	2.13456	2.97406	ACBD6;PREB
		BRCA1 ENCODE	12/3218	0.250671	0.465471	1.3049	1.80547	RPS14;ACBD6;RPS25;CLIP1;HMGCS1;DCTN1;RPL12;UBE2D3;RPS3A;RPS2;PA2G4;RPL17
		USF1 ENCODE	6/1423	0.253365	0.465471	1.45244	1.99409	ACBD6;UBE2D3;BSG;YBX1;MAPRE2;CNDP2
		SMAD4 CHEA	3/584	0.255442	0.465471	1.75369	2.39337	GNAO1;NRCAM;ADCY2
		ZEB1 ENCODE	1/106	0.273355	0.487285	3.20178	4.15265	ACBD6
		BHLHE40 ENCODE	2/348	0.28057	0.489505	1.95276	2.48183	UBE2D3;BSG
		FOS ENCODE	3/637	0.298782	0.51042	1.60269	1.93611	HMGCS1;YBX1;RTN4
		IRF3 ENCODE	3/663	0.320251	0.535929	1.53748	1.75065	HMGCS1;YBX1;RTN4
		PBX3 ENCODE	5/1269	0.332115	0.540773	1.34321	1.48059	HMGCS1;CNTN1;YBX1;HSPA2;RTN4
		HNF4A ENCODE	5/1276	0.336334	0.540773	1.33531	1.45502	SEPT9;HMGCS1;DNAJA2;RPS3A;HSPA2
		SP1 ENCODE	3/707	0.356635	0.562386	1.4381	1.48274	YBX1;RPS2;RTN4
		ETS1 ENCODE	1/156	0.375329	0.57534	2.16348	2.1201	RPS3A
		CEBPD ENCODE	3/734	0.378883	0.57534	1.38304	1.34228	RPS27;BSG;RPS3A
		MYOD1 ENCODE	1/166	0.393966	0.587368	2.03133	1.89216	TUBB2B
		STAT3 CHEA	1/177	0.413835	0.605973	1.90331	1.67927	RTN4
		GABPA ENCODE	7/2082	0.435246	0.620777	1.13712	0.945908	RPS14;RPS25;TSG101;RPS27;PRKAR1B;RPS3A;RPL8
		SIN3A ENCODE	4/1131	0.442707	0.620777	1.19236	0.971589	LRRC59;TSG101;PEX19;RPS2
		FOSL2 ENCODE	1/196	0.446657	0.620777	1.71621	1.38321	RTN4
		BCLAF1 ENCODE	3/851	0.472952	0.646368	1.18496	0.887248	ACBD6;RPS25;RPS3A
		EGR1 ENCODE	2/537	0.481575	0.647363	1.25073	0.913896	RPS3A;RPS2
		NRF1 ENCODE	6/1882	0.501461	0.657913	1.06989	0.738469	HBS1L;BSG;PREB;EIF3E;YWHAG;YWHAH
		STAT5A ENCODE	1/233	0.50547	0.657913	1.4398	0.982328	PRKAR1B
		NANOG CHEA	2/595	0.536581	0.687495	1.12502	0.700368	TUBB2B;YWHAG
		IRF1 ENCODE	1/263	0.548606	0.692087	1.273	0.764277	YWHAG
		NFIC ENCODE	1/279	0.570076	0.707877	1.19876	0.673685	RPS14
		FLI1 ENCODE	2/650	0.585034	0.707877	1.02661	0.550349	RPS14;RPS27
		TCF3 CHEA	3/1006	0.58702	0.707877	0.993703	0.529342	YWHAG;RTN4;CNN3
		EGR1 CHEA	1/315	0.614779	0.722361	1.05938	0.515379	YWHAH
		RCOR1 ENCODE	2/702	0.627407	0.722361	0.947783	0.441818	RPS25;PRKCA
		E2F4 ENCODE	2/710	0.633628	0.722361	0.936684	0.427403	PEX19;BSG
		YY1 CHEA	1/332	0.634268	0.722361	1.0041	0.457149	RPS27
		ZNF384 ENCODE	2/730	0.648834	0.728828	0.910004	0.393647	PRKAA1;YWHAG
		SALL4 CHEA	1/355	0.6591	0.730354	0.937757	0.390933	CNN3
		REST ENCODE	1/383	0.6871	0.75123	0.867779	0.325656	PPM1E
		ZMIZ1 ENCODE	2/914	0.766475	0.826986	0.719449	0.19134	RPS2;PLEC
		NFYB ENCODE	9/3715	0.808336	0.850901	0.773023	0.164482	PEX19;HMGCS1;UBE2D3;BSG;YBX1;RPS2;PA2G4;RTN4;CNDP2
		RFX5 ENCODE	1/559	0.817941	0.850901	0.588725	0.118313	HMGCS1
		NFYA ENCODE	5/2250	0.81977	0.850901	0.716542	0.142399	PEX19;HMGCS1;YBX1;RPS2;RTN4
		TCF7L2 ENCODE	1/583	0.830966	0.85174	0.563749	0.104387	RPS27
		SMC3 ENCODE	2/1181	0.876759	0.887584	0.548712	0.072168	RTN4;PLEC
		RAD21 ENCODE	1/1265	0.980282	0.980282	0.250429	0.00498734	PLEC
	UP	REST ENCODE	10/383	0.000148311	0.0131431	4.54645	40.0824	CPNE9;SMPD3;CALB1;PTPRN;HPCA;SLC17A6;NCDN;FBXL16;SCG2;DYNLL2
		SUZ12 CHEA	23/1684	0.000282648	0.0131431	2.47265	20.2048	NECAB2;GABRA2;ACHE;SLC32A1;CPNE7;SLC2A13;GABRA4;CACNA2D3;NEXN;GAD2;GRIK2;CACNA1E;ADCY5;ALCAM;GNAL;CALB1;PDE10A;SYT12;DPYSL5;PPP1R1B;SLC17A6;PTPN5;NGEF
		REST CHEA	18/1280	0.00100596	0.0311847	2.48111	17.1242	CPNE9;GABRA2;GRIPAP1;SLC32A1;PTPRN;HPCA;GAD2;GRIK2;PDYN;CACNA1E;DYNLL2;GPHN;ADCY5;CYLD;PPP3CA;CALB1;DPYSL5;SLC17A6
		GATA1 CHEA	12/807	0.00467843	0.108774	2.54867	13.6731	CYLD;ACHE;GPX1;PDE10A;STK24;OPA1;ALDH2;SLC32A1;PRKAR2B;RPS6KA1;ITPR1;AKAP5
		ESR1 CHEA	4/154	0.0159735	0.297107	4.34711	17.9832	PCCA;ITPR1;PHACTR1;GPHN
		PPARG CHEA	8/535	0.019222	0.297941	2.51032	9.92004	OPA1;ACSL1;GSTO1;ACO2;CD47;SCAMP1;ATP5O;SMARCA4
		ZMIZ1 ENCODE	11/914	0.0281204	0.3736	2.02728	7.23993	CACNB1;PPP3CA;BAG5;CSNK2A1;COX4I1;ATP5C1;ABCB8;STRN;HAGH;CRAT;PPP1CA
		EZH2 CHEA	4/237	0.0616081	0.643923	2.78679	7.76668	DPYSL5;PPP1R1B;GAD2;ADCY5
		ZBTB33 ENCODE	8/702	0.0733793	0.643923	1.8898	4.93637	HSPH1;ECHS1;TMEM11;VDAC3;ATP5C1;PHB;ACO2;SLC25A11
		SMAD4 CHEA	7/584	0.0738712	0.643923	1.98405	5.16931	GABRA2;ALCAM;GNAL;PDE10A;ACTN1;PDYN;CACNA1E
		SIX5 ENCODE	11/1094	0.0808706	0.643923	1.6743	4.2107	SMPD3;LETM1;HSPH1;TMEM11;PPP1R7;ITPR1;ABCB8;PHB;NCDN;ATP5O;PHB2
		ZBTB7A ENCODE	19/2184	0.0857682	0.643923	1.46625	3.60127	ACHE;TAGLN;CSNK2A1;GSTO1;ACTN1;NDUFA10;NEXN;AKAP5;SOD2;SMARCA4;PPP1CA;CACNB1;BAG5;ALDH2;ALDH1B1;RPS6KA1;STRN;NDUFS1;CRAT
		KLF4 CHEA	10/987	0.0900108	0.643923	1.68199	4.04994	CACNB1;HSPA9;GPX1;CSNK2A1;DPYSL5;ACTN1;RPS6KA1;ABCB8;HAGH;RASGRP2
		PPARD CHEA	4/285	0.103708	0.688918	2.30511	5.22378	COX4I1;ITPR1;NEXN;SCG2
		YY1 ENCODE	22/2753	0.132915	0.783337	1.34084	2.70587	HSPA9;NDUFA9;GRIPAP1;CSNK2A1;ATP5O;PHB2;SDHB;HSD17B10;TOMM40L;CYLD;OPA1;PCCA;TMEM11;PPP1R7;PCCB;CHN1;NDUFS1;ACO2;HAGH;NCDN;NDUFV2;CRAT
		FOXA1 ENCODE	3/205	0.13722	0.783337	2.39486	4.75661	SMPD3;PDE1B;TPRG1L
		TCF3 ENCODE	8/840	0.155763	0.783337	1.56501	2.91	PPP3CA;ALCAM;SYT12;ACSL1;COX4I1;NDUFA10;VDAC3;CRAT
		NANOG CHEA	6/595	0.169193	0.783337	1.65094	2.93324	SPARC;PCCB;GAD2;PHACTR1;SDHB;TOMM40L
		HNF4A ENCODE	11/1276	0.174299	0.783337	1.41953	2.47989	CYLD;CYB5R3;GSTO1;APOA1;ABAT;NDUFS1;HAGH;SOD2;PFKM;CRAT;NGEF
		NR2C2 ENCODE	4/350	0.176266	0.783337	1.86586	3.23868	ACO2;NCDN;SNRNP200;GPHN
		NFE2L2 CHEA	9/1022	0.189661	0.783337	1.44465	2.40175	OPA1;PRKAR2B;ALDH1A1;CACNA2D3;STRN;ACO2;SCAMP1;CACNA1E;DYNLL2
		TAF1 ENCODE	25/3346	0.192262	0.783337	1.24616	2.05479	ISCA1;ECHS1;COX4I1;NDUFA10;ITPR1;ATP5O;PHB2;GPHN;OPA1;PPP1R7;NDUFV2;IDH3A;MCCC2;HSPA9;NDUFA9;GRIPAP1;CSNK2A1;DHODH;TMEM11;PCCB;TFAM;ACO2;SNRNP200;PFKM;CRAT
		ELF1 ENCODE	19/2483	0.205183	0.783337	1.26657	2.00607	GSTO1;PARS2;COX4I1;ABCB8;SCAMP1;PHB2;SDHB;LETM1;HSPH1;BAG5;OPA1;TMEM11;PPP1R7;STRN;NDUFS1;ACO2;SNRNP200;PFKM;IDH3A
		GATA2 CHEA	7/772	0.208858	0.783337	1.48189	2.32079	CYLD;ACHE;GPX1;SLC32A1;ITPR1;AKAP5;SHANK3
		CHD1 ENCODE	6/655	0.226765	0.783337	1.49365	2.21634	GRIPAP1;ISCA1;CSNK2A1;SOD2;CRAT;PLXNA3
		ERG CHEA	2/144	0.227258	0.783337	2.25959	3.34797	ACSL1;PHB
		CTCF ENCODE	14/1790	0.227421	0.783337	1.28534	1.90352	NECAB2;ACHE;TAGLN;SLC2A13;HPCA;APOA1;ABCB8;RASGRP2;TOMM40L;CALB2;PCP4;ALCAM;SYT12;DPYSL5
		NFYA ENCODE	17/2250	0.238485	0.787053	1.24361	1.78265	MCCC2;PARS2;ACTN1;TPRG1L;ABCB8;PHB;HSD17B10;GPHN;TOMM40L;DHODH;CYLD;HSPH1;PPP1R7;PCCB;ACO2;HAGH;NCDN
		BRCA1 ENCODE	23/3218	0.273976	0.787053	1.17721	1.52415	MCCC2;HSPA9;ACHE;NDUFA10;ITPR1;ATP5C1;PHB;SCAMP1;SOD2;PHB2;DHODH;COQ3;ALCAM;HSPH1;PCCA;TMEM11;VDAC3;NDUFS1;ACO2;NCDN;NDUFV2;SLC25A11;PFKM
		SIN3A ENCODE	9/1131	0.275839	0.787053	1.29677	1.67016	HSPA9;HSPH1;PPP1R7;HPCA;ABCB8;PHB;HAGH;SNRNP200;PHB2
		MYC CHEA	5/573	0.288522	0.787053	1.4163	1.76044	RPS6KA1;ATP5C1;NDUFV2;SLC25A11;DHODH
		RUNX1 CHEA	10/1294	0.289955	0.787053	1.25904	1.55873	LETM1;PDE10A;OPA1;ACSL1;GNG7;RAB27B;SNRNP200;RASGRP2;SOD2;SMARCA4
		HDAC2 ENCODE	2/175	0.298927	0.787053	1.85178	2.23613	ACTN1;HPCA
		FOXP2 ENCODE	2/178	0.305845	0.787053	1.81994	2.15604	OPA1;TPRG1L
		FOXA2 ENCODE	3/316	0.316461	0.787053	1.53685	1.76823	TPRG1L;STRN;NGEF
		SMC3 ENCODE	9/1181	0.318849	0.787053	1.23814	1.41524	ACHE;PCP4;DPYSL5;SLC2A13;TPRG1L;APOA1;ABCB8;NDUFV2;TOMM40L
		UBTF ENCODE	12/1631	0.320998	0.787053	1.19746	1.3607	SMPD3;PPP3CA;BAG5;STK24;ACSL1;PRKAR2B;ACTN1;COX4I1;VDAC3;ITPR1;CD47;GPHN
		TP53 CHEA	3/319	0.321592	0.787053	1.52202	1.72669	ACTN1;GNG7;SCAMP1
		SPI1 ENCODE	11/1540	0.367998	0.829591	1.15777	1.1574	PPP3CA;HSPH1;PPP1R7;ITPR1;TFAM;NDUFS1;SCAMP1;RASGRP2;PHB2;TOMM40L;SMARCA4
		BHLHE40 ENCODE	3/348	0.371116	0.829591	1.39202	1.37982	HSPH1;PHB;DHODH
		AR CHEA	8/1095	0.377211	0.829591	1.18183	1.15223	PDE10A;DGKB;TMEM11;SLC2A13;ALDH1A1;CACNA2D3;PHACTR1;ATP2B1
		TRIM28 CHEA	2/210	0.378516	0.829591	1.53745	1.49362	SLC32A1;TMEM11
		FLI1 ENCODE	5/650	0.383574	0.829591	1.24225	1.19035	ISCA1;CYB5R3;ATP5C1;SNRNP200;PHB2
		RAD21 ENCODE	9/1265	0.393811	0.832374	1.15014	1.0718	NECAB2;ACHE;PCP4;DPYSL5;SLC2A13;APOA1;SOD2;HSD17B10;TOMM40L
		TCF3 CHEA	7/1006	0.441058	0.905913	1.12088	0.917531	ACTN1;PCCB;GAD2;PHACTR1;CD47;PPP1R9A;TOMM40L
		SP1 ENCODE	5/707	0.454077	0.905913	1.138	0.898437	CYLD;ABCB8;NCDN;SCAMP1;TOMM40L
		NFYB ENCODE	24/3715	0.464653	0.905913	1.04191	0.79859	MCCC2;ISCA1;PARS2;ACTN1;TPRG1L;ABCB8;PHB;HSD17B10;GPHN;TOMM40L;DHODH;CYLD;PPP3CA;HSPH1;ALDH2;PCCA;ALDH1B1;PPP1R7;PCCB;ACO2;HAGH;NCDN;CRAT;IDH3A
		MYC ENCODE	10/1515	0.47666	0.905913	1.06139	0.78644	HSPA9;ISCA1;ITPR1;TFAM;ABCB8;NDUFS1;PHB;PHB2;GPHN;DHODH
		SUZ12 ENCODE	1/105	0.483165	0.905913	1.53311	1.11518	GAD2
		POU5F1 CHEA	2/261	0.48705	0.905913	1.2315	0.885929	GAD2;NDUFS1
		IRF8 CHEA	1/121	0.532761	0.9354	1.32762	0.83598	GRIPAP1
		ZC3H11A ENCODE	1/129	0.555758	0.9354	1.24414	0.730836	ACHE
		SRF ENCODE	2/299	0.559969	0.9354	1.07186	0.621542	NDUFA10;NDUFS1
		EGR1 CHEA	2/315	0.58841	0.9354	1.01623	0.53894	PCCA;SYT12
		SP2 ENCODE	6/994	0.59319	0.9354	0.963852	0.503363	CYLD;PARS2;ACTN1;PPP1R7;ABCB8;TOMM40L
		CEBPB ENCODE	1/144	0.595893	0.9354	1.11279	0.576085	HSPA9
		IRF3 ENCODE	4/663	0.598394	0.9354	0.963945	0.494991	CYLD;ABCB8;NCDN;TOMM40L
		BCLAF1 ENCODE	5/851	0.618911	0.9354	0.937204	0.449665	COQ3;OPA1;SNRNP200;PHB2;PFKM
		ETS1 ENCODE	1/156	0.625394	0.9354	1.02601	0.481585	ISCA1
		E2F1 CHEA	5/859	0.627208	0.9354	0.928035	0.432907	PHB;ATP5O;NDUFV2;SLC25A11;DHODH
		NRF1 ENCODE	11/1882	0.637548	0.9354	0.928502	0.417942	HSPA9;COQ3;OPA1;PPP1R7;PCCB;VDAC3;PHB;ATP5O;SDHB;CRAT;SMARCA4
		RCOR1 ENCODE	4/702	0.643464	0.9354	0.908238	0.400432	ISCA1;CYB5R3;VDAC3;HAGH
		MYOD1 ENCODE	1/166	0.648338	0.9354	0.963343	0.417459	CACNB1
		SALL4 CHEA	2/355	0.653523	0.9354	0.899238	0.382515	PDE1B;PPP1R9A
		TP63 CHEA	8/1399	0.653774	0.9354	0.9086	0.386149	NECAB2;ALCAM;PCCA;ACSL1;TFAM;CRAT;SMARCA4;IDH3A
		USF1 ENCODE	8/1423	0.672632	0.941798	0.89203	0.353741	MCCC2;ARMCX3;HSPA9;GPX1;PRKAR2B;SLC2A13;TPRG1L;HAGH
		PBX3 ENCODE	7/1269	0.686788	0.941798	0.874929	0.328737	PPP3CA;ACTN1;PPP1R7;ABCB8;HAGH;AKAP5;TOMM40L
		CREB1 CHEA	8/1444	0.688626	0.941798	0.877985	0.327538	ISCA1;HSPH1;PDE10A;PTPRN;NDUFA10;ABCB8;ACO2;SCG2
		USF2 ENCODE	5/965	0.726591	0.977624	0.820964	0.262209	MCCC2;ARMCX3;HSPA9;GPX1;HAGH
		GABPA ENCODE	11/2082	0.764382	0.977624	0.829517	0.222881	LETM1;CSNK2A1;OPA1;TPRG1L;NDUFS1;ACO2;NCDN;SNRNP200;PHB2;SLC25A11;PFKM
		NELFE ENCODE	1/234	0.771387	0.977624	0.679842	0.176463	ITPR1
		PML ENCODE	8/1596	0.789543	0.977624	0.787401	0.186064	ECHS1;NDUFA10;ITPR1;STRN;NCDN;SNRNP200;CRAT;PPP1CA
		RELA ENCODE	2/484	0.809105	0.977624	0.654219	0.138581	CYLD;PFKM
		IRF1 ENCODE	1/263	0.809829	0.977624	0.6037	0.12734	MCCC2
		BCL3 ENCODE	1/273	0.821538	0.977624	0.581208	0.114252	ALCAM
		E2F4 ENCODE	3/710	0.825245	0.977624	0.666682	0.128053	PARS2;PPP1R7;PFKM
		NFIC ENCODE	1/279	0.828217	0.977624	0.56849	0.107149	IDH3A
		MAX ENCODE	10/2073	0.846396	0.977624	0.750785	0.125207	MCCC2;HSPA9;HSPH1;ITPR1;NDUFS1;PHB;HAGH;PHB2;GPHN;DHODH
		SOX2 CHEA	3/775	0.867507	0.977624	0.608479	0.0864842	CALB2;GAD2;PHACTR1
		RFX5 ENCODE	2/559	0.86799	0.977624	0.563939	0.0798399	HAGH;DHODH
		YY1 CHEA	1/332	0.877418	0.977624	0.476172	0.06227	ACO2
		E2F6 ENCODE	16/3245	0.880126	0.977624	0.75672	0.0966258	MCCC2;HSPA9;GSTO1;ACTN1;SLC2A13;APOA1;GPHN;SMARCA4;LETM1;OPA1;ALDH1B1;PPP1R7;STRN;NDUFS1;HAGH;CD47
		EZH2 ENCODE	1/338	0.882019	0.977624	0.46755	0.058697	SHANK3
		TCF7L2 ENCODE	2/583	0.883015	0.977624	0.539972	0.0671794	SMPD3;SMARCA4
		FOS ENCODE	2/637	0.911257	0.982442	0.49267	0.0457842	CYLD;ABCB8
		TAF7 ENCODE	2/640	0.912623	0.982442	0.490277	0.0448272	COQ3;HPCA
		ATF2 ENCODE	13/2852	0.919059	0.982442	0.69651	0.058789	HSPA9;COX4I1;ITPR1;SCAMP1;ATP5O;PHB2;COQ3;HSPH1;OPA1;VDAC3;NDUFS1;ACO2;SLC25A11
		ZNF384 ENCODE	2/730	0.945555	0.985775	0.427656	0.0239413	PCCB;DHODH
		CEBPD ENCODE	2/734	0.946705	0.985775	0.42523	0.0232889	GRIPAP1;ACTN1
		SPI1 CHEA	3/1056	0.964007	0.985775	0.43954	0.0161123	PARS2;ITPR1;NDUFS2
		EGR1 ENCODE	1/537	0.967052	0.985775	0.29097	0.0097485	NCDN
		CREB1 ENCODE	8/2238	0.975175	0.985775	0.541029	0.0136004	ARMCX3;ISCA1;HSPH1;NDUFA10;ABCB8;NDUFS1;ACO2;PHB2
		STAT3 ENCODE	1/725	0.990243	0.990243	0.21332	0.00209147	SOD2
Abx-IncFR	DOWN	KLF4 CHEA	25/987	2.32525e-06	0.000225549	3.20343	41.5539	RPL12;RPL8;CNN3;HINT1;LASP1;YWHAQ;MPC1;DPYSL2;NAE1;YWHAG;SH3GL1;YWHAH;CCT4;CRBN;RPS5;HSPA2;TUBB4B;YWHAZ;EEF1A1;GNAO1;TUBB2B;LACTB2;MAP1B;EZR;TPT1
		MYC CHEA	15/573	0.000194825	0.00944903	3.17699	27.1423	RPL30;HSP90AA1;RPS5;RPL12;YBX1;RPL8;TUBB4B;YWHAZ;FXR1;RPS17;RPS27;GNAS;RPS21;RPL17;CCT4
		REST CHEA	24/1280	0.000433694	0.0110728	2.30366	17.8377	DGKG;CAMK2B;ACBD6;SNAP25;CADM3;CNRIP1;PRKCE;CAMK2A;SGTA;ELAVL4;CRMP1;PPM1E;ASRGL1;GNAO1;MAP1B;DCX;NRCAM;DLGAP1;RELL2;SNCB;STX1A;GIT1;CHGB;YWHAH
		CREB1 CHEA	26/1444	0.00045661	0.0110728	2.22007	17.076	LRRC59;SNAP25;VCP;TSG101;CAPG;PURB;STIP1;YWHAQ;ATP5D;ENSA;UBXN4;MARK3;YWHAG;CCT4;SGTA;YWHAZ;OXR1;EEF1A1;ATAT1;MYL6;RPS27;PSMC4;MAP1A;MAPRE1;ARHGEF7;TPT1
		NELFE ENCODE	8/234	0.00120934	0.0234611	4.08037	27.4107	EEF1A1;SLC7A5;MARCKSL1;RPS27;RPL12;BSG;YBX1;TUBB4B
		REST ENCODE	10/383	0.00233542	0.037756	3.1037	18.807	SNAP25;GABRA1;CNRIP1;DPYSL2;PRUNE2;CRMP1;RELL2;PPM1E;CACNG3;CHGB
		TAF1 ENCODE	44/3346	0.00405124	0.0561387	1.64279	9.04966	YWHAE;LRRC59;RTN3;RPL30;VCP;TSG101;RPL12;YBX1;RPL8;RTN4;FXR1;PURB;PSMB6;SLC9A3R1;STIP1;HINT1;LASP1;YWHAQ;BSG;SPTAN1;RPL17;YWHAG;YWHAH;CCT4;ACBD6;HSP90AA1;MARCKSL1;ACOT7;PEX19;CRBN;RPS5;TUBB4B;YWHAZ;EEF1A1;COPS4;EEF1G;NSFL1C;MYL6;RPS27;PRKAR1B;LACTB2;EIF3J;RPS21;TPT1
		ZBTB7A ENCODE	31/2184	0.00586819	0.0711519	1.73066	8.8925	YWHAE;RAB3A;DCTN1;RPL12;CLSTN1;ARRB1;RTN4;PPP1R9B;FXR1;LASP1;YWHAQ;MPC1;ATP5D;ENSA;UBXN4;YWHAG;PRNP;MARCKSL1;PRKCE;TUBB4B;EEF1A1;MYL6;TUBB2B;MAP1B;FKBP1B;AAK1;EZR;MAPRE1;RPS21;DBN1;BLVRA
		E2F1 CHEA	15/859	0.00997561	0.107515	2.06924	9.53427	ACBD6;HSP90AA1;DCTN2;TPM3;SGTA;HSPA2;EEF1G;PRDX2;RPS17;BSG;ENSA;NAE1;RPL17;TPT1;CCT4
		GATA1 CHEA	14/807	0.0133048	0.129056	2.04846	8.84858	KRT2;PRUNE2;ARRB1;YWHAZ;RTN4;PPP1R9B;EEF1A1;SLC7A5;HINT1;BSG;DLGAP1;MARK3;SPTAN1;SH3GL1
		SOX2 CHEA	13/775	0.0214673	0.189302	1.97073	7.57002	RTN3;CRMP1;SLC6A1;ZWINT;SLC7A5;TUBB2B;BASP1;MAP1B;GNAS;SIRPA;SFXN1;CACNG3;YWHAG
		GATA2 CHEA	12/772	0.0436134	0.320026	1.81313	5.67942	EEF1A1;SEPT9;SLC7A5;HINT1;LASP1;ACOT7;AAK1;DLGAP1;SPTAN1;STX1A;SHANK2;PPP1R9B
		PML ENCODE	21/1596	0.0459298	0.320026	1.54964	4.77388	YWHAE;RPL30;MARCKSL1;TSG101;CRBN;RPS5;RPL12;RPL8;TUBB4B;YWHAZ;EEF1A1;EEF1G;PSMB6;PRDX2;STIP1;ATRN;LACTB2;EZR;RPS21;YWHAG;CCT4
		RCOR1 ENCODE	11/702	0.0497126	0.320026	1.82363	5.47361	SLC9A3R1;ACOT7;MPC1;PRKCE;RAB35;EZR;SPTAN1;STX1A;GIT1;SH3GL1;PPP1R9B
		SPI1 CHEA	15/1056	0.0501378	0.320026	1.66024	4.96907	DBNL;CNRIP1;PGAM1;RPL8;YWHAZ;RTN4;EEF1G;PURB;NSFL1C;DNAJC5;EIF3J;RPS21;SPTAN1;RPL17;CCT4
		PBX3 ENCODE	17/1269	0.0602385	0.320026	1.56614	4.39998	VCP;RAB3A;TECR;ATP1A3;HSPA2;YBX1;TUBB4B;YWHAZ;RTN4;PPP1R9B;EEF1A1;STIP1;MYL6;YWHAQ;ENSA;CNTN1;SH3GL1
		MYOD1 ENCODE	4/166	0.0612234	0.320026	2.78984	7.79265	FXR1;PURB;TUBB2B;PPP1R9B
		ZMIZ1 ENCODE	13/914	0.065004	0.320026	1.65455	4.52238	HSP90AA1;MARCKSL1;TUBB4B;EEF1A1;SLC9A3R1;SLC7A5;MYL6;LASP1;RAB35;EIF3J;EZR;RPS21;SPTAN1
		RUNX1 CHEA	17/1294	0.069479	0.320026	1.53341	4.0892	CAMK2B;NCAN;ARRB1;TUBB4B;OXR1;RTN4;PPP1R9B;COPS4;PURB;STIP1;NSFL1C;SEPT9;CTSL;ATP5D;EIF3J;GNAS;AAK1
		HDAC2 ENCODE	4/175	0.0713653	0.320026	2.6418	6.97419	LRRC59;HINT1;DNAJC5;RTN4
		SUZ12 CHEA	21/1684	0.072463	0.320026	1.46056	3.8335	EPHA5;CLIC6;CAMK2B;GABRA1;FARP1;CAMK2D;CADM2;PRKCE;RASGRF2;CLSTN1;CRMP1;HSPA2;PPM1E;GNAO1;SNPH;GNAS;NRCAM;SNCB;GPM6B;CHGB;OPCML
		TCF3 ENCODE	12/840	0.0725831	0.320026	1.65829	4.34972	EEF1A1;FXR1;PURB;ATRN;HSP90AA1;CAMK2D;BSG;TUBB4B;SPTAN1;TPT1;YWHAH;CCT4
		MYC ENCODE	19/1515	0.0815449	0.343907	1.46384	3.66926	YWHAE;ACBD6;RPL30;ACOT7;RPS5;RPL12;SGTA;YBX1;TUBB4B;RTN4;EEF1A1;PURB;HINT1;PRKAR1B;PSMC4;EIF3J;RPS21;YWHAG;CCT4
		YY1 ENCODE	30/2753	0.138136	0.5583	1.27287	2.51966	YWHAE;SNAP25;RPL30;RPL12;CLSTN1;YBX1;CLYBL;FXR1;PSMB6;KLC4;ENSA;NAE1;UBXN4;MARK3;YWHAG;HSP90AA1;PEX19;CRBN;NDUFA5;SGTA;TUBB4B;EEF1A1;COPS4;EEF1G;NSFL1C;MYL6;RPS27;PRKAR1B;SFXN1;EZR
		TP53 CHEA	5/319	0.156141	0.570597	1.79559	3.3344	ACBD6;LASP1;CAMK2D;PRKCE;TUBB4B
		NANOG CHEA	8/595	0.162081	0.570597	1.54204	2.80599	HSP90AA1;TUBB2B;BASP1;SIRPA;SLC6A1;TUBB4B;RPS21;YWHAG
		CTCF ENCODE	20/1790	0.171884	0.570597	1.291	2.27336	LRRC59;MARCKSL1;CRBN;DCTN1;PRKCE;OXR1;RTN4;PPP1R9B;NSFL1C;MYL6;BASP1;MPC1;LACTB2;PSMC4;ATP5D;GNAS;NAE1;YWHAG;TPT1;SH3GL1
		ATF2 ENCODE	30/2852	0.186087	0.570597	1.2211	2.05333	YWHAE;LRRC59;RPL30;CAMK2D;TSG101;DCTN2;RPL12;RPL8;PPP1R9B;PURB;LASP1;ATP5D;ENSA;UBXN4;RPL17;YWHAG;SH3GL1;YWHAH;CCT4;MARCKSL1;NDUFA5;RPS5;PRKCE;YWHAZ;EEF1A1;EEF1G;ATRN;MYL6;RPS27;TPT1
		TCF3 CHEA	12/1006	0.186449	0.570597	1.36928	2.29983	CAMK2B;CADM3;HSP90AA1;BASP1;LACTB2;SIRPA;SLC1A3;SFXN1;YWHAZ;RTN4;YWHAG;CNN3
		KAT2A ENCODE	2/1990	0.191073	0.570597	2.5483	4.21768	EEF1G;RPL12
		CREB1 ENCODE	24/2238	0.193738	0.570597	1.23943	2.03422	LRRC59;VCP;TSG101;DCTN2;RPS5;RPL12;SGTA;RPL8;EEF1A1;PURB;PSMB6;KLC4;MYL6;RPS27;YWHAQ;PSMC4;ATP5D;ENSA;UBXN4;MAPRE1;MARK3;TPT1;SH3GL1;CCT4
		BHLHE40 ENCODE	5/348	0.199223	0.570597	1.64133	2.64801	SLC7A5;CAMK2D;YWHAQ;PRKCE;BSG
		CEBPD ENCODE	9/734	0.208177	0.570597	1.40276	2.20145	EEF1A1;MYL6;MARCKSL1;RPS27;BSG;EIF3J;EZR;TUBB4B;TPT1
		FOS ENCODE	8/637	0.208281	0.570597	1.43593	2.25278	STIP1;VCP;RAB3A;ENSA;YBX1;TUBB4B;RTN4;SH3GL1
		STAT3 CHEA	3/177	0.209288	0.570597	1.93576	3.02762	PRKCE;YWHAZ;RTN4
		TAF7 ENCODE	8/640	0.211768	0.570597	1.42889	2.21801	EEF1A1;COPS4;EEF1G;ACBD6;RPS27;TUBB4B;RPS21;RPL17
		IRF3 ENCODE	8/663	0.23923	0.61947	1.37706	1.96965	STIP1;VCP;RAB3A;ENSA;YBX1;TUBB4B;RTN4;SH3GL1
		HNF4A ENCODE	14/1276	0.246529	0.61947	1.25546	1.75799	LAMB2;MAGI2;CAPG;HSPA2;TUBB4B;CLYBL;COPS4;KLC4;SEPT9;ATRN;SLC7A5;LASP1;SFXN1;TPT1
		PPARD CHEA	4/285	0.249065	0.61947	1.59864	2.22218	PSMB6;LASP1;CAMK2D;VCAM1
		SMAD4 CHEA	7/584	0.264845	0.627853	1.36535	1.81402	GNAO1;GAP43;NRCAM;SFXN1;ADCY2;MARK3;SHANK2
		AR CHEA	12/1095	0.270031	0.627853	1.25081	1.63758	DGKG;EPHA5;RIMS1;ACBD6;ACOT7;LACTB2;PRKCE;MAP1B;PTN;RTN4;ZWINT;OPCML
		SP2 ENCODE	11/994	0.271854	0.627853	1.26235	1.6442	COPS4;LRRC59;STIP1;VCP;RAB3A;YWHAQ;ENSA;YBX1;TUBB4B;RTN4;SH3GL1
		SP1 ENCODE	8/707	0.294801	0.665017	1.28742	1.57252	COPS4;STIP1;VCP;ENSA;YBX1;TUBB4B;RTN4;SH3GL1
		EGR1 CHEA	4/315	0.308272	0.6796	1.44221	1.69716	SERPINA1;SPTAN1;TPT1;YWHAH
		NRF1 ENCODE	19/1882	0.316176	0.681535	1.15193	1.3264	RTN3;NDUFA5;RPS5;PGAM1;TECR;SGTA;TUBB4B;ZWINT;EEF1G;HINT1;PSMC4;DNAJC5;BSG;RAB35;NAE1;RPS21;STX1A;YWHAG;YWHAH
		PPARG CHEA	6/535	0.34148	0.695437	1.27223	1.36697	RTN3;SEPT9;CAMK2D;PRKCE;SFXN1;YWHAG
		YY1 CHEA	4/332	0.342487	0.695437	1.36627	1.46399	EEF1A1;YWHAE;RPS27;YWHAZ
		EZH2 CHEA	3/237	0.353169	0.695437	1.43502	1.49358	RAB3A;GNAS;SIRPA
		USF2 ENCODE	10/965	0.356899	0.695437	1.17595	1.21159	KLC4;LACTB2;PRKCE;BSG;SGTA;PIP4K2C;YBX1;UBXN4;MAPRE1;RTN4
		SMC3 ENCODE	12/1181	0.360439	0.695437	1.15347	1.17704	SLC9A3R1;NSFL1C;MARCKSL1;BASP1;MPC1;LACTB2;PSMC4;ATP5D;NAE1;EZR;RTN4;SH3GL1
		NR2C2 ENCODE	4/350	0.378833	0.695437	1.294	1.25603	COPS4;NDUFA5;RPS5;RPS21
		RFX5 ENCODE	6/559	0.379552	0.695437	1.21551	1.17754	MYL6;VCP;YWHAQ;ENSA;MARK3;YWHAZ
		UBTF ENCODE	16/1631	0.379981	0.695437	1.11345	1.07741	RTN3;VCP;MARCKSL1;PRKCE;STXBP1;TUBB4B;PPM1E;RTN4;PPP1R9B;PURB;SLC9A3R1;LASP1;MPC1;EZR;TPT1;PFN2
		ESR1 CHEA	2/154	0.399039	0.714754	1.47054	1.35098	FXR1;SERPINA1
		ETS1 ENCODE	2/156	0.405273	0.714754	1.4513	1.31081	UBXN4;SH3GL1
		BRCA1 ENCODE	30/3218	0.421458	0.730026	1.05764	0.913837	CAMK2D;RAB3A;DCTN2;DCTN1;RPL12;PURB;KLC4;PRDX2;LASP1;YWHAQ;ATP5D;ENSA;UBXN4;CAMK2G;RPL17;SH3GL1;CCT4;ACBD6;CRBN;RPS5;PRKCE;YWHAZ;EEF1A1;EEF1G;NSFL1C;MYL6;RAB35;EIF3J;RELL2;TPT1
		ZBTB33 ENCODE	7/702	0.434283	0.737346	1.12659	0.939637	EEF1G;CAMK2D;DCTN2;RPL12;CAMK2G;RPL17;SH3GL1
		E2F6 ENCODE	30/3245	0.440887	0.737346	1.04706	0.857503	YWHAE;LRRC59;RTN3;PPM1E;CNN3;STIP1;HINT1;MPC1;CTSL;BSG;NAE1;GIT1;YWHAH;ACBD6;DBNL;RPS5;SGTA;ASRGL1;SLC7A5;MYL6;PRKAR1B;LACTB2;PSMC4;RAB35;EIF3J;GNB4;RELL2;EZR;TPT1;PFN2
		SPI1 ENCODE	14/1540	0.507463	0.817522	1.0235	0.694268	TSG101;SGTA;S100B;CORO1A;RTN4;PPP1R9B;PURB;MYL6;PRKAR1B;DNAJC5;MAPRE1;RPS21;RPL17;YWHAG
		SIX5 ENCODE	10/1094	0.51177	0.817522	1.02893	0.689258	PSMB6;SNAPIN;DCTN2;PSMC4;RPL12;ATP5D;AAK1;RPL8;UBXN4;YWHAG
		CBX3 ENCODE	1/1981	0.515958	0.817522	1.39421	0.922589	LACTB2
		FOSL2 ENCODE	2/196	0.52254	0.817522	1.14972	0.74623	EZR;RTN4
		FOXM1 ENCODE	1/1995	0.573138	0.88245	1.18572	0.660006	TUBB4B
		TP63 CHEA	12/1399	0.595399	0.883467	0.960815	0.498206	EEF1G;ATRN;VSNL1;PALMD;CLSTN1;ENSA;SLC1A3;DLGAP1;S100B;GIT1;CNN3;GFAP
		ZEB1 ENCODE	1/106	0.613309	0.883467	1.06091	0.518665	ACBD6
		SALL4 CHEA	3/355	0.61487	0.883467	0.948214	0.461159	ACOT7;OXR1;CNN3
		NFYA ENCODE	19/2250	0.631758	0.883467	0.942209	0.432708	VCP;RAB3A;PEX19;CADM2;RPS5;TECR;YBX1;TUBB4B;RTN4;ZWINT;COPS4;STIP1;YWHAQ;MPC1;LACTB2;ENSA;MAPRE1;MARK3;SH3GL1
		ZNF384 ENCODE	6/730	0.635545	0.883467	0.920179	0.417092	PSMB6;STIP1;PGAM1;UBXN4;RPS21;YWHAG
		ATF3 ENCODE	1/114	0.640141	0.883467	0.985401	0.439555	SGTA
		ZKSCAN1 ENCODE	1/120	0.659042	0.883467	0.935432	0.390045	RAB35
		IRF1 ENCODE	2/263	0.681764	0.883467	0.851663	0.326248	GNB4;YWHAG
		SIN3A ENCODE	9/1131	0.682276	0.883467	0.887574	0.339339	EEF1A1;YWHAE;LRRC59;SNAP25;RPL30;TSG101;PEX19;RPS5;CCT4
		ZC3H11A ENCODE	1/129	0.685559	0.883467	0.869262	0.328164	NSFL1C
		NFE2L2 CHEA	8/1022	0.694584	0.883467	0.872862	0.318108	CLSTN1;CNTN1;DLGAP1;YWHAZ;OXR1;ZWINT;YWHAG;OPCML
		BCL3 ENCODE	2/273	0.701429	0.883467	0.819817	0.290736	EEF1A1;PPP1R9B
		EGR1 ENCODE	4/537	0.707526	0.883467	0.831942	0.287836	ATRN;ATP5D;MARK3;TPT1
		NFIC ENCODE	2/279	0.71274	0.883467	0.801813	0.271525	EEF1A1;ATP2B4
		CEBPB ENCODE	1/144	0.725273	0.883467	0.777488	0.249734	PALMD
		ERG CHEA	1/144	0.725273	0.883467	0.777488	0.249734	PURB
		USF1 ENCODE	11/1423	0.728633	0.883467	0.858806	0.271886	KLC4;ACBD6;CAMK2D;LACTB2;PRKCE;BSG;SGTA;PIP4K2C;YBX1;MAPRE1;SH3GL1
		SRF ENCODE	2/299	0.747888	0.895619	0.747054	0.21702	COPS4;NDUFA5
		MAX ENCODE	16/2073	0.762194	0.90162	0.852974	0.231628	YWHAE;RPL30;ACOT7;RPS5;RPL12;SGTA;YBX1;TUBB4B;SLC7A5;PRKAR1B;LACTB2;BSG;EIF3J;GIT1;SH3GL1;CCT4
		STAT3 ENCODE	5/725	0.77735	0.908469	0.766779	0.193125	COPS4;LASP1;BASP1;RTN4;YWHAG
		EZH2 ENCODE	2/338	0.80593	0.924772	0.659023	0.142189	CSPG5;PPM1E
		NFYB ENCODE	29/3715	0.810367	0.924772	0.852025	0.179154	VCP;RAB3A;DCTN2;STXBP1;TECR;YBX1;RTN4;KLC4;SLC9A3R1;STIP1;YWHAQ;MPC1;CTSL;BSG;ENSA;MARK3;SH3GL1;ACOT7;PEX19;CADM2;RPS5;TUBB4B;YWHAZ;ZWINT;COPS4;EEF1G;MYL6;LACTB2;MAPRE1
		CHD1 ENCODE	4/655	0.838679	0.945952	0.676978	0.119099	PRDX2;SLC7A5;HSP90AA1;PPP1R9B
		TRIM28 CHEA	1/210	0.848517	0.946048	0.530181	0.0870904	SLC7A5
		STAT5A ENCODE	1/233	0.876955	0.95883	0.47706	0.062638	PRKAR1B
		BCLAF1 ENCODE	5/851	0.879752	0.95883	0.648273	0.083054	EEF1A1;COPS4;ACBD6;NSFL1C;SH3GL1
		POU5F1 CHEA	1/261	0.904502	0.974852	0.425076	0.0426651	HSP90AA1
		RELA ENCODE	2/484	0.93169	0.977831	0.45596	0.0322615	EEF1A1;CAMK2D
		FLI1 ENCODE	3/650	0.931736	0.977831	0.508059	0.035923	RPS27;DBNL;RPS21
		GABPA ENCODE	13/2082	0.937542	0.977831	0.676037	0.0435999	RPL30;TSG101;DBNL;RPS5;SGTA;RPL8;PURB;RPS27;PRKAR1B;PSMC4;AAK1;MARK3;RPS21
		E2F4 ENCODE	3/710	0.95426	0.977831	0.463488	0.0217001	PEX19;BSG;SH3GL1
		ELF1 ENCODE	15/2483	0.964418	0.977831	0.64708	0.0234439	LRRC59;RPL30;TSG101;DBNL;RPS5;RPL12;ATP2B4;PPP1R9B;PURB;RPS27;PRKAR1B;AAK1;PIP4K2C;UBXN4;RPL17
		TCF7L2 ENCODE	2/583	0.96775	0.977831	0.37633	0.0123366	RPS27;ZWINT
		RAD21 ENCODE	5/1265	0.989488	0.989488	0.425773	0.00449943	BASP1;LACTB2;PSMC4;ATP5D;ATP2B4
	UP	USF1 ENCODE	36/1423	4.49508e-05	0.00440518	2.2167	22.1891	NAPA;CUL5;ARL3;EIF4A3;VPS26A;LIN7B;XPO1;HNRNPDL;PRKAR2B;PSMB3;D2HGDH;SLC25A46;MCCC2;HNRNPA3;TRAPPC2L;HSDL1;TMEM30A;GK;ATP6AP1;SLC2A13;MCCC1;AMPD2;TPD52L2;ARMCX3;SUPV3L1;HNRNPM;FAM210A;ILF3;SLMAP;OGDH;PI4KA;HNRNPH2;HAGH;MICU1;SAE1;RAB5A
		CREB1 CHEA	34/1444	0.000291076	0.0142627	2.03787	16.5922	NAPA;ISCA1;CALCOCO1;PITPNA;EIF4A3;PIK3R4;SRP54;ABCB8;CRKL;XPO1;PSMB2;APMAP;HNRNPDL;DNAJB6;RAB6A;HNRNPA3;MECR;TMEM30A;PRMT1;ERLIN2;AP2B1;TPD52L2;DDB1;SUPV3L1;NUDT21;ACLY;ILF3;NECAP1;PDE10A;RHEB;OGDH;CALU;UBE2N;RAB5A
		SPI1 CHEA	26/1056	0.000824712	0.0269406	2.10008	14.9116	PARS2;ITPR1;MYL12B;CYB5R1;SCP2;DNAJB6;PSMB3;PGK1;EFHD2;LTA4H;RAB6A;DCPS;HIBCH;AP1M1;TALDO1;ERLIN2;NUDT21;POR;ARPC2;GPD2;NDUFS4;CALU;NDUFS2;TARS2;MICU1;RAB5A
		USF2 ENCODE	24/965	0.00114322	0.0280088	2.11319	14.3146	MCCC2;NAPA;HNRNPA3;TRAPPC2L;HSDL1;CUL5;ARL3;MCCC1;VPS26A;ARMCX3;SUPV3L1;HNRNPM;ILF3;XPO1;HNRNPDL;PSMB3;SLMAP;PI4KA;HNRNPH2;HAGH;MICU1;SAE1;RAB5A;SLC25A46
		REST CHEA	29/1280	0.00150512	0.0295003	1.93158	12.5531	CPNE9;NRXN1;HPCA;GRIK2;CACNA1E;GPHN;ADCY5;LAMP5;PPP3CA;CALB1;PSMB2;DPYSL5;NCS1;SLC17A6;CLVS1;CDK18;USP7;SLC32A1;PRKCB;PDE2A;CADPS;CACNA2D2;GAD2;PDYN;MANF;DYNC1LI1;CYLD;WNK1;OGDH
		MAX ENCODE	41/2073	0.00222958	0.0306477	1.70228	10.394	NAPA;CUL5;ARL3;ITPR1;GPHN;XPO1;SAMM50;CAND1;HNRNPDL;MAT2A;PSMB3;FAM162A;C1QBP;PGK1;THEM4;RAB6A;DCPS;SLC25A46;MCCC2;RAB4A;EIF2B3;HNRNPA3;MECR;MCCC1;GSR;USMG5;IMMT;AMPD2;ARFGAP3;TPD52L2;DHODH;SUPV3L1;FAM210A;ILF3;IMPACT;RHEB;OGDH;PI4KA;HDGF;HAGH;SAE1
		YY1 ENCODE	51/2753	0.00252669	0.0306477	1.6088	9.622	HP1BP3;CRKL;MECP2;FAM162A;MPC2;IDH3B;USP7;TRAPPC2L;ATP6AP1;PRMT1;ECH1;MRPS7;SDHB;TOMM40L;DYNC1LI1;ILF3;PPM1B;PCCA;SCN8A;NDUFS4;TARS2;HAGH;CUL5;ABCB7;SNX1;SAMM50;SNX27;HNRNPDL;MAT2A;PPP1R7;CHN1;RAB6A;DCPS;EIF2B3;HNRNPA3;IDH1;AP2B1;MANF;RAB10;HNRNPM;CYLD;NUDT21;NECAP1;RAB14;WNK1;SLMAP;UBE2N;OCIAD1;SAE1;CRAT;RAB5A
		ZMIZ1 ENCODE	22/914	0.00273349	0.0306477	2.03093	11.9869	MAP2K2;ATP6AP1;HP1BP3;ABCB8;GBA2;MYL12B;PPP1CA;DDB1;CACNB1;PPP3CA;ACLY;SNX1;ARPC2;MAT2A;PI4KA;PIP4K2A;CRYL1;STRN;D2HGDH;HAGH;CRAT;PCYOX1
		ATF3 ENCODE	6/114	0.00317693	0.0306477	4.45374	25.6172	SUPV3L1;NAPA;ILF3;PI4KA;HNRNPH2;AP2B1
		PPARG CHEA	15/535	0.0032492	0.0306477	2.35035	13.466	ACSL1;GSTO1;ECH1;IMMT;ERLIN2;SMARCA4;DYNC1LI1;POR;NECAP1;ARPC2;MPC2;GPD2;GPD1;D2HGDH;CD47
		TAF1 ENCODE	59/3346	0.00344005	0.0306477	1.53898	8.72952	ISCA1;EIF4A3;SRP54;GPHN;CRKL;XPO1;APMAP;FAM162A;MPC2;IDH3B;MCCC2;USP7;TRAPPC2L;MAP2K2;USMG5;MRPS7;DDB1;POR;ILF3;PPM1B;NDUFS4;TARS2;SNRNP200;SNRPB;FH;ABCB7;ARL3;GMPS;ITPR1;ARL1;MYL12B;SLC9A1;SNX1;CAND1;PSMB2;HNRNPDL;MAT2A;PDCD10;PPP1R7;PGK1;DCPS;HNRNPA3;TMEM30A;IMMT;TPD52L2;TTC19;MANF;DHODH;RAB10;HNRNPM;NUDT21;RABIF;ARPC2;RAB14;WNK1;SLMAP;OCIAD1;SAE1;CRAT
		BHLHE40 ENCODE	11/348	0.00467973	0.0382178	2.64011	14.1629	NAPA;ILF3;RAB4A;XPO1;HSDL1;HNRNPDL;VPS26A;ERLIN2;MICU1;SAE1;DHODH
		E2F1 CHEA	20/859	0.00605039	0.0456106	1.95141	9.96706	AHCY;HP1BP3;GMPS;DHODH;MECP2;HNRNPM;NUDT21;RABIF;ILF3;PPM1B;CAND1;MAT2A;WNK1;GPD2;SCN8A;LTA4H;MICU1;DCPS;SLC25A11;SNRPB
		GATA1 CHEA	19/807	0.00659026	0.0461318	1.97061	9.89672	ACHE;RAB4A;SLC32A1;PRKCB;ITPR1;AKAP5;PTPRF;CYLD;PTPRE;ILF3;SAMM50;PDE10A;BDH1;ALDH2;DNAJB6;PRKAR2B;KCNQ2;TARS2;AP1M1
		GATA2 CHEA	18/772	0.00889164	0.058092	1.94619	9.19115	CDK18;ACHE;RAB4A;PDXK;SLC32A1;PRKCB;PDE2A;GSR;ITPR1;AKAP5;PTPRF;SLC9A1;CYLD;MAT2A;EFHD2;PIP4K2A;HDGF;AP1M1
		CREB1 ENCODE	40/2238	0.0136087	0.0833535	1.51374	6.50461	NAPA;ISCA1;CALCOCO1;MAOA;PITPNA;PIK3R4;ARL1;ABCB8;SLC9A1;CAND1;PSMB2;SNX27;APMAP;HNRNPDL;DNAJB6;IDH3B;RAB6A;HIBCH;HNRNPA3;MECR;RAB4B;PRMT1;USMG5;ERLIN2;AP2B1;TPD52L2;TTC19;MANF;ARMCX3;SUPV3L1;FAM210A;ILF3;PPM1B;NECAP1;RHEB;OGDH;CALU;UBE2N;HNRNPH2;RAB5A
		GABPA ENCODE	37/2082	0.0189866	0.108827	1.49681	5.93338	PIK3R4;SRP54;NEDD8;GBA2;MYL12B;SNX1;SAMM50;APMAP;DNAJB6;PDCD10;PSMB3;C1QBP;PGK1;IDH3B;THEM4;SLC25A46;AP1M1;TRAPPC1;TMEM30A;USMG5;ERLIN2;RMDN1;TPD52L2;MANF;FAM210A;NUDT21;IMPACT;ARPC2;RAB12;CALU;UBE2N;OCIAD1;TARS2;SNRNP200;RAB5A;SLC25A11;SNRPB
		BRCA1 ENCODE	53/3218	0.020762	0.108827	1.40258	5.43446	ACHE;EIF4A3;HP1BP3;CRKL;ALCAM;XPO1;APMAP;FAM162A;MPC2;HIBCH;MCCC2;MECR;MAP2K2;PRMT1;MRPS7;DDB1;FAM210A;POR;PPM1B;PCCA;VDAC3;SLC25A11;SNRPB;PDXK;CUL5;ARL3;GMPS;ITPR1;MYL12B;SAMM50;CAND1;PSMB2;HNRNPDL;MAT2A;PDCD10;PSMB3;RAB6A;RAB4B;TRAPPC1;ERLIN2;RMDN1;AP2B1;TPD52L2;TTC19;MANF;DHODH;HNRNPM;COQ3;WNK1;OGDH;UBE2N;PI4KA;RAB5A
		UBTF ENCODE	30/1631	0.022328	0.108827	1.53874	5.85017	HP1BP3;ITPR1;GPHN;PPP3CA;HNRNPDL;PRKAR2B;MPC2;EFHD2;PIP4K2A;CSK;RAB6A;USP7;EIF2B3;HNRNPA3;HSDL1;ACSL1;IDH1;GSR;TTC19;RAB10;PPM1B;WNK1;SLMAP;GPD2;VDAC3;UBE2N;CD47;RAB5A;SNRPB;ALDH9A1
		NFYA ENCODE	39/2250	0.0231201	0.108827	1.45922	5.49695	NAPA;FH;PARS2;ARL3;ROGDI;HP1BP3;ABCB8;GPHN;CRKL;MECP2;XPO1;CAND1;PDCD10;PSMB3;FAM162A;PPP1R7;PGK1;MCCC2;HNRNPA3;RAB4B;ATP6AP1;PRMT1;MCCC1;USMG5;IMMT;TPD52L2;TOMM40L;MANF;DHODH;CYLD;NUDT21;ACLY;PPM1B;RHEB;OGDH;CALU;TARS2;HNRNPH2;HAGH
		REST ENCODE	10/383	0.0233202	0.108827	2.15545	8.10113	CPNE9;GRM2;SNX1;CALB1;NRXN1;HPCA;CADPS;SLC17A6;FBXL16;CLVS1
		CTCF ENCODE	32/1790	0.0264779	0.117947	1.49535	5.43028	NAPA;ACHE;CHRM1;CUL5;HPCA;VPS26A;ABCB8;RASGRP2;PTPRF;SLC9A1;ALCAM;HNRNPDL;MAT2A;DPYSL5;FAM162A;C1QBP;CSK;TRAPPC2L;PRMT1;SLC2A13;IDH1;APOA1;ERLIN2;TPD52L2;TTC19;TOMM40L;PTPRE;PCP4;SYT12;WNK1;SCN8A;RAB12
		NFYB ENCODE	59/3715	0.0287621	0.122552	1.35264	4.8001	ISCA1;PARS2;ROGDI;HP1BP3;GPHN;CRKL;MECP2;PPP3CA;XPO1;ALDH2;FAM162A;MPC2;SLC25A46;MCCC2;MECR;ATP6AP1;PRMT1;MCCC1;TALDO1;USMG5;TOMM40L;ACLY;ILF3;PPM1B;PCCA;TARS2;HNRNPH2;HAGH;NAPA;FH;ARL3;VPS26A;ABCB8;CAND1;HNRNPDL;ALDH1B1;PDCD10;PSMB3;PPP1R7;PGK1;RAB6A;HNRNPA3;RAB4B;TRAPPC1;TMEM30A;GK;IMMT;RMDN1;TPD52L2;MANF;DHODH;RAB10;HNRNPM;CYLD;NUDT21;RHEB;OGDH;CALU;CRAT
		E2F6 ENCODE	52/3245	0.0346877	0.133978	1.3549	4.55431	PITPNA;SRP54;GPHN;CRKL;SCP2;APMAP;PIP4K2A;MCCC2;MECR;MAP2K2;GSTO1;SLC2A13;ECH1;TALDO1;APOA1;ARFGAP3;ILF3;IMPACT;PPM1B;DDAH1;GPD2;CD47;HAGH;MICU1;ISYNA1;ARL3;GMPS;ARL1;CAND1;HNRNPDL;DNAJB6;ALDH1B1;PPP1R7;PGK1;THEM4;DCPS;RAB4A;EIF2B3;HNRNPA3;GK;GSR;RMDN1;TPD52L2;TTC19;SMARCA4;SCCPDH;WNK1;RHEB;OGDH;CALU;STRN;SAE1
		ERG CHEA	5/144	0.0353513	0.133978	2.86746	9.58426	DNAJB6;ACSL1;OGDH;CALU;BLMH
		FLI1 ENCODE	14/650	0.0355451	0.133978	1.77522	5.92381	ISCA1;RMDN1;AP2B1;FAM210A;NUDT21;CYB5R3;ARPC2;PDCD10;MPC2;SNRNP200;RAB6A;EIF3C;SNRPB;AP1M1
		MYC ENCODE	27/1515	0.0412638	0.145159	1.47924	4.71546	ISCA1;ITPR1;ABCB8;GPHN;XPO1;CAND1;HNRNPDL;MAT2A;PSMB3;FAM162A;C1QBP;EIF2B3;HNRNPA3;MECR;PRMT1;USMG5;IMMT;AMPD2;TPD52L2;DHODH;DDB1;SUPV3L1;FAM210A;ACLY;ILF3;HDGF;SAE1
		ZNF384 ENCODE	15/730	0.0427489	0.145159	1.69201	5.33391	NAPA;ARL3;EIF4A3;ECH1;IMMT;ERLIN2;TTC19;SLC9A1;DHODH;CYB5R1;SNX1;ILF3;NECAP1;PSMB3;SAE1
		KLF4 CHEA	19/987	0.0429551	0.145159	1.58895	5.00136	ECH1;CRABP1;ABCB8;AP2B1;RASGRP2;ASS1;AKAP12;CACNB1;CYB5R1;RABIF;XPO1;HNRNPDL;DPYSL5;RHEB;MPC2;CALU;HAGH;DCPS;AP1M1
		SP2 ENCODE	19/994	0.0455406	0.148766	1.57695	4.87144	RAB4B;ATP6AP1;PRMT1;PARS2;ROGDI;ABCB8;TOMM40L;MANF;SLC9A1;MECP2;CYLD;NUDT21;PPM1B;XPO1;CAND1;PSMB3;PPP1R7;OGDH;TARS2
		SUZ12 CHEA	29/1684	0.0507843	0.160544	1.42818	4.2562	ACHE;GUCY1B3;CPNE7;CRABP1;NEXN;GRIK2;CACNA1E;ADCY5;LAMP5;GRM3;ALCAM;CALB1;LRRTM3;DPYSL5;SLC17A6;SLC32A1;PRKCB;SLC2A13;CADPS;CACNA2D3;CACNA2D2;GAD2;PTPRE;GNAL;PDE10A;SYT12;PPP1R1B;PTPN5;NGEF
		FOS ENCODE	13/637	0.0592393	0.18142	1.67411	4.73131	RAB4B;PRMT1;MCCC1;ABCB8;TPD52L2;MANF;CYLD;PPM1B;XPO1;PSMB3;OGDH;TARS2;HNRNPH2
		NFIC ENCODE	7/279	0.0628347	0.1866	2.05429	5.68473	ACLY;TRAPPC2L;CAND1;PSMB3;MPC2;ECH1;SLC9A1
		TCF7L2 ENCODE	12/583	0.0648334	0.186873	1.68636	4.61377	DDB1;HNRNPA3;XPO1;MPC2;IDH1;RAB12;OGDH;SRP54;IMMT;HNRNPH2;AP2B1;SMARCA4
		HDAC2 ENCODE	5/175	0.070007	0.191561	2.34087	6.22474	NAPA;PPM1B;AHCY;RAB14;HPCA
		CHD1 ENCODE	13/655	0.0703693	0.191561	1.62564	4.31444	ISCA1;USP7;HP1BP3;MYL12B;POR;HNRNPDL;ARPC2;MAT2A;RHEB;UBE2N;DCPS;CRAT;PLXNA3
		NANOG CHEA	12/595	0.0729987	0.193348	1.65062	4.32018	AKAP12;HNRNPDL;LRRTM3;DDAH1;FAM162A;GPD2;GSR;APOA2;GAD2;PHACTR1;SDHB;TOMM40L
		SIN3A ENCODE	20/1131	0.077327	0.195001	1.45246	3.71787	NAPA;EIF2B3;ARL3;EIF4A3;HPCA;USMG5;IMMT;ABCB8;CRKL;SUPV3L1;FAM210A;POR;XPO1;HNRNPDL;PPP1R7;MPC2;OGDH;HAGH;SNRNP200;SLC25A46
		EZH2 CHEA	6/237	0.0788877	0.195001	2.06923	5.25528	DPYSL5;CRABP1;PPP1R1B;CACNA2D2;GAD2;ADCY5
		ZC3H11A ENCODE	4/129	0.0795923	0.195001	2.54238	6.43435	ACHE;APMAP;ARL1;PTPRF
		ATF2 ENCODE	44/2852	0.0834134	0.199378	1.2824	3.18542	CUL5;MAOA;EIF4A3;SRP54;ITPR1;ARL1;VPS26A;SLC9A1;XPO1;CAND1;HNRNPDL;MAT2A;PDCD10;PSMB3;FAM162A;MPC2;IDH3B;LTA4H;RAB6A;EIF2B3;HNRNPA3;MAP2K2;TRAPPC1;PRMT1;ERLIN2;AP2B1;MRPS7;TPD52L2;SUPV3L1;RAB10;COQ3;POR;ILF3;PPM1B;NECAP1;WNK1;SLMAP;VDAC3;OGDH;OCIAD1;TARS2;HNRNPH2;SLC25A11;SNRPB
		RUNX1 CHEA	22/1294	0.0911881	0.212144	1.39551	3.342	NAPA;RAB4A;MAP2K2;ACSL1;GSR;RAB27B;RASGRP2;ADD3;GBA2;PTPRF;MYL12B;SMARCA4;CAND1;PDE10A;SNX27;DNAJB6;WNK1;GPD2;GNG7;OCIAD1;HDGF;SNRNP200
		NFE2L2 CHEA	18/1022	0.0931799	0.212144	1.44234	3.423	PGAP1;MAOA;IDH1;NRXN1;EPHX1;CACNA2D3;TALDO1;KCNA4;ARFGAP3;ADD3;CACNA1E;RAB10;SNX1;PRKAR2B;SLMAP;ALDH1A1;STRN;MICU1
		RFX5 ENCODE	11/559	0.0952483	0.212144	1.60592	3.77596	PPM1B;HNRNPA3;RAB4B;RHEB;PITPNA;UBE2N;IMMT;HNRNPH2;HAGH;RAB6A;DHODH
		RCOR1 ENCODE	13/702	0.105584	0.224939	1.51102	3.39715	ISCA1;TMEM30A;GBA2;CRKL;MYL12B;NUDT21;CYB5R3;XPO1;RAB14;RHEB;SLMAP;VDAC3;HAGH
		ZBTB33 ENCODE	13/702	0.105584	0.224939	1.51102	3.39715	MAP2K2;TRAPPC1;CUL5;EIF4A3;ERLIN2;MRPS7;CAND1;PSMB2;MPC2;VDAC3;UBE2N;SLC25A11;HIBCH
		FOXM1 ENCODE	3/1995	0.117307	0.244597	2.58463	5.53877	PPM1B;RHEB;HP1BP3
		ESR1 CHEA	4/154	0.129033	0.263442	2.11595	4.33281	PCCA;ITPR1;PHACTR1;GPHN
		SMC3 ENCODE	19/1181	0.160112	0.320224	1.30999	2.39975	NAPA;ACHE;TRAPPC2L;SLC2A13;APOA1;VPS26A;ABCB8;ERLIN2;TPD52L2;TTC19;PTPRF;TOMM40L;PTPRE;PCP4;APMAP;DPYSL5;WNK1;C1QBP;D2HGDH
		TCF3 ENCODE	14/840	0.172352	0.334753	1.35329	2.37937	USP7;MAP2K2;TRAPPC1;ACSL1;MYL12B;MANF;PPP3CA;ALCAM;SYT12;FAM162A;MPC2;VDAC3;RAB6A;CRAT
		PBX3 ENCODE	20/1269	0.174208	0.334753	1.28241	2.24102	EIF2B3;RAB4B;ATP6AP1;PRMT1;ROGDI;ABCB8;AKAP5;TOMM40L;MECP2;PPP3CA;POR;PPM1B;XPO1;CAND1;PSMB3;PPP1R7;OGDH;PGK1;TARS2;HAGH
		SP1 ENCODE	12/707	0.179899	0.33904	1.37653	2.36124	MECP2;CYLD;POR;FH;PPM1B;RAB4B;ATP6AP1;PRMT1;RHEB;PGK1;ABCB8;TOMM40L
		EGR1 CHEA	6/315	0.205269	0.379554	1.54072	2.43962	PCCA;SYT12;GSR;ARL1;MICU1;GBA2
		IRF3 ENCODE	11/663	0.212945	0.384156	1.34245	2.0764	CYLD;PPM1B;XPO1;RAB4B;PRMT1;PSMB3;ROGDI;TARS2;ABCB8;TOMM40L;MANF
		AR CHEA	17/1095	0.215598	0.384156	1.25829	1.93065	GUCY1A3;RAB4A;MAOA;DGKB;SLC2A13;GSR;CACNA2D3;PIK3R4;APOA4;ATP2B1;PTPRF;AKAP12;DNM3;PDE10A;ALDH1A1;PHACTR1;RAB6A
		HNF4A ENCODE	19/1276	0.252145	0.441253	1.2048	1.65991	PGAP1;AHCY;GSTO1;IDH1;APOA1;ABAT;NEDD8;ADD3;TPD52L2;MYL12B;DDB1;CYLD;CYB5R3;BDH1;PSMB3;MPC2;HAGH;CRAT;NGEF
		NRF1 ENCODE	27/1882	0.259732	0.442264	1.16273	1.56748	PGAP1;ARL3;HP1BP3;SRP54;ARL1;CRKL;PPP1R7;MPC2;AP1M1;RAB4A;MAP2K2;TRAPPC1;HSDL1;IMMT;ARFGAP3;SDHB;SMARCA4;RAB10;HNRNPM;COQ3;RABIF;ARPC2;RAB14;VDAC3;PI4KA;OCIAD1;CRAT
		RELA ENCODE	8/484	0.263852	0.442264	1.33299	1.77603	CYLD;ILF3;XPO1;RAB4B;ARPC2;PRMT1;RMDN1;SAE1
		CBX3 ENCODE	2/1981	0.270365	0.442264	1.9999	2.61583	THEM4;SLC9A1
		CEBPB ENCODE	3/144	0.270774	0.442264	1.68222	2.19778	HNRNPA3;PSMB3;NDUFS4
		NR2C2 ENCODE	6/350	0.277236	0.445395	1.38147	1.77227	EIF2B3;IMPACT;NEDD8;HDGF;SNRNP200;GPHN
		TAF7 ENCODE	10/640	0.284565	0.449796	1.25924	1.5826	COQ3;HNRNPA3;XPO1;MAT2A;HPCA;SRP54;OCIAD1;RAB5A;SNRPB;SLC9A1
		SIX5 ENCODE	16/1094	0.29982	0.466387	1.17924	1.42048	CALCOCO1;ECH1;ITPR1;ABCB8;NEDD8;AP2B1;LIN7B;ACLY;SNX1;CAND1;SNX27;PDCD10;WNK1;PPP1R7;SLMAP;LTA4H
		ETS1 ENCODE	3/156	0.311766	0.477392	1.54934	1.80575	ISCA1;ILF3;ERLIN2
		SRF ENCODE	5/299	0.322232	0.485827	1.34499	1.52318	EIF2B3;DDAH1;ECH1;IDH3B;HDGF
		MYOD1 ENCODE	3/166	0.346075	0.513869	1.45354	1.54235	CACNB1;CALCOCO1;PRMT1
		EGR1 ENCODE	8/537	0.361697	0.529049	1.19614	1.21641	PTPRE;HNRNPDL;SCN8A;ARL3;ARL1;USMG5;VPS26A;MICU1
		SUZ12 ENCODE	2/105	0.380443	0.548286	1.53203	1.48058	PDE4B;GAD2
		E2F4 ENCODE	10/710	0.400463	0.568773	1.12916	1.03334	PPM1B;XPO1;CAND1;WNK1;PARS2;PPP1R7;CALU;GMPS;SAE1;SNRPB
		IRF1 ENCODE	4/263	0.420645	0.588903	1.21864	1.0553	MCCC2;RAB10;DYNC1LI1;RAB5A
		MYC CHEA	8/573	0.430301	0.593937	1.11783	0.942629	AKAP12;ILF3;XPO1;MAT2A;DNAJB6;PRMT1;SLC25A11;DHODH
		PML ENCODE	21/1596	0.443584	0.597552	1.05357	0.856411	FH;GMPS;ITPR1;IMMT;VPS26A;RMDN1;TPD52L2;PPP1CA;SLC9A1;DDB1;POR;RABIF;XPO1;HNRNPDL;MAT2A;THEM4;TARS2;STRN;SNRNP200;CRAT;SNRPB
		BCL3 ENCODE	4/273	0.448558	0.597552	1.17273	0.940202	ALCAM;ROGDI;ARFGAP3;SLC9A1
		SMAD4 CHEA	8/584	0.451213	0.597552	1.09585	0.872096	ALCAM;GNAL;PDE10A;CADPS;AP2B1;PDYN;RAB6A;CACNA1E
		SPI1 ENCODE	20/1540	0.470476	0.614755	1.03833	0.782916	PDXK;ABCB7;MCCC1;ITPR1;TALDO1;VPS26A;CD99L2;RASGRP2;TPD52L2;TOMM40L;SMARCA4;PPP3CA;POR;XPO1;ARPC2;PSMB3;PPP1R7;PGK1;EFHD2;RAB5A
		ZBTB7A ENCODE	28/2184	0.48227	0.621874	1.02458	0.747174	ACHE;ISYNA1;NEXN;AKAP5;SNX27;ALDH2;MAT2A;ALDH1B1;MPC2;D2HGDH;HSDL1;TMEM30A;GSTO1;PRMT1;IDH1;SMARCA4;PPP1CA;CACNB1;RAB10;DYNC1LI1;HNRNPM;FAM210A;ILF3;DDAH1;UBE2N;STRN;CRAT;RAB5A
		TCF3 CHEA	13/1006	0.497405	0.633061	1.03171	0.720494	AHCY;APOA2;GAD2;PPP1R9A;TOMM40L;HNRNPDL;LRRTM3;DDAH1;DNAJB6;RHEB;GPD2;PHACTR1;CD47
		RAD21 ENCODE	16/1265	0.524279	0.65871	1.00847	0.651197	NAPA;ACHE;AHCY;SLC2A13;IDH1;APOA1;ERLIN2;TPD52L2;TTC19;PTPRF;TOMM40L;PTPRE;PCP4;DPYSL5;WNK1;C1QBP
		ELF1 ENCODE	31/2483	0.541449	0.671671	0.994007	0.609829	PARS2;ABCB8;NEDD8;MYL12B;SNX1;APMAP;DNAJB6;PSMB3;PPP1R7;PGK1;IDH3B;THEM4;D2HGDH;RAB6A;HIBCH;SLC25A46;AP1M1;RAB4B;GSTO1;ERLIN2;RMDN1;AP2B1;SDHB;TPD52L2;FAM210A;ILF3;TARS2;STRN;SNRNP200;RAB5A;SNRPB
		NELFE ENCODE	3/234	0.565084	0.689636	1.0221	0.583395	MAT2A;ITPR1;SLC9A1
		TP53 CHEA	4/319	0.570006	0.689636	0.999113	0.561611	TMEM30A;GNG7;OCIAD1;HSD17B8
		YY1 CHEA	4/332	0.601577	0.718958	0.958872	0.4873	MPC2;ECH1;AP2B1;MRPS7
		POU5F1 CHEA	3/261	0.638964	0.754439	0.913869	0.409329	AKAP12;LRRTM3;GAD2
		SALL4 CHEA	4/355	0.653895	0.762878	0.894979	0.380194	DDAH1;PRKCB;PDE1B;PPP1R9A
		TP63 CHEA	16/1399	0.686532	0.791531	0.904158	0.340056	RAB4A;ACSL1;HP1BP3;CD99L2;ASS1;MYL12B;SMARCA4;AKAP12;PTPRE;ALCAM;PCCA;FAM162A;C1QBP;GPD2;D2HGDH;CRAT
		PPARD CHEA	3/285	0.696911	0.794155	0.835063	0.301539	ITPR1;NEXN;HDGF
		ZEB1 ENCODE	1/106	0.738746	0.817431	0.748343	0.226599	PPM1B
		TRIM28 CHEA	2/210	0.742966	0.817431	0.754595	0.224194	SLC32A1;RHEB
		BCLAF1 ENCODE	9/851	0.745619	0.817431	0.835098	0.245135	COQ3;TMEM30A;PDCD10;THEM4;AP2B1;SNRNP200;RAB5A;SNRPB;SLC9A1
		FOXA2 ENCODE	3/316	0.761012	0.817431	0.751159	0.205146	AHCY;STRN;NGEF
		SOX2 CHEA	8/775	0.761024	0.817431	0.814761	0.222504	SNX1;PPM1B;HNRNPDL;LRRTM3;DNAJB6;FAM162A;GAD2;PHACTR1
		ZKSCAN1 ENCODE	1/120	0.781306	0.817431	0.659832	0.162839	ASS1
		TRIM28 ENCODE	1/120	0.781306	0.817431	0.659832	0.162839	CRKL
		IRF8 CHEA	1/121	0.784067	0.817431	0.6543	0.159166	VPS26A
		STAT3 CHEA	1/177	0.89411	0.911608	0.444841	0.0497897	SCN8A
		STAT3 ENCODE	6/725	0.895999	0.911608	0.648179	0.0711801	SNX1;ILF3;PSMB3;TARS2;HNRNPH2;SLC9A1
		CEBPD ENCODE	6/734	0.902306	0.911608	0.639863	0.0657788	MAT2A;IDH1;NDUFS4;OGDH;THEM4;SLC9A1
		FOXA1 ENCODE	1/205	0.925904	0.925904	0.383235	0.0295034	PDE1B
